# Supplementary material for: WISP1 drives esophageal squamous cell carcinoma progression via modulation of cancer-associated fibroblasts and immune microenvironment
Source: Front Immunol. 2025 Jul 23;16:1586790. doi: 10.3389/fimmu.2025.1586790 (PMC12325208; doi:10.3389/fimmu.2025.1586790)
Supplement: Supplementary file 5 [file DataSheet1.csv]

ID	Censor	OS	WISP1	group
GSM1297076	0	60.3	9.763401	Low
GSM1297078	1	27.56666667	9.950904	Low
GSM1297080	1	34.66666667	10.469964	High
GSM1297082	0	60.96666667	9.17296	Low
GSM1297084	1	15.43333333	9.668449	Low
GSM1297086	0	61.33333333	9.261665	Low
GSM1297088	1	38.53333333	8.961134	Low
GSM1297090	1	23.26666667	9.523175	Low
GSM1297092	1	11	9.297703	Low
GSM1297094	1	23.13333333	11.147807	High
GSM1297096	1	10.03333333	10.276541	High
GSM1297098	1	7.8	10.345071	High
GSM1297100	1	21.43333333	10.017266	Low
GSM1297102	0	61.9	10.579788	High
GSM1297104	1	9.033333333	10.240313	High
GSM1297106	1	42.03333333	8.185892	Low
GSM1297108	0	60.96666667	7.67746	Low
GSM1297110	0	61	10.022295	Low
GSM1297112	1	31.5	9.894275	Low
GSM1297114	0	60.63333333	10.054057	Low
GSM1297116	0	61.3	8.91817	Low
GSM1297118	0	61.2	9.953492	Low
GSM1297120	1	12.56666667	8.237152	Low
GSM1297122	1	24.43333333	9.975417	Low
GSM1297124	0	60.56666667	10.474815	High
GSM1297126	1	21.26666667	10.468588	High
GSM1297128	1	16.83333333	8.46383	Low
GSM1297130	0	69.96666667	10.092323	Low
GSM1297132	1	32.46666667	8.538625	Low
GSM1297134	1	12.23333333	10.441855	High
GSM1297136	1	9	9.87481	Low
GSM1297138	1	3.833333333	7.434223	Low
GSM1297140	1	21.23333333	7.5917263	Low
GSM1297142	1	45.83333333	9.14213	Low
GSM1297144	1	17.5	7.3523536	Low
GSM1297146	1	6.2	8.484449	Low
GSM1297148	0	61.93333333	8.23992	Low
GSM1297150	1	24.4	11.285485	High
GSM1297152	0	60.73333333	10.771811	High
GSM1297154	1	15.86666667	7.332263	Low
GSM1297156	1	34.16666667	8.860035	Low
GSM1297158	1	9.766666667	11.060999	High
GSM1297160	1	25.73333333	10.597246	High
GSM1297162	1	22.13333333	8.706158	Low
GSM1297164	0	61.36666667	10.410869	High
GSM1297166	0	61.36666667	9.987152	Low
GSM1297168	1	15.6	10.583183	High
GSM1297170	1	6.333333333	8.994576	Low
GSM1297172	1	1.433333333	8.863543	Low
GSM1297174	1	8.266666667	9.721234	Low
GSM1297176	1	22.4	10.267937	High
GSM1297178	1	22.7	9.001818	Low
GSM1297180	0	60.9	9.821765	Low
GSM1297182	1	6.633333333	10.638914	High
GSM1297184	1	6.666666667	11.319133	High
GSM1297186	1	56.23333333	11.89691	High
GSM1297188	0	60.2	10.253644	High
GSM1297190	1	47.16666667	8.893638	Low
GSM1297192	1	8.533333333	10.287574	High
GSM1297194	1	13	10.349902	High
GSM1297196	1	4.9	9.179848	Low
GSM1297198	1	32.2	9.943954	Low
GSM1297200	0	62.93333333	10.137149	High
GSM1297202	0	62.96666667	9.012401	Low
GSM1297204	1	37.16666667	10.592327	High
GSM1297206	0	62.46666667	9.2642765	Low
GSM1297208	1	24.8	8.810751	Low
GSM1297210	0	62.46666667	8.375408	Low
GSM1297212	0	60.63333333	9.665009	Low
GSM1297214	1	19.2	10.276374	High
GSM1297216	0	61.6	10.262977	High
GSM1297218	0	64	8.659306	Low
GSM1297220	1	0.633333333	10.432465	High
GSM1297222	0	63.4	7.6105227	Low
GSM1297224	1	10.56666667	10.306828	High
GSM1297226	1	5.066666667	7.220497	Low
GSM1297228	1	21.53333333	10.184062	High
GSM1297230	1	21.93333333	9.590114	Low
GSM1297232	0	61.83333333	7.8782597	Low
GSM1297234	0	60.76666667	9.839233	Low
GSM1297236	0	60.5	9.815723	Low
GSM1297238	0	72.53333333	8.797797	Low
GSM1297240	0	72.63333333	7.324693	Low
GSM1297242	1	35.03333333	5.813523	Low
GSM1297244	1	24.66666667	7.341449	Low
GSM1297246	1	59.13333333	11.470789	High
GSM1297248	0	63.26666667	7.046566	Low
GSM1297250	1	8.366666667	9.881018	Low
GSM1297252	1	10.46666667	9.416111	Low
GSM1297254	1	63.06666667	7.9752316	Low
GSM1297256	0	70.06666667	8.958268	Low
GSM1297258	0	72.13333333	9.43586	Low
GSM1297260	1	12	7.807111	Low
GSM1297262	0	69.63333333	8.604836	Low
GSM1297264	1	13	12.033988	High
GSM1297266	0	68.7	9.828875	Low
GSM1297268	0	68.2	8.126434	Low
GSM1297270	0	68.6	8.671909	Low
GSM1297272	0	68	9.805798	Low
GSM1297274	0	68	8.465219	Low
GSM1297276	1	0.1	7.079432	Low
GSM1297278	1	19.26666667	9.433582	Low
GSM1297280	1	13.46666667	9.925756	Low
GSM1297282	0	65.86666667	9.095237	Low
GSM1297284	1	11.5	8.833342	Low
GSM1297286	1	17.43333333	8.803198	Low
GSM1297288	1	14.36666667	9.44575	Low
GSM1297290	0	65.16666667	8.356589	Low
GSM1297292	0	65.5	9.149117	Low
GSM1297294	0	64.13333333	8.843116	Low
GSM1297296	1	26.5	9.5387535	Low
GSM1297298	0	65.26666667	10.143067	High
GSM1297300	1	48.76666667	9.338318	Low
GSM1297302	1	9.766666667	12.177029	High
GSM1297304	1	5.833333333	8.27723	Low
GSM1297306	1	4.2	9.478926	Low
GSM1297308	1	25.16666667	9.0231285	Low
GSM1297310	0	63.53333333	9.23117	Low
GSM1297312	0	62.86666667	9.104114	Low
