# Supplementary material for: WISP1 drives esophageal squamous cell carcinoma progression via modulation of cancer-associated fibroblasts and immune microenvironment
Source: Front Immunol. 2025 Jul 23;16:1586790. doi: 10.3389/fimmu.2025.1586790 (PMC12325208; doi:10.3389/fimmu.2025.1586790)
Supplement: Supplementary file 6 [file DataSheet2.csv]

ID	WISP1	Censor	OS	group
GSM1296956	11.774569	1	11.63333333	High
GSM1296958	9.469026	0	58.2	Low
GSM1296960	11.81123	1	39.16666667	High
GSM1296962	11.093958	0	57.73333333	High
GSM1296964	10.279404	1	11.06666667	High
GSM1296966	11.198613	0	55.26666667	High
GSM1296968	10.786189	0	55.26666667	High
GSM1296970	11.593316	1	29.7	High
GSM1296972	10.40494	1	10.96666667	High
GSM1296974	12.209817	0	57.6	High
GSM1296976	11.515891	0	57.53333333	High
GSM1296978	11.890597	0	57.36666667	High
GSM1296980	9.451396	0	57.26666667	Low
GSM1296982	9.92865	0	57.23333333	Low
GSM1296984	12.480907	1	13	High
GSM1296986	12.274365	1	5.7	High
GSM1296988	11.037287	0	56.63333333	High
GSM1296990	12.931704	0	56.63333333	High
GSM1296992	11.558666	0	56.13333333	High
GSM1296994	10.498204	0	55.66666667	High
GSM1296996	12.276983	1	6.266666667	High
GSM1296998	11.921286	1	25.46666667	High
GSM1297000	9.275622	1	10.2	Low
GSM1297002	10.874594	1	13.16666667	High
GSM1297004	10.706658	0	54.73333333	High
GSM1297006	10.416492	1	18.06666667	High
GSM1297008	11.633302	1	36.3	High
GSM1297010	10.280061	0	54.1	High
GSM1297012	11.711256	1	16.03333333	High
GSM1297014	11.7614355	0	52.93333333	High
GSM1297016	12.161863	0	52.7	High
GSM1297018	10.065863	1	8.466666667	Low
GSM1297020	12.066981	1	4.366666667	High
GSM1297022	9.24975	0	52.03333333	Low
GSM1297024	10.838805	1	8.766666667	High
GSM1297026	12.435076	1	1.666666667	High
GSM1297028	13.027449	0	51.3	High
GSM1297030	10.9755945	0	51.2	High
GSM1297032	9.914585	0	51.1	Low
GSM1297034	9.766925	1	11.4	Low
GSM1297036	10.908209	1	39.5	High
GSM1297038	10.662078	1	19.16666667	High
GSM1297040	10.855454	1	8.5	High
GSM1297042	11.025942	1	17.9	High
GSM1297044	11.426349	0	50.6	High
GSM1297046	11.274751	0	50.16666667	High
GSM1297048	11.313764	1	24.46666667	High
GSM1297050	10.222988	0	49.43333333	Low
GSM1297052	12.451824	1	32.06666667	High
GSM1297054	11.291928	1	25.16666667	High
GSM1297056	12.230066	1	6.633333333	High
GSM1297058	11.410975	0	48.43333333	High
GSM1297060	11.424562	1	11.4	High
GSM1297062	10.438203	0	48.03333333	High
GSM1297064	11.609899	0	47.93333333	High
GSM1297066	10.895002	1	6	High
GSM1297068	11.558666	1	39.16666667	High
GSM1297070	11.891811	1	29.86666667	High
GSM1297072	10.907005	1	39.83333333	High
GSM1297074	10.007777	1	44.93333333	Low
GSM1297076	9.763401	0	60.3	Low
GSM1297078	9.950904	1	27.56666667	Low
GSM1297080	10.469964	1	34.66666667	High
GSM1297082	9.17296	0	60.96666667	Low
GSM1297084	9.668449	1	15.43333333	Low
GSM1297086	9.261665	0	61.33333333	Low
GSM1297088	8.961134	1	38.53333333	Low
GSM1297090	9.523175	1	23.26666667	Low
GSM1297092	9.297703	1	11	Low
GSM1297094	11.147807	1	23.13333333	High
GSM1297096	10.276541	1	10.03333333	High
GSM1297098	10.345071	1	7.8	High
GSM1297100	10.017266	1	21.43333333	Low
GSM1297102	10.579788	0	61.9	High
GSM1297104	10.240313	1	9.033333333	Low
GSM1297106	8.185892	1	42.03333333	Low
GSM1297108	7.67746	0	60.96666667	Low
GSM1297110	10.022295	0	61	Low
GSM1297112	9.894275	1	31.5	Low
GSM1297114	10.054057	0	60.63333333	Low
GSM1297116	8.91817	0	61.3	Low
GSM1297118	9.953492	0	61.2	Low
GSM1297120	8.237152	1	12.56666667	Low
GSM1297122	9.975417	1	24.43333333	Low
GSM1297124	10.474815	0	60.56666667	High
GSM1297126	10.468588	1	21.26666667	High
GSM1297128	8.46383	1	16.83333333	Low
GSM1297130	10.092323	0	69.96666667	Low
GSM1297132	8.538625	1	32.46666667	Low
GSM1297134	10.441855	1	12.23333333	High
GSM1297136	9.87481	1	9	Low
GSM1297138	7.434223	1	3.833333333	Low
GSM1297140	7.5917263	1	21.23333333	Low
GSM1297142	9.14213	1	45.83333333	Low
GSM1297144	7.3523536	1	17.5	Low
GSM1297146	8.484449	1	6.2	Low
GSM1297148	8.23992	0	61.93333333	Low
GSM1297150	11.285485	1	24.4	High
GSM1297152	10.771811	0	60.73333333	High
GSM1297154	7.332263	1	15.86666667	Low
GSM1297156	8.860035	1	34.16666667	Low
GSM1297158	11.060999	1	9.766666667	High
GSM1297160	10.597246	1	25.73333333	High
GSM1297162	8.706158	1	22.13333333	Low
GSM1297164	10.410869	0	61.36666667	High
GSM1297166	9.987152	0	61.36666667	Low
GSM1297168	10.583183	1	15.6	High
GSM1297170	8.994576	1	6.333333333	Low
GSM1297172	8.863543	1	1.433333333	Low
GSM1297174	9.721234	1	8.266666667	Low
GSM1297176	10.267937	1	22.4	High
GSM1297178	9.001818	1	22.7	Low
GSM1297180	9.821765	0	60.9	Low
GSM1297182	10.638914	1	6.633333333	High
GSM1297184	11.319133	1	6.666666667	High
GSM1297186	11.89691	1	56.23333333	High
GSM1297188	10.253644	0	60.2	Low
GSM1297190	8.893638	1	47.16666667	Low
GSM1297192	10.287574	1	8.533333333	High
GSM1297194	10.349902	1	13	High
GSM1297196	9.179848	1	4.9	Low
GSM1297198	9.943954	1	32.2	Low
GSM1297200	10.137149	0	62.93333333	Low
GSM1297202	9.012401	0	62.96666667	Low
GSM1297204	10.592327	1	37.16666667	High
GSM1297206	9.2642765	0	62.46666667	Low
GSM1297208	8.810751	1	24.8	Low
GSM1297210	8.375408	0	62.46666667	Low
GSM1297212	9.665009	0	60.63333333	Low
GSM1297214	10.276374	1	19.2	High
GSM1297216	10.262977	0	61.6	Low
GSM1297218	8.659306	0	64	Low
GSM1297220	10.432465	1	0.633333333	High
GSM1297222	7.6105227	0	63.4	Low
GSM1297224	10.306828	1	10.56666667	High
GSM1297226	7.220497	1	5.066666667	Low
GSM1297228	10.184062	1	21.53333333	Low
GSM1297230	9.590114	1	21.93333333	Low
GSM1297232	7.8782597	0	61.83333333	Low
GSM1297234	9.839233	0	60.76666667	Low
GSM1297236	9.815723	0	60.5	Low
GSM1297238	8.797797	0	72.53333333	Low
GSM1297240	7.324693	0	72.63333333	Low
GSM1297242	5.813523	1	35.03333333	Low
GSM1297244	7.341449	1	24.66666667	Low
GSM1297246	11.470789	1	59.13333333	High
GSM1297248	7.046566	0	63.26666667	Low
GSM1297250	9.881018	1	8.366666667	Low
GSM1297252	9.416111	1	10.46666667	Low
GSM1297254	7.9752316	1	63.06666667	Low
GSM1297256	8.958268	0	70.06666667	Low
GSM1297258	9.43586	0	72.13333333	Low
GSM1297260	7.807111	1	12	Low
GSM1297262	8.604836	0	69.63333333	Low
GSM1297264	12.033988	1	13	High
GSM1297266	9.828875	0	68.7	Low
GSM1297268	8.126434	0	68.2	Low
GSM1297270	8.671909	0	68.6	Low
GSM1297272	9.805798	0	68	Low
GSM1297274	8.465219	0	68	Low
GSM1297276	7.079432	1	0.1	Low
GSM1297278	9.433582	1	19.26666667	Low
GSM1297280	9.925756	1	13.46666667	Low
GSM1297282	9.095237	0	65.86666667	Low
GSM1297284	8.833342	1	11.5	Low
GSM1297286	8.803198	1	17.43333333	Low
GSM1297288	9.44575	1	14.36666667	Low
GSM1297290	8.356589	0	65.16666667	Low
GSM1297292	9.149117	0	65.5	Low
GSM1297294	8.843116	0	64.13333333	Low
GSM1297296	9.5387535	1	26.5	Low
GSM1297298	10.143067	0	65.26666667	Low
GSM1297300	9.338318	1	48.76666667	Low
GSM1297302	12.177029	1	9.766666667	High
GSM1297304	8.27723	1	5.833333333	Low
GSM1297306	9.478926	1	4.2	Low
GSM1297308	9.0231285	1	25.16666667	Low
GSM1297310	9.23117	0	63.53333333	Low
GSM1297312	9.104114	0	62.86666667	Low
