# Supplementary material for: WISP1 drives esophageal squamous cell carcinoma progression via modulation of cancer-associated fibroblasts and immune microenvironment
Source: Front Immunol. 2025 Jul 23;16:1586790. doi: 10.3389/fimmu.2025.1586790 (PMC12325208; doi:10.3389/fimmu.2025.1586790)
Supplement: Supplementary file 7 [file DataSheet3.csv]

ID	Group	WISP1	Censor	OS
TCGA.VR.A8EX.01A	Low	0.308477377	1	855
TCGA.KH.A6WC.01A	Low	0.420078116	0	191
TCGA.IC.A6RF.01A	Low	0.496206666	0	477
TCGA.JY.A6FA.01A	Low	0.644686943	1	1361
TCGA.VR.A8EP.01A	Low	0.692248636	0	824
TCGA.LN.A5U5.01A	Low	0.709467101	1	141
TCGA.LN.A49S.01A	Low	0.746742716	0	400
TCGA.L5.A4OM.01A	Low	0.78400136	1	1582
TCGA.IG.A5S3.01A	Low	0.805375011	0	712
TCGA.XP.A8T8.01A	Low	0.809002775	0	437
TCGA.L5.A8NK.01A	Low	0.837701091	0	412
TCGA.LN.A7HV.01A	Low	0.885886687	0	320
TCGA.L7.A56G.01A	Low	0.897085497	1	575
TCGA.JY.A6FD.01A	Low	0.931002202	0	2069
TCGA.LN.A8HZ.01A	Low	0.971589536	0	375
TCGA.LN.A4MQ.01A	Low	0.983020946	0	375
TCGA.L5.A8NQ.01A	Low	1.008271738	1	650
TCGA.LN.A8I1.01A	Low	1.02034218	0	401
TCGA.XP.A8T6.01A	Low	1.038717108	1	763
TCGA.LN.A49O.01A	Low	1.098689044	0	408
TCGA.Z6.A9VB.01A	Low	1.189160371	0	40
TCGA.LN.A49V.01A	Low	1.3021728	0	383
TCGA.VR.A8EO.01A	Low	1.350723534	0	785
TCGA.JY.A93F.01A	Low	1.377568014	0	731
TCGA.LN.A49Y.01A	Low	1.402285592	0	379
TCGA.LN.A49K.01A	Low	1.409526713	1	182
TCGA.VR.A8EY.01A	Low	1.428088778	0	1025
TCGA.LN.A4A3.01A	Low	1.445302942	0	388
TCGA.VR.A8Q7.01A	Low	1.529371205	0	1590
TCGA.LN.A9FO.01A	Low	1.562181356	0	4
TCGA.LN.A5U7.01A	Low	1.671338668	0	768
TCGA.IG.A3I8.01A	Low	1.681449265	0	1012
TCGA.IG.A6QS.01A	Low	1.690506493	1	307
TCGA.LN.A4A6.01A	Low	1.691266147	0	391
TCGA.IG.A4QT.01A	Low	1.729661526	1	313
TCGA.LN.A7HX.01A	Low	1.730270405	0	372
TCGA.VR.A8ET.01A	High	1.743428796	1	47
TCGA.IG.A3YB.01A	High	1.761710784	0	80
TCGA.Q9.A6FU.01A	High	1.781611507	1	157
TCGA.LN.A49M.01A	High	1.849919219	0	385
TCGA.LN.A7HZ.01A	High	1.863740264	0	401
TCGA.V5.A7RC.01B	High	1.935497465	1	104
TCGA.LN.A8I0.01A	High	2.019915368	0	407
TCGA.LN.A4A1.01A	High	2.039278795	0	383
TCGA.LN.A49L.01A	High	2.07200287	1	636
TCGA.IG.A51D.01A	High	2.233765377	0	518
TCGA.L5.A88W.01A	High	2.290955143	1	764
TCGA.LN.A49P.01A	High	2.316753979	0	375
TCGA.VR.A8EU.01A	High	2.317911817	1	557
TCGA.LN.A4A9.01A	High	2.318056482	1	353
TCGA.LN.A4A2.01A	High	2.329410671	0	380
TCGA.VR.AA7D.01A	High	2.345623464	1	279
TCGA.LN.A5U6.01A	High	2.374510926	0	375
TCGA.LN.A7HY.01A	High	2.422179168	0	366
TCGA.VR.A8ER.01A	High	2.46647051	1	378
TCGA.LN.A9FP.01A	High	2.621641655	0	366
TCGA.IG.A97I.01A	High	2.623234784	0	370
TCGA.LN.A4A8.01A	High	2.743859605	0	472
TCGA.IG.A97H.01A	High	2.796307026	0	441
TCGA.LN.A4A4.01A	High	2.804177497	0	383
TCGA.VR.AA7I.01A	High	2.810216862	1	484
TCGA.Z6.A8JD.01A	High	2.827371923	0	104
TCGA.Z6.AAPN.01A	High	2.830133607	0	81
TCGA.IG.A3QL.01A	High	2.885457226	0	1071
TCGA.JY.A6FG.01A	High	2.886218455	1	1263
TCGA.LN.A49U.01A	High	2.942082805	0	467
TCGA.L5.A43H.01A	High	2.953376999	1	9
TCGA.LN.A49N.01A	High	3.006315979	0	378
TCGA.LN.A49X.01A	High	3.030512652	0	384
TCGA.LN.A9FQ.01A	High	3.034374206	0	391
TCGA.IG.A3Y9.01A	High	3.036907689	1	26
TCGA.LN.A4A5.01A	High	3.079395179	1	684
TCGA.LN.A49R.01A	High	3.231201977	0	407
TCGA.IG.A3YC.01A	High	3.328420021	0	612
TCGA.IG.A3YA.01A	High	3.344061506	0	632
TCGA.LN.A9FR.01A	High	3.475642652	0	373
TCGA.LN.A4MR.01A	High	3.541849331	0	402
TCGA.S8.A6BW.01A	High	3.560311432	0	620
TCGA.VR.AA7B.01A	High	3.617274971	0	342
TCGA.L5.A88Z.01A	High	3.84052366	0	225
TCGA.LN.A7HW.01A	High	3.958833397	0	365
TCGA.VR.A8EZ.01A	High	5.438309488	1	553
