# Supplementary material for: WISP1 drives esophageal squamous cell carcinoma progression via modulation of cancer-associated fibroblasts and immune microenvironment
Source: Front Immunol. 2025 Jul 23;16:1586790. doi: 10.3389/fimmu.2025.1586790 (PMC12325208; doi:10.3389/fimmu.2025.1586790)
Supplement: Supplementary file 8 [file DataSheet4.csv]

Gene	P.Value	t	B	logFC
A2ML1	8.99E-12	-8.5406058	16.598978	-2.32612173
ABCA12	0.00000152	5.3697919	4.802453	1.50671423
ABCA13	3.88E-09	6.9520096	10.637073	2.64920345
ABCA6	5.03E-09	-6.8843464	10.383022	-1.04052692
ABCA8	8.93E-11	-7.9371611	14.341852	-2.38000132
ABCC5	0.00000209	5.2826916	4.492059	1.08807713
ABHD5	3.35E-12	-8.8020381	17.570146	-1.11821513
ABI3BP	0.00000387	-5.1139138	3.895502	-1.38346391
ABLIM1	5.22E-14	-9.9205461	21.65941	-1.50858445
ABLIM3	4.42E-16	-11.2496533	26.341287	-1.3400612
ACACB	2.00E-10	-7.7259402	13.548255	-1.57164009
ACADM	3.15E-12	-8.8178219	17.628622	-1.17709541
ACKR3	0.000006	4.992353	3.470173	1.00709553
ACOX1	2.39E-12	-8.8910283	17.899585	-1.0201792
ACOX2	4.90E-12	-8.7008348	17.194769	-1.04761901
ACOX3	7.87E-11	-7.9703418	14.466393	-1.15573432
ACP1	1.53E-12	9.0101565	18.339611	1.05570599
ACPP	2.89E-15	-10.7198068	24.500574	-2.0771494
ACTA2	3.33E-10	-7.5928351	13.047621	-1.74791907
ACTG2	4.35E-11	-8.125817	15.049395	-2.01853039
ACTL6A	2.20E-09	7.100875	11.196536	1.15209945
ACVR1C	2.02E-08	6.5209566	9.022503	1.04334951
ADA	1.33E-10	7.8337841	13.953601	1.10628608
ADAM12	1.91E-17	12.1587866	29.414774	3.16424617
ADAMDEC1	3.72E-10	7.5645175	12.941079	2.33563769
ADAMTS12	9.78E-17	11.6821684	27.817116	2.02642709
ADAMTS2	2.28E-17	12.1071154	29.243038	2.9477472
ADAMTS9.AS2	4.89E-12	-8.7016111	17.197652	-1.24665541
ADAMTSL1	6.49E-14	-9.8612913	21.445878	-1.21598261
ADAMTSL3	2.18E-08	-6.5001116	8.944714	-1.51357028
ADGRD1	0.00000273	-5.2092764	4.231745	-1.11464588
ADGRE2	6.15E-14	9.8757649	21.498071	1.5351723
ADGRF1	1.60E-14	-10.2446892	22.820608	-2.04765501
ADGRG6	1.06E-10	-7.893165	14.176658	-1.33649291
ADH1B	5.94E-15	-10.5186725	23.792682	-1.91187157
ADH7	1.31E-08	-6.6340742	9.445174	-2.34263876
ADIRF	9.68E-14	-9.7524857	21.052804	-1.69407356
AFDN	6.23E-13	-9.2502198	19.222688	-1.437282
AFDN.AS1	4.08E-12	-8.7497436	17.376273	-1.04829505
AFF3	2.72E-09	-7.0452766	10.987514	-1.50863027
AGFG2	4.12E-15	-10.6204544	24.151518	-1.19640367
AGMAT	4.68E-08	6.2995702	8.198164	1.33337569
AGO2	1.17E-10	7.8659633	14.074491	1.08528824
AGR3	0.041	-2.0915795	-4.800835	-1.30726743
AGTR1	3.11E-08	-6.4073299	8.598887	-1.21142803
AHNAK	8.21E-13	-9.1763154	18.951369	-1.40545153
AIF1L	2.68E-15	-10.7410674	24.575111	-2.64583005
AIM1	4.95E-15	-10.569702	23.972745	-1.48563327
AIM1L	0.00000662	-4.9649922	3.374973	-1.02794641
AIM2	0.000000035	6.3764261	8.483858	2.0436229
AKAP12	2.89E-09	-7.0289037	10.925975	-1.15615359
AKR1C1	0.0000176	4.6899666	2.429837	1.56023239
ALCAM	9.55E-09	6.7169583	9.755398	1.36185159
ALDH3A1	0.0000548	-4.3624648	1.335705	-1.32638106
ALDH9A1	1.16E-14	-10.3338381	23.137872	-1.00986399
ALOX12	4.72E-09	-6.9008695	10.445044	-2.61853296
ALOX12B	0.00029	3.8626002	-0.255546	1.30042414
ANGPT2	5.27E-11	8.0756062	14.861223	1.06441468
ANGPTL1	5.44E-16	-11.1902782	26.136789	-2.05681565
ANK2	0.000000983	-5.4879324	5.226004	-1.27734374
ANKRD20A11P	4.57E-16	-11.2398111	26.30742	-2.56193043
ANKRD20A5P	6.39E-17	-11.8055352	28.233557	-2.41158414
ANKRD22	2.65E-10	-7.652717	13.272886	-1.23540215
ANKRD35	4.61E-11	-8.110608	14.992409	-1.38133022
ANKRD36BP2	0.0000872	4.225769	0.890423	1.20893036
ANKRD37	7.47E-09	-6.7810635	9.995601	-1.55596551
ANLN	0.000000257	5.8485444	6.534739	1.03730741
ANO1	1.25E-10	7.8490963	14.01113	2.13508082
ANOS1	3.68E-08	6.3631935	8.43463	1.19905231
ANP32E	1.14E-11	8.4787489	16.368517	1.20331694
ANPEP	0.000000184	5.9370231	6.859019	1.11496604
ANXA1	4.85E-08	-6.2900125	8.162674	-1.1430629
ANXA2	0.00000376	-5.1215592	3.922378	-1.20846036
ANXA3	3.27E-11	-8.2006102	15.329483	-1.83418155
ANXA9	2.59E-12	-8.8700827	17.8221	-2.83032332
AOC3	7.87E-11	-7.9703623	14.46647	-1.48999339
APMAP	3.21E-19	13.3907074	33.402101	1.08267458
APOBEC3B	1.15E-10	7.8721162	14.097603	2.31385681
APOC1	4.67E-13	9.3278705	19.507224	3.1884033
APOD	0.00000266	-5.2173407	4.260279	-1.30319072
APOE	1.16E-09	7.2671709	11.822089	1.74831018
APOL1	0.000000214	5.8966976	6.711085	1.23798888
AQP9	2.09E-09	7.1136393	11.244533	1.01725785
AR	1.99E-15	-10.8239807	24.865265	-1.23757952
ARG1	0.00013	-4.1079038	0.512381	-1.11399126
ARHGAP27	5.27E-15	-10.5518	23.909612	-1.02633895
ARHGAP32	1.76E-13	-9.5912358	20.467987	-1.21775425
ARHGAP6	1.97E-13	-9.5604378	20.355988	-1.15795146
ARMC8	1.13E-08	6.6727587	9.589914	1.13269915
ARPC1B	4.45E-12	8.7268123	17.291195	1.15345153
ASB5	0.000000614	-5.61518	5.685239	-1.05019939
ASPA	3.56E-13	-9.4009003	19.774312	-1.04643999
ASPM	1.90E-10	7.7395384	13.599381	1.32997475
ASPN	7.69E-08	6.1686674	7.712905	1.2101166
ASPRV1	0.000112	4.1507886	0.649278	1.00669019
ASXL1	5.43E-15	10.543889	23.881701	1.22273131
ATAD2	1.12E-13	9.7140002	20.91347	1.69456976
ATF3	0.0000473	4.4057874	1.478292	1.38013616
ATG9B	3.26E-10	-7.5984051	13.068577	-1.40285335
ATP13A3	2.68E-13	9.4769477	20.051893	1.08267458
ATP13A4	3.32E-10	-7.5940239	13.052094	1.28588334
ATP13A5	0.0226	2.3431956	-4.283809	1.06049263
ATP1A1	0.0000659	4.3083637	1.158621	1.06575859
ATP1A2	1.17E-14	-10.3309701	23.12768	1.0283902
ATP1B1	0.000000468	-5.687919	5.949064	1.07061519
ATP1B2	0.000000069	-6.1972731	7.818793	1.01962692
ATP1B3	1.58E-09	7.1862169	11.51751	1.15087073
ATP1B4	0.0193	-2.4083204	-4.142088	1.22573448
ATP2A1.AS1	0.00000108	5.4616366	5.131486	1.25389776
ATP2A2	0.000314	3.8375676	-0.332397	1.19206505
ATP2B1	0.0000537	4.3687338	1.356296	1.19642415
ATP2B2	0.0152	-2.5046703	-3.926655	1.02797865
ATP2B3	0.000946	-3.4884117	-1.372549	1.05363029
ATP2B4	0.00563	2.8780722	-3.029757	1.2732609
ATP2C1	9.43E-16	11.0345158	25.598169	1.226234
ATP2C2	0.000314	-3.8382109	-0.330426	1.08690808
ATP4A	0.0388	-2.1150327	-4.75474	1.17659458
ATP5A1	0.000000105	-6.0864004	7.408898	1.03728509
ATP5B	0.0307	-2.215727	-4.551888	1.11627208
ATP5F1	1.60E-11	-8.3889913	16.033688	1.03076356
ATP5G3	0.000233	-3.9302412	-0.046448	1.10924149
ATP5I	0.00000953	-4.8631224	3.022332	1.23339841
ATP5J	0.0000254	-4.5851104	2.075576	1.11528461
ATP5J2.PTCD1.PTCD1	0.000281	3.8723321	-0.22559	1.16925359
ATP5L	8.23E-11	-7.9587475	14.422879	1.05657862
ATP5O	8.69E-10	-7.3427925	12.106666	1.12845264
ATP5S	2.73E-08	-6.4417409	8.727066	1.00757822
ATP5SL	0.0493	2.008899	-4.95981	1.12144454
ATP6V0A4	3.05E-08	-6.4127602	8.619108	-1.27031203
ATP6V1C1	9.60E-14	9.7547635	21.061045	1.17980406
ATP6V1C2	5.71E-11	-8.0542442	14.781133	-1.88096253
ATP6V1D	4.96E-12	-8.6976875	17.183084	-1.02508394
AURKA	2.42E-14	10.1303953	22.412518	1.39879578
AURKB	2.81E-12	8.8484369	17.74199	1.15554612
AZGP1	0.0111	-2.625661	-3.646621	-1.44622292
B2M	5.46E-08	6.2592058	8.048344	1.20270824
B3GALT6	3.29E-13	9.4220288	19.851489	1.00303931
BAMBI	0.000000335	5.7777072	6.27595	1.32613588
BASP1	1.34E-11	8.4348202	16.204707	1.22791246
BBIP1	8.87E-17	-11.7105593	27.913132	-1.13294866
BBOX1	5.85E-12	-8.6541277	17.021277	-2.83748842
BBOX1.AS1	3.82E-11	8.1596086	15.175971	1.62091449
BCAT1	3.83E-11	8.1588176	15.173009	1.45673307
BCHE	2.01E-08	-6.521252	9.023606	-1.73366408
BCL2A1	1.19E-14	10.327022	23.113647	2.60027038
BCL2L11	7.97E-10	7.365339	12.191518	1.00046096
BCL2L15	5.89E-08	-6.23896	7.97326	-1.02255608
BDH2	4.87E-09	-6.8930361	10.415639	-1.01304246
BEX4	3.12E-12	-8.8209646	17.640263	-1.23603125
BGN	5.43E-12	8.6738163	17.094428	1.64752471
BHMT2	3.13E-11	-8.2122066	15.372886	-1.17981399
BICD1	5.75E-16	11.1745573	26.082567	1.6724953
BICDL2	1.38E-11	-8.4266586	16.17426	-1.05593656
BID	1.40E-20	14.3760504	36.443185	1.88174729
BIRC5	1.29E-12	9.0553907	18.506387	1.24765904
BLM	7.35E-12	8.59381	16.797004	1.01097224
BLNK	1.36E-18	-12.9478864	31.992575	-1.66569828
BMP7	0.0000534	4.369968	1.360351	1.18605202
BMS1P20	1.85E-13	-9.5770447	20.416392	-1.09010937
BNIPL.C1orf56	5.84E-10	-7.4463541	12.496418	-2.34472648
BOC	0.000000623	-5.6111693	5.670719	-1.13476722
BPIFB1	0.00654	-2.8231675	-3.167584	-2.05872682
BPIFB2	0.00123	-3.4018218	-1.620772	-1.16241149
BRMS1L	1.04E-08	6.6956387	9.675563	1.19182942
BSPRY	1.71E-15	-10.8667352	25.014549	-1.37663012
BST2	0.00000235	5.250231	4.376809	1.37397992
BTBD11	2.31E-08	-6.4853366	8.889597	-1.53320643
BTC	1.06E-14	-10.3581992	23.224407	-2.11988797
BUB1	7.64E-12	8.5835094	16.75868	1.32750945
C12orf29	4.06E-13	-9.3650859	19.643393	-1.01413107
C15orf48	1.21E-11	-8.4625597	16.308161	-1.94828309
C15orf52	1.22E-12	-9.0712339	18.564759	-1.22643011
C16orf89	1.51E-08	-6.5973576	9.307885	-1.38316121
C16orf95	0.000000465	5.689691	5.955503	1.14066132
C18orf25	1.05E-14	-10.3605402	23.232719	-2.24103156
C19orf33	1.81E-09	-7.1520953	11.389161	-1.45259519
C1orf116	5.00E-19	-13.2538835	32.969429	-2.17319879
C1orf21	4.17E-15	-10.6171916	24.140035	-1.08972516
C1QB	0.000000025	6.4648483	8.813195	1.4488529
C1QTNF7	1.24E-14	-10.3155921	23.073013	-2.19838152
C2orf40	4.89E-13	-9.3154376	19.461704	-2.97539428
C2orf54	8.28E-14	-9.7947275	21.205557	-2.01189939
C3orf52	0.0000024	5.245078	4.358536	1.03368882
C3orf70	0.000000129	-6.0311466	7.205168	-1.0311581
C4orf3	1.76E-15	-10.858109	24.984447	-1.26348686
C4orf46	4.58E-11	8.1122757	14.998658	1.06495267
C4orf48	2.16E-16	11.4545114	27.043353	1.42025753
C5AR1	3.34E-16	11.3292209	26.614619	2.13019425
C5orf66.AS1	9.81E-11	-7.9126664	14.249889	-1.54337606
C6orf132	2.16E-14	-10.1616582	22.524291	-1.65738974
C6orf58	0.000133	-4.0993447	0.48515	-1.40657051
C6orf62	1.12E-11	8.4814969	16.378761	1.19520792
C7	1.99E-09	-7.1265562	11.293108	-2.50062811
C8orf88	3.04E-09	-7.0164151	10.879041	-1.00595879
CAB39L	3.12E-17	-12.0150292	28.936089	-1.59234339
CACNB2	0.00000001	-6.704174	9.707522	-1.37209962
CALB1	0.0000607	4.3328295	1.238567	1.57949963
CALML5	0.0000447	4.4220798	1.532092	1.04028485
CALU	1.67E-12	8.9865624	18.252553	1.0141167
CAMK2N1	1.52E-11	-8.4023911	16.083704	-1.5292802
CAPN14	1.27E-09	-7.2429419	11.730922	-3.35950589
CAPN5	2.30E-13	-9.5179145	20.201192	-1.04887414
CAPN6	0.00000526	-5.0290101	3.598031	-1.113156
CAPNS2	0.000153	-4.0570683	0.351096	-1.12536768
CARD18	0.000101	-4.1813768	0.74738	-1.44593736
CARMN	0.000000126	-6.0386824	7.232931	-1.14664563
CASQ2	6.25E-11	-8.0306597	14.692689	-1.48262887
CAST	5.19E-14	-9.9220867	21.664957	-1.17973675
CBX3	6.53E-14	9.8595881	21.439735	1.28588334
CCBE1	5.62E-12	-8.6645457	17.059988	-1.13661462
CCDC144NL.AS1	0.0000192	4.66475	2.344318	1.37135444
CCDC190	0.000478	3.7069412	-0.728623	1.35974937
CCDC71L	3.70E-10	7.5659041	12.946296	1.02463185
CCDC88A	1.95E-08	6.5293377	9.053789	1.03081742
CCL18	2.16E-12	8.9183513	18.00061	2.43897622
CCL2	0.000584	3.6433537	-0.918498	1.11991132
CCL20	7.15E-08	6.1879437	7.784249	2.50165837
CCL4	2.47E-14	10.1251254	22.393665	1.90675397
CCL8	0.000134	4.0970209	0.477762	1.19333531
CCN4	3.06E-24	17.2424712	44.568682	3.37910679
CCNA2	3.08E-10	7.6134061	13.125012	1.12378906
CCNE2	7.85E-10	7.3693613	12.206656	1.25542266
CCNG1	1.63E-09	-7.1786016	11.488863	-1.00804997
CCNG2	4.46E-18	-12.590283	30.834835	-1.20846036
CCR1	4.61E-10	7.5083376	12.729681	1.47487976
CD14	1.83E-08	6.5458767	9.115542	1.33082402
CD163	0.00000242	5.242867	4.350697	1.01375903
CD207	2.86E-12	-8.8436204	17.724159	-1.54240951
CD24	8.43E-13	-9.1694712	18.926218	-1.20637982
CD300A	4.48E-10	7.5158933	12.758113	1.04570043
CD300LF	1.39E-09	7.2206153	11.646919	1.28388435
CD38	3.09E-11	8.215412	15.384881	1.20047665
CD84	0.00000504	5.0407216	3.638954	1.28403266
CD86	1.11E-10	7.8806226	14.129553	1.10445622
CDA	0.00000928	-4.8703234	3.047164	-1.32643656
CDC20	7.40E-14	9.8254524	21.316545	1.48250785
CDC25B	1.28E-15	10.9477317	25.296735	1.56071543
CDC6	8.56E-14	9.7857607	21.173148	1.54530203
CDCA3	7.09E-12	8.6032769	16.832221	1.13773404
CDCA5	1.07E-15	10.9975979	25.470055	1.15087073
CDH11	2.76E-11	8.2448798	15.495138	1.67969048
CDH19	9.30E-12	-8.531705	16.565832	-1.81468725
CDH3	8.48E-15	10.4200683	23.443863	1.89804326
CDK1	1.02E-10	7.9025882	14.212045	1.04106239
CDKL5	2.99E-11	-8.223957	15.416858	-1.12429261
CDKN2AIP	5.31E-11	-8.0732719	14.852472	-1.19783999
CDKN2B	3.13E-08	-6.405191	8.590923	-1.9687011
CDKN3	9.78E-15	10.3806283	23.304017	1.56326968
CDS1	1.33E-13	-9.6656577	20.738231	-1.21766235
CEACAM1	1.69E-16	-11.5246836	27.282581	-1.24302486
CEACAM5	2.24E-08	-6.4928593	8.917658	-2.04844893
CEACAM6	0.000000028	-6.4349412	8.70173	-1.43648793
CEACAM7	0.00000543	-5.0197744	3.565784	-2.03661983
CEBPB	7.31E-18	12.442982	30.352897	1.58490169
CECR1	0.00000194	5.3037533	4.566963	1.00052869
CECR2	0.00000374	5.1229216	3.927169	1.19717297
CEMIP	1.55E-12	9.0075597	18.330031	1.98762137
CENPF	2.55E-12	8.8739835	17.836534	1.23212307
CENPI	4.63E-10	7.5071702	12.725287	1.08624908
CENPM	1.17E-14	10.331591	23.129886	1.19642415
CENPN	1.18E-11	8.46867	16.330943	1.06049263
CENPW	7.26E-09	6.7885369	10.023617	1.27460983
CEP126	0.00000037	-5.7506545	6.177323	-1.09398789
CEP19	2.37E-12	8.8942137	17.911366	1.52830599
CEP55	5.70E-13	9.2740855	19.310199	1.3635746
CES2	7.12E-15	-10.4684434	23.615138	-1.537547
CFD	9.38E-15	-10.3922021	23.345074	-2.45865496
CFH	3.61E-09	-6.9713451	10.709702	-1.43859043
CFL2	9.82E-09	-6.7096331	9.727965	-1.15626071
CH25H	0.0000112	-4.8167225	2.862687	-1.16900421
CHAC1	4.87E-12	-8.7025004	17.200954	-1.12113498
CHEK1	3.19E-12	8.8151914	17.618878	1.27328326
CHI3L1	3.86E-13	9.3786997	19.693172	2.92874622
CHPF2	7.03E-16	11.117499	25.885507	1.01962692
CHRDL1	4.73E-09	-6.9005886	10.44399	-2.18653085
CHRM3	2.48E-09	-7.0692665	11.077694	-1.34393352
CHST1	2.07E-11	8.3207612	15.77885	1.55728045
CHST11	1.25E-11	8.4538953	16.275852	1.13188785
CHST2	4.93E-14	9.9359311	21.714789	1.55721687
CILP	0.00000109	-5.4595703	5.124065	-1.43128104
CITED2	1.78E-13	-9.587505	20.454425	-1.66628919
CKS1B	1.04E-13	9.7334075	20.983752	1.309031
CLC	0.0000038	5.1187883	3.912636	1.67781296
CLCA4	0.000000041	-6.3346955	8.328666	-3.11596913
CLDN1	9.93E-10	7.3081195	11.976181	1.93994613
CLDN10	0.000062	-4.3263835	1.217482	-1.75611553
CLDN11	0.00000166	-5.3464884	4.719247	-1.21764905
CLEC4E	3.60E-09	6.9715558	10.710493	1.03665358
CLEC7A	7.97E-11	7.9670785	14.454147	1.21026876
CLGN	0.00000309	-5.17587	4.113708	-1.26919888
CLIC3	1.31E-09	-7.235547	11.703098	-2.20457848
CLIC4	1.47E-10	7.8065374	13.851219	1.09642333
CLU	0.0000027	-5.2131617	4.24549	-1.14516571
CMA1	0.000000197	-5.9185643	6.791275	-1.31867536
CMPK2	0.000000014	6.6167892	9.380532	1.70949321
CMSS1	1.67E-09	7.1730169	11.467855	1.02482556
CNFN	0.000000508	-5.6657322	5.868496	-2.20201302
CNKSR3	5.99E-09	-6.8386516	10.211559	-1.07790624
CNN1	2.94E-11	-8.2283585	15.433327	-1.85930904
CNTN4	0.000000352	-5.7642173	6.226755	-1.08882675
COBL	9.78E-15	-10.3806275	23.304014	-1.6124902
COBLL1	2.98E-10	-7.6222425	13.158253	-1.13249341
COL10A1	5.20E-14	9.9213344	21.662248	3.30518381
COL11A1	1.35E-10	7.8291192	13.936074	3.95193991
COL12A1	2.21E-11	8.3034696	15.714226	1.71918329
COL14A1	2.27E-10	-7.6927355	13.423395	-1.84047935
COL1A1	7.06E-16	11.1161981	25.881009	4.0996896
COL1A2	8.31E-18	12.4048438	30.227638	2.57714299
COL27A1	3.72E-11	8.1664279	15.201508	1.06575859
COL28A1	1.07E-09	-7.2892441	11.90515	-1.12377564
COL3A1	1.75E-14	10.2197185	22.731577	1.92259036
COL4A1	1.09E-18	13.0148057	32.207294	1.72298944
COL4A2	3.55E-14	10.0258959	22.038102	1.2646975
COL5A1	3.29E-14	10.046575	22.112291	2.14260276
COL5A2	2.09E-14	10.17048	22.555812	2.15768379
COL6A3	1.14E-12	9.08764	18.625183	1.37690672
COL7A1	3.98E-09	6.9456075	10.613028	1.2430847
COL8A1	0.000000246	5.8602092	6.577427	1.25816986
COMMD2	8.25E-13	9.1752434	18.94743	1.05971782
CORO1A	0.0000382	4.4677776	1.683499	1.00483667
COTL1	1.36E-11	8.4306181	16.189031	1.51971943
CPE	3.14E-09	-7.0074722	10.845436	-1.06132578
CPEB3	3.31E-17	-11.9971315	28.876299	-1.38245682
CPED1	2.50E-09	-7.0667712	11.068313	-1.14811574
CPXM1	2.59E-11	8.2617333	15.558178	1.1054089
CRABP2	0.00000664	-4.96394	3.371316	-1.1345383
CRCT1	0.000000118	-6.0553912	7.294515	-2.62511688
CRISP2	8.50E-12	-8.5552613	16.653545	-1.7844468
CRISP3	2.67E-13	-9.4784249	20.05728	-5.21969932
CRNN	7.64E-08	-6.1703371	7.719083	-3.63161698
CRYL1	9.36E-18	-12.3696649	30.111924	-1.13294866
CSAG2.CSAG3	0.00000536	5.0234179	3.578503	1.59674318
CSGALNACT1	5.33E-08	-6.2654108	8.071365	-1.03872019
CSRP1	1.33E-11	-8.4371495	16.213396	-1.16457633
CST1	2.68E-13	9.476698	20.050983	2.90048735
CST4	1.08E-09	7.2854923	11.891032	1.31061176
CST6	5.27E-08	-6.2684018	8.082462	-1.49538439
CSTB	5.06E-10	-7.4837997	12.63734	-2.13313647
CTHRC1	1.60E-20	14.3340124	36.316109	3.55193252
CTLA4	1.28E-10	7.8437042	13.990872	1.60140671
CTSB	2.12E-17	12.1282457	29.313311	1.0283902
CTSC	6.59E-15	10.4898705	23.690913	1.66193345
CTSK	1.21E-09	7.2556576	11.778767	1.22782643
CTSL	1.72E-11	8.3691151	15.959478	1.1672545
CTSZ	1.93E-12	8.9487929	18.113095	1.5539342
CTTN	0.0000117	4.8053162	2.823538	1.16005434
CTTNBP2	8.78E-15	-10.4102837	23.409186	-2.16450843
CUL4B	2.56E-08	-6.4581179	8.788104	-1.01273507
CWH43	6.55E-13	-9.2367591	19.173308	-2.5045913
CXCL1	1.48E-12	9.0189677	18.372111	3.20825369
CXCL10	1.93E-09	7.1340673	11.321356	2.33815618
CXCL11	0.000000039	6.347574	8.376543	2.17515339
CXCL12	1.63E-09	-7.1794129	11.491915	-2.28942024
CXCL13	0.000000486	5.6779342	5.912795	2.69538453
CXCL16	1.76E-12	8.9732801	18.203523	1.0904155
CXCL17	0.000000568	-5.6358997	5.760296	-1.23135976
CXCL2	0.00104	3.4568702	-1.463437	1.23786152
CXCL3	0.000033	4.5096017	1.822716	1.42658191
CXCL5	8.64E-09	6.743014	9.853003	3.38681171
CXCL6	3.57E-13	9.3999275	19.770757	2.69871115
CXCL8	6.98E-17	11.7800851	28.147812	4.25995717
CXCL9	3.64E-09	6.9693333	10.702144	2.03485683
CXCR2	1.41E-08	-6.6141124	9.370523	-1.67358468
CYBA	0.000000338	5.7750325	6.266193	1.44571228
CYBB	1.08E-10	7.8863863	14.1512	1.25207237
CYBRD1	1.28E-09	-7.242362	11.72874	-1.13522496
CYP24A1	5.43E-10	7.4653999	12.568095	2.45715923
CYP27B1	2.51E-10	7.6673309	13.327852	1.36233026
CYP27C1	0.000000227	5.8813567	6.654868	1.26587378
CYP2C18	5.43E-15	-10.5435034	23.88034	-2.28971973
CYP2C9	2.13E-12	-8.9217859	18.013305	-1.02077215
CYP2E1	3.33E-09	-6.992501	10.789182	-1.56374777
CYP2J2	2.81E-12	-8.8484857	17.74217	-1.66630113
CYP3A5	5.41E-11	-8.0684568	14.83442	-1.84362945
CYP4B1	8.94E-08	-6.1288208	7.56556	-2.52827994
CYP4F3	0.000000553	-5.6433277	5.787222	-1.86124669
CYSRT1	6.36E-12	-8.6322142	16.939827	-2.88564168
CYTIP	0.00000802	4.9114202	3.189164	1.05931606
DAAM2	7.23E-12	-8.5980197	16.812665	-1.13636449
DAPL1	0.00169	-3.2959078	-1.918775	-1.22576851
DAPP1	4.71E-10	-7.5024644	12.707579	-1.00516998
DCBLD1	4.37E-13	9.3451697	19.570537	1.35451019
DCLK1	4.33E-09	-6.923892	10.531481	-1.18301463
DDAH1	4.88E-13	-9.3156802	19.462592	-1.37032284
DDHD1	1.58E-13	9.6191479	20.569409	1.12144454
DDX39A	6.35E-13	9.2453222	19.204723	1.0365342
DEFB4B.DEFB4A	0.0000992	4.1874787	0.766996	2.126844
DENND2C	2.58E-08	-6.4560366	8.780346	-1.2083653
DEPDC1	1.64E-09	7.1770148	11.482894	1.04202814
DEPTOR	0.000000217	-5.893161	6.698122	-1.4347483
DES	0.000000245	-5.8614143	6.581838	-1.58040813
DFNA5	3.39E-08	6.3848353	8.51515	1.28250727
DHFR	1.81E-09	7.1518247	11.388143	1.13555108
DHRS1	8.76E-13	-9.1590265	18.887827	-1.5318584
DHRS2	0.000015	4.7360482	2.58663	2.27753185
DHRS9	2.22E-10	-7.6988251	13.446296	-1.39235219
DIO2	0.0000104	-4.8397686	2.941902	-1.28229146
DIXDC1	1.34E-09	-7.2304263	11.683832	-1.33055981
DLG2	2.15E-14	-10.1638154	22.532	-1.43435405
DLGAP5	8.51E-11	7.9498384	14.38944	1.35565746
DLX1	0.000000247	5.8586809	6.571833	1.28112959
DLX2	7.73E-08	6.1672677	7.707726	1.35263936
DLX4	1.97E-09	7.1290928	11.302648	1.32960245
DLX6	0.00000696	4.9508259	3.325762	1.0429838
DMD	7.73E-10	-7.3733678	12.221734	-1.43654315
DNAH14	0.000000724	5.5705055	5.523668	1.08702638
DNAH17	0.00000101	5.4799114	5.197159	1.24067642
DNALI1	1.00E-10	-7.9065545	14.226939	-1.0951959
DOCK9	5.40E-09	-6.865966	10.314042	-1.01636593
DOK3	0.000000014	6.6175305	9.383304	1.15766046
DOPEY2	9.40E-16	-11.0353203	25.600958	-1.3846297
DPCR1	1.80E-12	-8.9669799	18.180262	-2.81533334
DPT	3.22E-16	-11.3398166	26.650956	-2.00024818
DPYSL3	4.87E-12	8.7024173	17.200645	1.31735453
DSC2	5.97E-08	-6.2355581	7.960647	-1.16901596
DSCC1	8.35E-10	7.3533647	12.146453	1.00948008
DSG1	0.000067	-4.3035844	1.14303	-1.87729425
DSTN	8.69E-13	-9.1610998	18.895449	-1.51090552
DTL	1.50E-12	9.0146849	18.356315	1.55541256
DTNA	0.000000999	-5.4837469	5.21095	-1.08224927
DTX3L	7.34E-13	9.2064439	19.062037	1.02305505
DUOX1	0.000000196	-5.920261	6.7975	-1.21512196
DUSP2	4.69E-09	6.9027906	10.452256	1.16069285
DUSP5	4.54E-10	-7.5124366	12.745105	-1.75332742
DUSP6	8.81E-09	6.7378906	9.833808	1.10502189
DUXAP10	1.34E-14	10.2940329	22.996327	3.1634059
DYNLT3	3.62E-11	-8.1735687	15.228247	-1.20768334
E2F3	7.92E-17	11.7433476	28.023887	1.06575859
E2F7	6.92E-11	8.0040956	14.593045	1.3777747
ECHDC2	2.45E-12	-8.8844294	17.875177	-1.064144
ECM1	1.55E-11	-8.3972667	16.064578	-2.50891397
ECT2	9.30E-12	8.5317258	16.565909	1.6586167
EDN3	2.12E-12	-8.9229265	18.01752	-2.60321854
EEF1A1	3.28E-10	-7.5974177	13.064862	-1.01497288
EGFL6	6.36E-11	8.0259449	14.675005	1.26676911
EGR1	0.000602	3.6338013	-0.946847	1.08868634
EGR3	0.0000161	4.715217	2.51567	1.30421166
EHD3	3.49E-11	-8.1832673	15.26456	-1.43564876
EHF	2.97E-10	-7.6230304	13.161217	-1.08842296
EIF3F	8.30E-15	-10.4259173	23.464586	-1.27218634
EIF4E3	9.95E-15	-10.37575	23.286707	-1.20638373
EIF5A	0.000214	3.956037	0.033838	1.04084174
EIF5A2	1.13E-11	8.4794841	16.371258	1.23917039
ELAVL2	0.000209	3.9632729	0.056412	1.04452266
ELOVL4	0.00000147	-5.3780281	4.831888	-1.2616542
ELOVL6	7.59E-13	-9.1975205	19.029268	-1.65305747
EMCN	3.56E-09	-6.974708	10.722335	-1.1401813
EME2	1.04E-12	-9.1144432	18.723849	-1.5211855
EMILIN2	2.78E-13	9.4672799	20.016636	1.05351196
EML4	4.44E-11	8.1203818	15.029031	1.0064864
EMP1	2.59E-12	-8.8697378	17.820824	-2.52343666
ENAH	4.84E-12	8.7040601	17.206744	1.03467202
ENDOU	6.51E-15	-10.4933392	23.703175	-3.07870837
ENPEP	5.08E-09	6.8821054	10.374611	1.16557734
ENTPD5	5.06E-11	-8.0861941	14.900911	-1.09459255
EPB41L3	2.76E-13	-9.468643	20.021607	-1.71988052
EPB41L4A	7.07E-14	-9.8379179	21.361546	-1.06264667
EPCAM	0.0000353	4.4907683	1.759951	1.32710682
EPHB1	5.31E-08	6.2663882	8.074991	1.80740058
EPHX2	1.68E-15	-10.872451	25.034489	-1.37879259
EPHX3	0.0000237	-4.6052204	2.143242	-1.35092
EPPK1	2.51E-09	7.0659396	11.065187	1.63452682
EPS8L1	5.05E-16	-11.2114832	26.209875	-1.98417678
EPS8L2	5.45E-15	-10.5426421	23.877301	-1.51588038
EPSTI1	2.64E-09	7.0530354	11.016678	1.57919579
ERBB3	3.30E-16	-11.3325514	26.626042	-1.65915892
EREG	0.00361	-3.0362207	-2.621881	-1.01439158
ERF	7.65E-11	7.9776156	14.49369	1.14946362
ERO1A	1.57E-12	-9.0038849	18.316475	-1.64815011
ESCO2	9.93E-10	7.308083	11.976043	1.22815649
ESM1	1.27E-09	7.2435467	11.733198	1.18233085
ESPL1	1.34E-08	-6.6281128	9.422878	-1.15979615
ESRRG	0.000014	-4.7537312	2.646971	-1.18838269
ETFDH	3.51E-15	-10.6652417	24.309019	-1.31057434
ETS1	9.91E-09	6.7072372	9.718993	1.30872713
EVPL	0.00000027	-5.8353352	6.486424	-1.0967265
EXO1	2.72E-10	7.6460831	13.247933	1.09477373
EXOSC7.CLEC3B	2.40E-09	-7.077862	11.110009	-1.55999851
EXPH5	4.56E-09	-6.9099612	10.479176	-1.8107418
EXT1	3.77E-15	10.6454452	24.239432	1.28491829
F2RL2	3.42E-12	8.7961351	17.548272	1.58993708
FABP6	0.000000264	5.8413841	6.508546	1.5995337
FAM107A	1.52E-10	-7.7973958	13.816864	-1.12335522
FAM111B	0.000000841	5.530043	5.377645	1.02508392
FAM129B	1.22E-09	-7.2532869	11.769847	-1.02453669
FAM135A	2.40E-12	-8.8905905	17.897966	-1.27988753
FAM13C	1.04E-13	-9.7341466	20.986428	-1.76015463
FAM149A	1.68E-13	-9.6023005	20.508202	-1.44890511
FAM189A2	6.91E-13	-9.2224333	19.120736	-1.23949959
FAM19A5	0.000000511	5.6645137	5.864073	1.14600319
FAM214A	8.01E-16	-11.0806363	25.757974	-1.40895418
FAM221A	3.36E-12	-8.8011553	17.566875	-1.11421958
FAM26F	9.73E-08	6.1064321	7.48285	1.33867239
FAM3B	4.48E-09	-6.9145941	10.49657	-2.31468554
FAM3D	5.42E-17	-11.853256	28.394102	-2.59632423
FAM46B	0.00000106	-5.4670414	5.150902	-1.17990459
FAM46C	0.000000101	6.0962196	7.445142	1.02173104
FAM49A	1.13E-14	10.3416981	23.1658	1.09481939
FAM60A	0.000000468	5.6880831	5.94966	1.13793644
FAM63A	1.10E-17	-12.3229051	29.957857	-1.02077215
FAM92A1	1.05E-10	7.8953603	14.184902	1.10727735
FANCI	2.06E-10	7.7184298	13.520015	1.07006258
FAP	3.75E-12	8.7719937	17.458787	1.71601652
FAR1	1.40E-10	-7.8200325	13.901931	-1.01748371
FAR2P3.FAR2P2	0.00000317	5.1690398	4.089606	1.43582366
FAXDC2	3.16E-14	-10.0575384	22.151605	-1.38245682
FBN2	0.000000493	5.6737939	5.897761	1.74065301
FBXL16	9.51E-08	-6.1124341	7.505017	-1.07610806
FBXO3	5.28E-15	-10.5513317	23.90796	-1.35654496
FCER1A	7.94E-13	-9.1852391	18.984156	-2.67669049
FCER1G	5.95E-11	8.0437694	14.741854	1.62176441
FCGR1B	1.65E-12	8.9895163	18.263455	1.86671566
FCGR2A	1.78E-10	7.7572842	13.666095	1.4422328
FCGR3B	3.17E-15	10.6936571	24.408819	1.98379129
FCHO2	4.28E-12	-8.7371363	17.329503	-1.04918828
FCN1	5.04E-08	6.2798661	8.125008	1.04785991
FCRL5	3.46E-09	6.981887	10.749305	2.19287641
FGD4	1.04E-10	-7.8965645	14.189425	-1.03031431
FHL1	1.48E-16	-11.5619236	27.409276	-2.0379027
FIBIN	5.33E-08	-6.2652246	8.070673	-1.24585411
FIGN	0.00000255	-5.2280833	4.298312	-1.00506413
FILIP1	2.29E-09	-7.09037	11.157036	-1.26003829
FKBP11	8.73E-08	6.1349284	7.588132	1.10017013
FLG	8.22E-11	-7.9590164	14.423889	-4.0088523
FLG.AS1	2.14E-15	-10.8036542	24.794211	-2.0673946
FLJ35700	0.000268	-3.886806	-0.180958	-1.16640032
FLT1	2.18E-08	6.5010317	8.948147	1.07061519
FMNL2	7.14E-13	9.2137119	19.088721	1.31265172
FMO2	2.98E-11	-8.2248772	15.420301	-1.90788249
FMO9P	0.0000979	-4.1916581	0.78044	-1.19497839
FNDC1	2.21E-11	8.3033957	15.71395	1.98074343
FOLR1	0.00162	-3.3099839	-1.879533	-1.47217602
FOS	0.000318	3.8336836	-0.344295	1.44642699
FOSB	0.00632	2.8356975	-3.136305	1.00224025
FOSL1	0.0000176	4.6900746	2.430204	1.10811255
FOXE1	8.44E-08	6.1440387	7.621811	1.58944768
FOXM1	3.72E-13	9.3888436	19.730252	1.27469288
FPR1	8.47E-13	9.1680434	18.92097	1.60132748
FPR3	1.05E-09	7.2946984	11.925675	1.25980603
FRMD4B	1.73E-13	-9.5954398	20.483268	-1.15652019
FRY	0.0000266	-4.5714791	2.029786	-1.00416457
FSCN1	6.17E-15	10.5080376	23.755117	2.10698099
FST	1.56E-08	6.5878855	9.272481	1.28273787
FUS	4.45E-10	7.5177063	12.764936	1.01962692
FUT3	3.39E-14	-10.0382742	22.082517	-1.56540932
FUT6	5.00E-15	-10.5667251	23.96225	-1.35608994
FXR1	1.75E-10	7.7614185	13.681636	1.03187374
FXYD1	2.37E-15	-10.7756744	24.696321	-1.09662644
FYB	0.000000293	5.8137003	6.407348	1.15087073
FYCO1	2.52E-17	-12.0778858	29.145731	-1.06264667
FZD2	7.55E-14	9.8198883	21.296453	1.25665523
G0S2	4.67E-11	8.106819	14.97821	1.77273801
GAB1	3.56E-15	-10.6614436	24.295672	-1.33616621
GABRP	2.42E-08	-6.4727575	8.842685	-2.02848373
GAL	0.000000537	5.6510956	5.815391	1.68553364
GALNS	1.47E-13	9.638629	20.640149	1.00757822
GALNT12	2.63E-13	-9.4817629	20.06945	-2.20401982
GALNT2	3.13E-13	9.4353954	19.900292	1.05232843
GAP43	0.000000261	5.8439529	6.517942	1.46296291
GATM	6.17E-11	-8.0340932	14.705566	-1.52157433
GBP1	2.54E-09	7.0631413	11.054668	1.53448734
GBP5	1.41E-10	7.8172694	13.891548	1.85077424
GBP6	0.000000264	-5.8409235	6.506862	-2.01761739
GCHFR	0.000000706	-5.5775461	5.549107	-1.02835553
GCLM	0.0000129	4.7773947	2.727868	1.13316132
GCNT3	2.53E-08	-6.4610607	8.799074	-1.38440156
GDPD3	7.88E-19	-13.1144415	32.525859	-2.21794702
GFM1	3.64E-12	8.7800399	17.488616	1.03100843
GFRA1	5.92E-11	-8.0447098	14.745381	-1.44651991
GGT6	1.08E-13	-9.7238245	20.949053	-1.65118903
GGTA1P	1.27E-14	-10.3080375	23.046148	-1.72272028
GINS1	5.78E-16	11.1729191	26.076915	1.50600088
GINS2	3.71E-10	7.5646205	12.941466	1.11623276
GIPC2	2.08E-08	-6.5132084	8.993585	-1.20508651
GKAP1	4.58E-11	-8.1124492	14.999308	-1.02452081
GKN1	0.04	-1.8469817	-5.254923	-1.00225693
GLIPR1	3.72E-09	6.9632991	10.679477	1.2842962
GLRX	7.19E-09	6.7911535	10.033427	1.22573448
GLTP	1.35E-09	-7.2287465	11.677512	-1.64276158
GMDS	2.95E-12	-8.8359247	17.695666	-1.24077321
GMPS	1.80E-13	9.5839277	20.441419	1.12370077
GNAQ	1.15E-12	-9.0861155	18.619569	-1.08041
GNG11	7.72E-13	-9.193023	19.012749	-1.16806291
GNG7	1.21E-12	-9.0729093	18.570931	-1.34389523
GNLY	0.000000165	5.9667583	6.968246	1.17730346
GNS	7.71E-12	8.5812421	16.750243	1.28491829
GOLIM4	8.73E-08	6.1351779	7.589055	1.22273131
GP2	0.00068	-3.5946084	-1.062679	-1.11446792
GPAT3	2.17E-09	-7.1035142	11.20646	-1.24109039
GPD1L	6.56E-14	-9.8583585	21.4353	-1.9206768
GPM6A	1.52E-12	-9.0125635	18.34849	-1.3569157
GPNMB	1.47E-13	9.6399937	20.645103	1.12845264
GPR158	8.71E-08	6.1356528	7.59081	1.35445048
GPR183	0.0000224	4.6208074	2.19578	1.00410193
GPR27	0.0000116	-4.8087792	2.83542	-1.13433283
GPRASP1	3.82E-11	-8.1597247	15.176406	-1.38005997
GPT2	5.29E-13	-9.2939618	19.383041	-1.88896954
GPX3	1.80E-15	-10.8515288	24.961479	-1.94275373
GPX7	1.82E-12	8.9636967	18.168139	1.13803524
GRAMD1C	0.000000238	-5.8689266	6.609341	-1.10278823
GRB10	4.56E-13	9.3337343	19.528688	1.24578181
GREM1	0.00000211	5.2799943	4.482473	1.10516273
GREM2	1.65E-12	-8.9893098	18.262693	-1.35299932
GRHL1	0.000000738	-5.5655818	5.505883	-1.41354034
GRHL3	0.00000966	-4.8590359	3.008247	-1.35889196
GRP	0.000000104	6.0880458	7.414971	1.68384724
GRPEL2	8.35E-13	-9.1719	18.935144	-1.41251584
GSTM5	2.39E-14	-10.1339927	22.425385	-1.1763542
GTSE1	1.29E-12	9.0553495	18.506235	1.25389776
GTSF1	0.0000502	4.3882423	1.420464	1.48292359
GULP1	4.13E-14	-9.984733	21.890283	-1.40431765
GUSBP11	2.29E-08	6.48723	8.896659	1.02466633
GYS2	2.76E-18	-12.7348478	31.304956	-3.56756634
GZMB	2.22E-10	7.6994179	13.448525	1.61381791
H1FX	1.78E-09	7.1561587	11.404444	1.22621447
HAS3	8.68E-08	6.136557	7.594152	1.77555554
HAVCR2	1.61E-10	7.7824679	13.760758	1.36503192
HCG11	5.06E-09	-6.8831406	10.378496	-1.23080859
HCG22	1.86E-12	-8.9583181	18.148276	-1.62879899
HCK	1.84E-12	8.9608298	18.157552	1.19966373
HELLS	1.38E-10	7.8229784	13.913	1.16578634
HEY1	1.94E-10	7.7341522	13.57913	1.45517934
HIF3A	0.000000011	-6.6790003	9.613276	-1.13867307
HIGD1A	3.33E-18	-12.6777193	31.119514	-1.2495404
HILPDA	0.000737	-3.5690357	-1.137834	-1.004124
HIST1H2BD	0.00000125	5.4219314	4.989031	1.03264402
HLF	1.04E-11	-8.5013942	16.452915	-1.73445942
HMGA2	5.09E-10	7.482353	12.631895	1.66154315
HMGB3	1.22E-14	10.3200067	23.088709	1.4460602
HMGB3P1	6.73E-13	9.2298162	19.147832	1.02282745
HMGCS2	0.0000132	-4.7716094	2.708075	-1.2345884
HMGN5	2.20E-12	-8.913346	17.982108	-1.37460523
HOMER3	1.30E-15	10.9438162	25.283113	1.31392879
HOPX	2.65E-08	-6.4490466	8.754292	-1.88676209
HOXA10	4.46E-16	11.2468425	26.331616	1.90603219
HOXB7	2.03E-16	11.471703	27.102022	2.34526763
HOXC10	6.15E-13	9.253908	19.236215	1.64893014
HOXD10	5.88E-17	11.8299811	28.315837	3.22710763
HOXD11	1.43E-13	9.6469266	20.670267	1.94886393
HPGD	9.83E-17	-11.6808306	27.812589	-3.11137278
HPSE	0.00000614	-4.9857625	3.447224	-1.13335695
HS3ST6	0.0000307	-4.5310672	1.894402	-1.07145275
HSDL2	3.11E-15	-10.6987198	24.42659	-1.04051236
HSP90AA1	0.000000396	5.7326009	6.11157	1.19206505
HSP90AB1	0.0000281	4.5559793	1.977795	1.09481939
HSPA13	1.04E-09	7.2952099	11.9276	1.04448448
HSPB8	3.12E-11	-8.2131902	15.376567	-1.63360386
HSPD1	0.00000281	5.2016482	4.204769	1.19642415
HSPH1	0.0000046	5.0660873	3.72771	1.12843953
IBSP	2.93E-10	7.6270148	13.176206	1.24449147
ICAM1	1.75E-08	6.5582704	9.161831	1.07862047
ID4	2.50E-14	-10.121521	22.38077	-2.17142047
IDO1	0.00001	4.8487801	2.972919	1.32531753
IFI27	0.00014	4.0835392	0.434944	1.1622728
IFI30	4.45E-11	9.2795514	19.330234	2.00615994
IFI30.PIK3R2	5.59E-13	9.2795514	19.330234	2.00615994
IFI35	6.55E-11	8.0183664	14.646579	1.24685368
IFI44	0.000000629	5.6086965	5.661768	1.24624173
IFI44L	0.000232	3.9312502	-0.043313	1.18816847
IFI6	1.32E-10	7.8343593	13.955763	1.79263202
IFIT1	0.000108	4.1612167	0.68268	1.10045502
IFIT3	1.32E-09	7.2336134	11.695823	1.64388892
IGF2BP2	3.96E-10	7.5477448	12.877968	1.7507855
IGF2BP3	0.00000498	5.0437031	3.649378	1.55007604
IGFBP3	1.51E-12	9.0131554	18.350673	2.16460293
IGFL1	0.00000995	-4.8507672	2.979762	-1.82649289
IGHD	0.000000144	6.0022786	7.098879	1.18227407
IGHM	3.14E-10	7.6086841	13.107248	1.75860082
IGKC	4.06E-09	6.9403804	10.593398	1.24867815
IGKV1OR2.108	0.000000321	5.7893416	6.318401	1.60155942
IGKV1OR2.118	0.000000196	5.9207565	6.799318	1.34275075
IGLC1	8.32E-10	7.3542125	12.149644	2.02251357
IGLJ3	1.18E-09	7.2619151	11.802313	1.67697276
IGLL5	0.000000599	5.6214722	5.708024	1.37865654
IGLV1.44	7.49E-09	6.7803757	9.993023	1.02797865
IGSF10	0.00000166	-5.3464191	4.719	-1.03233786
IGSF6	3.62E-10	7.5710609	12.965698	1.70429762
IKBIP	5.97E-11	8.0429136	14.738645	1.03505917
IKZF2	2.99E-10	-7.6209869	13.15353	-1.48988006
IL11	1.07E-10	7.8897356	14.163779	1.26778855
IL13RA2	1.50E-09	7.2010593	11.573346	1.40144739
IL17D	1.18E-10	-7.8648659	14.070369	-1.15137984
IL18	2.30E-15	-10.7830462	24.722122	-2.95497231
IL1B	0.000000281	5.8249567	6.448482	1.47580366
IL1RAP	6.54E-10	7.4171578	12.386538	1.30001027
IL1RN	1.26E-11	-8.4508337	16.264435	-1.09931011
IL21R	9.03E-09	6.7315611	9.810096	1.14850233
IL24	6.11E-10	7.4349327	12.453434	1.99818884
IL27RA	1.13E-08	6.6719149	9.586756	1.43394003
IL32	0.000000856	5.5253204	5.360622	1.11140248
IL33	0.00000161	-5.3537984	4.745335	-1.23658413
IL36A	4.18E-14	-9.9814898	21.878628	-1.67457434
IL36G	3.64E-09	6.9693611	10.702248	2.62116971
IL6	0.00226	3.1988468	-2.186255	1.07218399
IL7R	0.0000439	4.4272816	1.549289	1.00303967
INHBA	9.79E-20	13.7595795	34.555908	3.66334278
INHBB	5.13E-08	6.2754609	8.108658	1.02511302
IQCA1	2.88E-08	6.4275508	8.674197	1.63608073
IQCG	0.00000443	5.0762406	3.763283	1.01027654
IRF1	0.0000015	5.3737921	4.816747	1.00754579
IRF6	1.21E-10	7.8586076	14.04686	1.26838781
ISG15	2.95E-15	10.7136073	24.478829	2.67141141
ITCH	4.28E-08	-6.3233149	8.28637	-1.09722535
ITGA1	0.000000144	-6.0028537	7.100996	-1.07129974
ITGA9	2.69E-09	-7.0476806	10.99655	-1.19584228
ITGAX	1.99E-13	9.5567514	20.342576	1.11568291
ITGB2	3.44E-09	6.9834208	10.755067	1.5862627
ITGB4	1.08E-09	7.2869576	11.896546	1.08595254
ITIH5	5.71E-11	-8.0545181	14.78216	-1.04765211
ITM2A	4.89E-13	-9.3153137	19.46125	-1.27474764
ITPR2	4.26E-14	-9.9761345	21.859382	-1.02284994
IVL	0.0000393	-4.4596646	1.656565	-1.32308506
JAK3	3.79E-08	6.3552148	8.404956	1.15294831
JAM2	6.81E-12	-8.6137816	16.87129	-1.58114745
JPH1	9.67E-09	6.7136283	9.742927	1.25680888
JUN	0.000159	4.0452081	0.313624	1.02611008
KALRN	2.66E-13	-9.4794951	20.061182	-1.33746679
KANK1	9.53E-10	-7.3187267	12.016098	-1.23684893
KANK2	1.02E-08	-6.7007751	9.694795	-1.06643146
KAT2B	1.01E-15	-11.0164091	25.535356	-1.51907279
KATNBL1	3.24E-09	-6.9994841	10.81542	-1.07338816
KCNAB1	2.51E-11	-8.2704004	15.590591	-1.21425489
KCNB1	3.45E-11	-8.1862526	15.275736	-1.26420009
KCNK3	1.53E-09	-7.1959878	11.554267	-1.10605688
KCNMA1	4.94E-11	-8.092514	14.924599	-1.31432071
KCNMB2.AS1	0.00000376	5.1216178	3.922584	1.07931354
KCNS3	8.48E-08	6.1427069	7.616887	1.08193255
KCTD6	8.10E-13	-9.1801489	18.965455	-1.16488582
KHDC1L	2.19E-08	6.4993176	8.941752	1.8351326
KIAA0226L	0.0000162	4.7125794	2.506695	1.12120028
KIAA0232	3.85E-14	-10.0038003	21.958778	-1.02923353
KIAA1211L	1.76E-13	-9.5904368	20.465083	-1.44227791
KIAA2022	2.24E-08	-6.4930022	8.918191	-1.24190362
KIF14	1.20E-13	9.6946849	20.843482	1.58854275
KIF18A	3.15E-10	7.6073266	13.10214	1.1192998
KIF18B	1.17E-13	9.7006372	20.865054	1.16925359
KIF20A	1.72E-11	8.3690849	15.959365	1.20839851
KIF23	1.78E-09	7.1560006	11.403849	1.1242023
KIF26B	1.13E-12	9.089908	18.633534	1.56662004
KIF2C	1.51E-14	10.2603519	22.876416	1.2732609
KIF4A	7.41E-13	9.2036798	19.051887	1.30900253
KLB	1.21E-13	-9.6915862	20.832251	-1.45962126
KLF8	1.68E-08	-6.5683259	9.199394	-1.37055406
KLHDC7B	8.77E-08	6.1338111	7.584003	1.02619607
KLHL6	2.19E-13	9.5319096	20.252158	1.8039574
KLHL7	2.41E-12	8.8895858	17.89425	1.1398582
KLK11	0.000000181	-5.941258	6.874568	-1.46759561
KLK12	0.0000749	-4.2709685	1.036866	-1.2858477
KLK13	7.06E-12	-8.6046028	16.837152	-1.34991046
KMO	8.94E-12	8.5420287	16.604277	1.14312124
KNL1	1.51E-10	7.7996572	13.825362	1.16359018
KRCC1	2.72E-11	-8.2489073	15.510204	-1.00645571
KRT10	2.33E-09	7.0850175	11.136912	1.05363029
KRT13	0.000814	-3.5368304	-1.232	-1.68228948
KRT14	0.00000115	5.4449017	5.071406	2.15989808
KRT16	0.00000085	5.5272879	5.367714	2.08664714
KRT17	2.29E-14	12.0865453	29.174571	3.45796275
KRT17.JUP	2.44E-17	12.0865453	29.174571	3.45796275
KRT23	0.00126	3.3949017	-1.640433	1.03280492
KRT24	0.04	-1.855965	-5.239121	-1.04669857
KRT4	0.0000515	-4.3809302	1.396396	-2.2364285
KRT75	0.00000021	5.9017162	6.729483	1.28498442
KRT78	1.36E-14	-10.2890024	22.978426	-3.31469961
KRT8	0.000854	3.5213679	-1.277019	1.02936095
KRTAP3.2	1.26E-11	-8.452342	16.27006	-2.48344732
KRTDAP	0.0000974	4.1930478	0.784911	2.12212399
KYNU	0.000000224	5.8855377	6.670186	1.32404595
LAGE3	1.38E-11	8.4275869	16.177723	1.09159763
LAIR2	1.58E-09	7.1864766	11.518487	1.34394221
LAMB3	1.30E-13	9.6731913	20.765556	2.02840574
LAMB4	3.34E-15	-10.6787472	24.356465	-1.81496052
LAMC2	2.96E-15	10.7131548	24.477241	2.62587716
LAMP3	2.06E-10	7.7192155	13.52297	1.92216078
LAPTM4B	2.68E-14	10.1033637	22.315783	1.48257977
LAPTM5	5.97E-12	8.6485922	17.000705	1.40919089
LARP6	9.77E-13	9.1299047	18.780736	1.458226
LCAL1	0.000000118	6.0556419	7.29544	1.48971002
LCN2	0.000363	-3.7929251	-0.468725	-1.11778969
LDB3	6.50E-13	-9.2389305	19.181275	-2.6411307
LEMD1	0.0000002	5.9157634	6.780999	1.35318783
LEPROT.LEPR	9.03E-12	-8.5393117	16.594159	-1.21516447
LEXM	2.06E-16	-11.4671465	27.086476	-1.99280384
LGALS1	0.00000163	5.3511589	4.735914	1.00314833
LGALS3BP	0.0000144	4.7464527	2.622123	1.06868583
LGI1	2.61E-16	-11.3998339	26.856502	-1.89901676
LGR4	3.41E-09	-6.9862154	10.765566	-1.01679719
LHX2	2.15E-08	6.5042269	8.960069	1.61659623
LIFR	8.81E-15	-10.409394	23.406032	-2.17331831
LILRB2	2.44E-12	8.8858677	17.880498	1.36563316
LIMCH1	1.83E-13	-9.5801141	20.427553	-1.54212794
LIMK1	5.31E-17	11.8593492	28.41458	1.03081742
LINC00491	5.26E-14	9.9184591	21.651896	1.25983142
LINC00551	1.61E-12	-8.9971678	18.291691	-1.12134212
LINC00675	0.00000007	-6.1934615	7.804678	-1.31060951
LINC00702	8.71E-09	-6.7410251	9.845551	-1.18324389
LINC01082	1.13E-09	-7.2740824	11.848097	-1.17718292
LINC01088	0.00000147	-5.3787154	4.834345	-1.24302486
LINC01214	2.60E-14	-10.1111302	22.343585	-1.48412772
LINC01296	3.63E-12	10.1391453	22.443813	1.74197527
LIPF	0.0383	-1.7341441	-5.44758	-1.05128114
LIPG	1.21E-08	6.6553444	9.524746	1.21900898
LIPH	2.84E-11	-8.2381061	15.469798	-1.09725486
LMO3	4.79E-08	-6.2932702	8.17477	-1.11862976
LMO7	5.06E-18	-12.5526686	30.712048	-2.4127212
LMOD1	2.55E-11	-8.2664091	15.575665	-1.70289682
LNX1	7.46E-16	-11.1008261	25.827845	-2.23021595
LOC100129518.SOD2	4.92E-12	8.6998618	17.191157	2.6995814
LOC100130476	3.45E-09	-6.9830956	10.753845	-1.19976935
LOC100505555	5.41E-11	-9.2180228	19.104547	-1.04860861
LOC100505555.ZNF846	7.03E-13	-9.2180228	19.104547	-1.04860861
LOC100507221	1.38E-16	-11.5823395	27.478656	-3.30957382
LOC100507258.CA13	5.80E-14	-9.891657	21.555352	-1.5880866
LOC100507311	3.43E-11	-8.18837	15.283663	-1.14622347
LOC101927057.OMG	6.86E-10	-7.4043709	12.338415	-1.00716992
LOC101927157	0.0225	0.2221637	-6.899176	1.2732609
LOC101927157.NIPAL1	4.49E-16	-11.2450432	26.325425	-1.54722742
LOC101927263	4.03E-11	-8.1459381	15.124771	-1.34468707
LOC101927490	1.38E-10	-7.8226781	13.911872	-1.00309423
LOC101927972	8.82E-08	-6.1324133	7.578836	-1.3891095
LOC101928100	0.00000087	5.5211004	5.345414	1.16341901
LOC101928173	4.54E-13	9.3349973	19.533311	1.25219418
LOC101928274	1.31E-11	-9.6897414	20.825564	-1.48670349
LOC101928274.VSIG10	3.51E-18	-12.6624772	31.069963	-1.61172359
LOC101928429	0.000000981	-5.4884554	5.227885	-1.44055677
LOC101928615	3.34E-10	8.6177837	16.886173	1.49548951
LOC101928615.FNDC3B	1.10E-15	10.9905221	25.445481	1.48328515
LOC101928635.ALDH1A2	1.14E-09	-7.2721441	11.840803	-1.16003341
LOC101928916.NNMT	0.000000177	5.9482112	6.900102	1.08860386
LOC101929272	0.000000532	5.6534656	5.823987	1.0748338
LOC101929340	2.56E-17	-12.0726659	29.128342	-1.12335522
LOC101929373.SLC9B1	1.94E-11	-8.3376741	15.842044	-1.14436376
LOC101930349	1.58E-15	-10.8896918	25.094612	-2.02159567
LOC102724689	8.31E-13	-9.1733123	18.940334	-3.45314242
LOC102724714	0.00047	3.7123001	-0.712529	1.16285481
LOC105376081	7.66E-12	-8.5827297	16.755779	-1.41464344
LOC105377134	9.55E-12	-8.5247085	16.539773	-1.3496179
LOC105379362	0.00000028	5.8249808	6.44857	1.24106894
LOC105379426	3.62E-13	-9.3957077	19.755338	-1.64027868
LOC202025	2.11E-09	-7.1112634	11.235599	-1.01503117
LOC284825	2.39E-11	-8.283334	15.638952	-1.83415056
LOC374443	2.82E-13	9.463415	20.002538	1.11586673
LOC440173	3.23E-08	6.3974843	8.562231	1.05861087
LOC440934	0.0000112	4.8172497	2.864497	1.32816354
LOC441178	7.49E-16	-11.0994471	25.823075	-2.34375648
LONRF2	1.33E-10	-7.83248	13.948702	-1.60006268
LOX	1.23E-15	10.9590266	25.33602	2.13813776
LOXL1	1.12E-10	7.8783274	14.120932	1.39049069
LOXL2	1.13E-17	12.313878	29.92808	2.19955256
LPCAT1	7.77E-13	9.1910758	19.005597	1.10226003
LPIN1	2.89E-15	-10.7194671	24.499382	-1.52471581
LPL	0.0000103	4.8422482	2.950434	1.22279301
LRP12	3.82E-11	8.1595004	15.175566	1.28805881
LRP8	3.48E-09	6.9804701	10.743981	1.226234
LRRC15	3.41E-11	8.1899602	15.289617	1.71991167
LRRC8D	8.25E-17	11.7316316	27.984328	1.2430847
LRRFIP2	1.40E-12	-9.0331694	18.42448	-1.08947631
LRRK2	2.54E-10	-7.6642465	13.316251	-1.49367506
LSG1	1.42E-14	10.2766016	22.934285	1.05363029
LUM	2.98E-10	7.6223243	13.158561	1.38415184
LY6E	4.19E-10	7.5329754	12.822393	1.33017104
LY6K	0.0000165	4.7083249	2.492222	1.08690808
LY96	2.05E-11	8.3231574	15.787804	1.29116858
LYN	5.43E-08	6.2605187	8.053215	1.10865128
LYNX1	0.00000782	-4.9185285	3.213773	-1.86513918
LYPD3	0.00000719	-4.9418055	3.294456	-1.11303449
LYVE1	4.34E-10	-7.5239023	12.788251	-1.340826
MAB21L2	3.27E-08	-6.3939056	8.54891	-1.32449764
MAB21L3	1.09E-10	-7.8840038	14.142252	-2.02317844
MAGEA1	0.000035	4.4929703	1.767284	1.46241951
MAGEA11	0.00000189	5.3107797	4.591974	2.19799429
MAGEA12	0.00000734	4.9362194	3.27508	2.29087054
MAGEA2B	0.00165	3.756297	-0.579874	1.33621121
MAGEA4	0.00000313	5.1720908	4.100371	2.16993847
MAGEA6	8.77E-10	7.3404581	12.097881	4.29185333
MAGEA9B	0.000142	4.5996866	2.124608	1.13766576
MAGI3	7.30E-14	-9.8291688	21.329963	-1.02686795
MAL	1.54E-10	-7.7946552	13.806564	-3.65348715
MAL2	0.000000015	-6.5982569	9.311246	-1.05856402
MALL	7.18E-09	-6.791358	10.034194	-1.45171402
MAMDC2	6.38E-15	-10.4987791	23.722402	-2.76778243
MAML3	1.33E-11	-8.4376632	16.215312	-1.06514906
MAOA	4.34E-08	-6.3193329	8.271574	-1.12419549
MAOB	9.68E-12	-8.5210764	16.526244	-1.47500411
MAP3K9	5.19E-08	-6.2724538	8.097498	-1.00829878
MARCKSL1	3.80E-11	8.1611641	15.181796	1.48514039
MBD2	8.42E-12	-8.5579913	16.663708	-1.46117693
MCM10	8.36E-13	9.1714969	18.933662	1.48464462
MCM2	1.94E-14	10.1913336	22.630286	1.49439523
MCM4	1.30E-11	8.4436377	16.237597	1.02481819
MCM5	9.32E-13	9.1425187	18.827131	1.089585
MCM7	1.83E-12	8.9627208	18.164535	1.17659458
ME1	7.83E-09	-6.7689802	9.950308	-1.22372904
MECOM	0.000000218	-5.8917407	6.692917	-1.04897951
MELK	8.06E-13	9.1814256	18.970145	1.00520319
MELTF	1.87E-11	8.3476488	15.879306	1.28916408
MEOX2	0.000000851	-5.526869	5.366204	-1.0758795
MEST	1.33E-15	10.9369348	25.259167	1.57037334
MET	2.43E-12	8.8870832	17.884993	1.15331268
MFAP2	1.50E-16	11.5579026	27.395605	2.24717108
MFAP4	6.02E-08	-6.2330743	7.95144	-1.06946104
MFHAS1	4.06E-15	10.6244506	24.165581	1.75010134
MGLL	2.56E-14	-10.1151584	22.358002	-1.64035972
MGST2	5.55E-15	-10.5378394	23.860352	-1.04364922
MIAT	0.000000044	6.3161062	8.259586	1.03552291
MICB	8.69E-09	6.7416999	9.848079	1.36289731
MICU3	1.16E-10	-7.8678908	14.081732	-1.18136876
MINPP1	1.08E-11	8.492863	16.421124	1.03756128
MIR100HG	5.09E-08	-6.2776894	8.116929	-1.18570119
MIR1182	2.12E-11	9.5222973	20.217155	1.26168076
MIR4454	0.00281	3.5624452	-1.157148	1.27795851
MIR4680	1.01E-12	-10.6102871	24.11573	-1.10225199
MKI67	0.000000002	7.1256618	11.289745	1.01234698
MLF1	3.01E-12	8.8305646	17.675817	1.81922203
MLIP	8.86E-08	-6.1310728	7.573882	-1.24765546
MLLT11	5.21E-08	6.2714394	8.093734	1.14957468
MMD	1.74E-12	8.9756864	18.212407	1.1065478
MME	1.05E-09	7.2928633	11.918769	1.12560551
MMEL1	4.05E-13	-9.3658262	19.6461	-1.00783102
MMP1	1.03E-20	14.475822	36.743838	6.77850993
MMP10	1.10E-17	12.3203798	29.949528	4.65763623
MMP11	9.27E-14	9.7641881	21.09514	2.09126768
MMP12	9.45E-19	13.0590481	32.348917	5.30399168
MMP13	3.27E-15	10.6852321	24.379239	2.84977778
MMP19	4.87E-15	10.5737165	23.986898	1.30370659
MMP2	1.40E-13	9.6521971	20.689395	1.48652892
MMP3	1.58E-17	12.2141311	29.59832	4.58993519
MMP7	0.000426	3.7432806	-0.619218	1.19181681
MMP9	7.73E-16	11.0907463	25.792968	3.29899036
MMRN1	0.000000014	-6.6163964	9.379063	-1.41884675
MND1	3.48E-09	6.9805478	10.744273	1.33261384
MNDA	5.34E-08	6.2647869	8.06905	1.35490545
MPP7	5.23E-14	-9.9200786	21.657727	-1.53721519
MPZL2	1.16E-08	-6.6652586	9.561845	-1.03332958
MPZL3	1.33E-11	-8.4364667	16.210849	-1.37660307
MRGBP	3.09E-17	12.0179759	28.945929	1.28588334
MRPL47	3.60E-12	8.7828572	17.49906	1.03067235
MRPS12	2.57E-08	6.4575293	8.78591	1.45486243
MRVI1	3.74E-08	-6.3583565	8.41664	-1.04010149
MSI2	1.35E-11	8.4337933	16.200876	1.0453695
MSMB	0.038	-2.1239061	-4.737186	-1.45677267
MSR1	9.46E-09	6.7193901	9.764507	1.45584439
MSRB3	2.34E-09	-7.0843536	11.134416	-1.28939228
MT1M	0.00000821	-4.9046274	3.16566	-1.47582116
MTFR2	9.65E-15	10.3841387	23.316472	1.25389776
MTHFD2	2.29E-14	10.1459102	22.468002	1.17659458
MTMR10	7.71E-10	-7.3741641	12.224731	-1.14701392
MTURN	1.59E-13	-9.617702	20.564157	-1.32412178
MUC1	1.13E-10	-7.875546	14.110486	-1.59109433
MUC15	1.13E-11	-8.4791264	16.369924	-2.07700152
MUC20	0.00000314	-5.1715447	4.098444	-1.09694114
MUC5B	0.0000825	-4.2423073	0.943914	-1.96765404
MUC7	0.0000662	-4.3071132	1.154541	-1.25677982
MUCL1	0.000000268	5.8369128	6.492193	1.70482092
MXD1	4.07E-14	-9.9886636	21.904406	-2.14092626
MYH11	8.16E-11	-7.9609028	14.430969	-2.24090107
MYL9	0.000000291	-5.8155281	6.414026	-1.03616335
MYLK	1.62E-08	-6.5786295	9.237892	-1.02741549
MYO10	1.65E-09	7.1750709	11.475582	1.18154812
MYO1B	8.86E-13	9.1561169	18.877131	1.59824306
MYO5A	4.27E-14	9.9754787	21.857024	1.42313507
MYO5B	5.86E-13	-9.2668086	19.283521	-1.42839521
MYO5C	9.60E-09	-6.7155613	9.750167	-1.27413568
MYO6	1.35E-15	-10.9341776	25.249571	-1.31671984
MYOC	4.89E-17	-11.8833391	28.495154	-2.44364959
MYOCD	1.59E-11	-8.390858	16.040656	-1.64705902
MYOT	1.63E-10	-7.7799166	13.751169	-1.09631599
MYRIP	1.07E-11	-8.4939655	16.425232	-1.5457228
MYZAP	1.01E-20	-14.4808231	36.758874	-2.59372398
MZB1	1.06E-08	6.6905499	9.656511	1.92583721
NAV1	4.98E-11	8.0901116	14.915595	1.02408959
NBEA	1.90E-10	-7.7401069	13.601518	-1.64681818
NCAM1	5.47E-09	-6.8627107	10.301826	-1.04000299
NCBP2	6.68E-15	10.486131	23.677693	1.36859192
NCEH1	0.000000328	5.7829879	6.295215	1.18588064
NCF2	4.53E-17	11.9059472	28.571017	1.50204446
NCK1.AS1	1.32E-12	9.0487265	18.481827	1.28496019
NDE1	8.55E-12	8.5539319	16.648596	1.06917054
NDFIP2	5.20E-10	-7.4767532	12.610821	-1.42295004
NDNF	2.80E-11	-8.2417757	15.483526	-1.13374081
NEB	0.000000197	5.9197982	6.795802	1.03095138
NEBL	9.05E-11	-7.9336874	14.328811	-1.61573477
NEFL	0.00422	2.9812186	-2.765538	1.03728509
NEGR1	2.06E-13	-9.5484831	20.312488	-1.81219824
NEK2	7.35E-11	7.9882519	14.533601	1.37685515
NEK6	1.17E-12	9.080919	18.600432	1.28886637
NELL2	0.000000181	5.9415063	6.87548	1.44506875
NETO2	9.16E-11	7.9304886	14.316803	1.40733076
NEXN	6.03E-10	-7.4381565	12.465566	-1.27319536
NFASC	1.89E-12	-8.9540211	18.132406	-1.45065625
NFIA	1.92E-14	-10.1950758	22.643646	-1.50027635
NHLH2	0.00000576	-5.0037715	3.509962	-1.04153079
NKAIN2	0.0000388	4.4631895	1.668264	1.02350669
NMB	3.64E-08	6.3654962	8.443196	1.1725349
NME5	5.59E-10	-7.4578865	12.539819	-1.02300683
NMRAL1P1	0.000386	3.7738565	-0.526669	1.27915153
NMRK1	2.66E-13	-9.47856	20.057772	-1.41571427
NMU	0.00000141	-5.3906224	4.876926	-1.39975743
NOCT	1.45E-09	7.2099324	11.606728	1.06592577
NOLC1	3.46E-12	8.7934047	17.538153	1.00777048
NOSTRIN	9.86E-09	-6.7083869	9.723298	-1.13528495
NOX4	5.69E-15	10.530652	23.834981	1.55591685
NPEPPS	2.11E-12	-8.9247147	18.02413	-1.00605713
NPY1R	5.22E-11	-8.0777275	14.869175	-1.72581571
NQO1	0.00001	-4.8494787	2.975325	-1.13816463
NR3C2	3.63E-14	-10.0199723	22.016842	-1.79071836
NREP	1.35E-09	7.2271582	11.671536	1.06820202
NRG1	4.04E-09	6.9420503	10.599669	1.8542435
NRIP3	7.52E-15	10.4534045	23.561922	1.11627208
NRXN1	9.12E-09	-6.7290038	9.800516	-1.1506594
NTN4	0.000000353	-5.7632256	6.22314	-1.05149517
NTRK3	6.41E-11	-8.0242409	14.668614	-1.43440251
NTS	0.000282	3.8708637	-0.230113	2.36413437
NUCB2	1.95E-16	-11.4833184	27.141638	-1.6086836
NUF2	3.98E-10	7.5466771	12.87395	1.36782809
NUSAP1	3.64E-11	8.1723184	15.223565	1.09496533
OASL	6.37E-08	6.2183526	7.896878	1.35818525
OBFC1	1.18E-18	-12.9918756	32.133788	-1.71748717
OCLN	2.03E-14	-10.1795499	22.588209	-1.2645169
ODC1	6.23E-14	9.8720696	21.484748	1.99961326
OGN	1.35E-10	-7.8289936	13.935602	-2.52549385
OLFML2B	9.46E-18	12.3664053	30.101194	1.75488833
OLR1	0.000000326	5.7844621	6.300594	1.03739012
OR7E14P	9.60E-15	-10.3856688	23.3219	-1.74818882
ORAOV1	0.000216	3.9529315	0.024157	1.11577915
ORC6	4.88E-14	9.9390179	21.725897	1.23450436
OSBPL10	2.42E-13	-9.504227	20.151328	-1.0034927
OSM	6.76E-10	7.4081952	12.352807	1.1962542
OSMR	9.59E-12	8.5234085	16.534931	1.2646975
P2RY14	1.84E-08	-6.5449459	9.112066	-1.2140398
P3H1	7.50E-17	11.7592983	28.077715	1.06049263
P3H4	4.31E-18	12.6004028	30.867836	1.48992911
PABPC1L	4.51E-14	9.9601535	21.801927	1.03076356
PADI1	3.85E-13	-9.3794232	19.695817	-2.42378592
PAG1	2.82E-12	8.8479394	17.740148	1.08622126
PAIP2B	2.21E-13	-9.5287487	20.240649	-1.18444346
PAK2	7.40E-10	7.3846923	12.264354	1.00441312
PANX1	7.20E-14	9.8327542	21.342906	1.53660174
PAQR5	8.22E-14	-9.7967287	21.21279	-1.3354248
PAQR8	1.21E-15	-10.9648283	25.356193	-2.02781343
PARD6B	2.13E-12	-8.9225347	18.016072	-1.11437235
PARP12	5.08E-11	8.0852161	14.897245	1.03805446
PARP14	9.36E-12	8.5300048	16.559499	1.01671703
PARP9	4.46E-10	7.5165985	12.760767	1.17785639
PAX5	0.00611	2.8482295	-3.104917	1.00581061
PAX9	0.0000799	-4.2517741	0.974581	-1.05795351
PBX1	1.54E-10	-7.7948126	13.807155	-1.0321062
PCBP1.AS1	4.32E-18	-12.59972	30.86561	-1.38346391
PCDH17	2.51E-09	7.0664999	11.067294	1.03076356
PCOLCE	1.43E-08	6.6105353	9.357148	1.10185753
PCP4	0.000000469	-5.687494	5.94752	-1.8725397
PDE1A	1.31E-09	-7.2360886	11.705136	-1.02362893
PDE1C	3.55E-11	-8.1793579	15.249923	-1.19571122
PDE4B	0.000000369	5.7517956	6.181481	1.00354032
PDE5A	5.26E-12	-8.6824504	17.126499	-1.86689291
PDE7A	5.65E-12	8.6633915	17.0557	1.04907942
PDIA4	3.13E-11	8.2124397	15.373758	1.06077474
PDK4	2.98E-08	-6.4186566	8.641067	-2.37967256
PDPN	1.52E-13	9.6303656	20.610148	1.61881388
PDZD2	4.44E-09	-6.9170317	10.505722	-1.24869613
PDZRN3	1.80E-11	-8.3570158	15.914293	-1.11271252
PDZRN4	1.09E-09	-7.2845012	11.887302	-1.66016952
PEG3	1.35E-11	-8.4331146	16.198344	-1.30094239
PFN2	7.59E-08	6.1719965	7.725223	1.4141046
PGF	6.28E-10	7.427764	12.426455	1.17211392
PGM2L1	1.08E-13	9.7215897	20.940959	1.41171253
PGM5	4.58E-13	-9.3327604	19.525123	-2.62095575
PGM5.AS1	9.78E-15	-10.380503	23.303573	-3.0004861
PHACTR2	8.38E-11	-7.9538625	14.404545	-1.02768285
PHACTR4	2.87E-14	-10.0839598	22.246293	-1.0993559
PHC3	1.04E-10	7.8962464	14.18823	1.11187948
PHLDA1	0.00000116	-5.4431522	5.065128	-1.1573835
PHYHD1	8.20E-15	-10.4292042	23.47623	-1.00446934
PI15	1.72E-08	6.5630988	9.179867	1.50052388
PID1	4.50E-09	-6.9134084	10.492118	-1.45778308
PIGN	6.38E-11	-8.025192	14.672182	-1.03512017
PIGR	0.0248	-2.3062035	-4.362887	-1.65406921
PIGX	9.98E-14	9.7442638	21.02305	1.46410483
PIK3AP1	6.89E-08	6.1977802	7.820671	1.03878546
PIK3C2G	0.000000023	-6.4861854	8.892763	-1.17488781
PITPNM3	7.30E-09	-6.7870141	10.017908	-1.07278761
PITX2	0.0000319	4.5200436	1.857568	1.11519368
PKIB	0.00000037	-5.7512604	6.179531	-1.25978437
PLA2G7	1.77E-16	11.5114948	27.237668	3.02062449
PLAC8	0.00000332	-5.1557406	4.042711	-1.40930738
PLAC9	3.53E-11	-8.1802075	15.253104	-1.26202839
PLAG1	2.54E-08	6.460874	8.798378	1.11336978
PLAU	4.56E-21	14.7390401	37.530673	2.54725516
PLAUR	5.45E-17	11.8521212	28.390288	2.08378751
PLBD1	9.05E-08	-6.1256616	7.553885	-1.01987312
PLCB4	7.53E-13	-9.1994269	19.036269	-1.77582442
PLD3	2.69E-09	7.0480304	10.997865	1.16375255
PLEK	9.13E-09	6.7285589	9.79885	1.02023018
PLEKHA6	6.56E-14	-9.8580212	21.434083	-1.55740988
PLEKHA7	1.57E-16	-11.5452073	27.352428	-1.31432071
PLEKHG4B	2.42E-08	6.4726923	8.842442	1.20631264
PLEKHH2	6.07E-08	-6.2308706	7.943271	-1.20063413
PLLP	1.47E-09	-7.205154	11.58875	-1.07617795
PLN	1.57E-10	-7.7893693	13.786697	-1.84097519
PLOD1	1.88E-13	9.5728406	20.401103	1.07209099
PLP1	3.95E-14	-9.9969432	21.93415	-1.99218864
PLPP4	4.17E-09	6.9334603	10.56741	1.61372554
PLS1	0.000000283	-5.8224099	6.439173	-1.42170277
PLTP	0.0000052	5.0319828	3.608415	1.02334324
PLXNA1	3.06E-18	12.7031415	31.202091	1.4925317
PLXNC1	7.28E-09	6.7879072	10.021257	1.181141
PMEPA1	1.69E-17	12.1950811	29.535189	1.95035515
PMM1	9.03E-13	-9.1510702	18.858576	-1.05504647
PNKD	3.63E-09	6.9699176	10.704339	1.22861467
PNPT1	5.16E-16	11.2053533	26.188753	1.02173104
POLQ	2.13E-14	10.1663724	22.541136	1.08690808
POLR3K	1.12E-09	7.2755322	11.853552	1.13394698
POPDC2	0.045	1.4859511	-5.83252	1.23450436
POPDC2.COX17	4.21E-13	9.3556321	19.608814	1.05799414
POPDC3	0.0000948	4.2010938	0.810817	1.30338743
POSTN	1.70E-11	8.3732389	15.974876	2.70160109
POU2AF1	0.0000211	4.6386233	2.255928	1.3619357
POU6F2.AS2	4.02E-10	7.5437728	12.863022	1.94201977
PP14571	2.00E-12	-8.9391312	18.077402	-1.24887818
PPFIA1	9.71E-08	6.1070405	7.485097	1.19431463
PPID	4.97E-14	-9.9337954	21.707103	-1.46760511
PPL	3.02E-10	-7.6189522	13.145876	-2.03480577
PPM1L	0.00000478	-5.0554654	3.690523	-1.00971732
PPP1R12B	3.16E-09	-7.0056741	10.838679	-1.0386254
PPP1R14C	0.00000131	5.4107497	4.948971	1.04229509
PPP1R3B	5.64E-10	-7.4558408	12.532121	-1.00696212
PPP1R3C	1.45E-17	-12.2407531	29.686463	-3.10025456
PPP1R9A	4.14E-12	-8.7456059	17.360924	-2.12229212
PRAME	0.00000005	6.2819792	8.132852	1.05826613
PRDM16	0.00000657	-4.967114	3.382349	-1.01924489
PRELP	1.77E-11	-8.3620897	15.933242	-1.3400612
PRH1.PRR4	0.000119	-2.998503	-2.720598	-1.22002084
PRIMA1	0.000000531	-5.6539145	5.825616	-1.02278857
PRKAA2	5.24E-15	-10.5536356	23.916087	-2.48131977
PRKAR2B	1.71E-08	-6.5649937	9.186945	-1.24839775
PROM1	0.0000233	-4.6096791	2.158262	-1.92149418
PRR11	9.80E-13	9.1290351	18.777537	1.27151763
PRR15L	4.84E-08	-6.2908407	8.165749	-1.20623468
PRSS2	3.31E-13	-9.420447	19.845713	-1.75548374
PRSS21	0.000000394	5.7343919	6.118091	1.52906414
PRSS27	1.64E-11	-8.3817945	16.00682	-2.48851061
PRSS3	3.84E-15	-10.640053	24.22047	-2.35808294
PRSS3P2	6.34E-10	-7.4251849	12.416748	-1.07076042
PRUNE2	1.08E-10	-7.8876341	14.155887	-2.00824629
PSCA	2.57E-13	-9.488168	20.092801	-2.70606304
PSMB2	3.45E-14	10.0338912	22.066792	1.09496533
PSMB8	0.000000136	6.0170938	7.153414	1.14148416
PSMB9	9.97E-09	6.7056284	9.712968	1.43954465
PTCHD1	3.05E-08	-6.4122549	8.617226	-1.34646952
PTGFRN	3.95E-14	9.9965919	21.932889	1.4656537
PTGIS	0.00000079	-5.5471737	5.43943	-1.49112645
PTGR1	4.48E-11	-8.1178142	15.019411	-1.38196645
PTGS1	2.75E-10	-7.642982	13.236269	-1.54373008
PTGS2	0.0000368	4.4780534	1.717647	1.6720161
PTH2R	0.000425	3.7440052	-0.61703	1.0113087
PTHLH	3.56E-11	8.1784224	15.246421	3.37177529
PTK6	4.06E-16	-11.2737375	26.424108	-1.95249243
PTN	0.000000564	-5.6378596	5.7674	-1.19143365
PTP4A3	2.70E-14	10.1005335	22.30565	1.03728509
PWAR6	3.13E-08	-6.4052569	8.591169	-1.18575918
PXDN	1.07E-18	13.020645	32.226001	1.79239721
PXYLP1	1.23E-08	6.6510027	9.508502	1.04044068
RAB11A	2.51E-18	-12.7627148	31.395252	-1.62039122
RAB11FIP1	2.84E-15	-10.7246772	24.517654	-1.49643295
RAB25	3.03E-14	-10.069124	22.193135	-1.40369336
RAB27B	7.08E-14	-9.8375217	21.360115	-1.10115475
RAB31	4.62E-13	9.3307744	19.517854	1.09094302
RAB9B	7.92E-13	-9.1861853	18.987632	-1.61596023
RAD51AP1	8.87E-11	7.9389285	14.348487	1.17809547
RAI14	1.82E-14	10.209256	22.694253	1.226234
RALGPS1	6.22E-13	-9.2506701	19.22434	-1.07342868
RANBP1	8.42E-09	6.7499054	9.878824	1.00494462
RANBP9	5.93E-15	-10.5189816	23.793774	-1.18280378
RAP1A	3.45E-10	-7.5836437	13.01304	-1.04690723
RARRES1	0.00000188	5.3115113	4.594579	1.42343026
RASAL1	5.29E-16	-11.1985333	26.165248	-1.10115475
RASAL2	2.78E-11	-8.2430482	15.488286	-1.01795654
RASEF	6.12E-10	7.4343116	12.451096	1.25983142
RASGEF1B	3.72E-09	-6.9631745	10.67901	-1.09983178
RBFOX3	4.73E-13	-9.3241602	19.493641	-1.45295204
RBM20	8.05E-09	-6.7614776	9.92219	-1.86818363
RBM24	0.000000428	-5.7121598	6.037186	-1.00543642
RBM47	2.67E-12	-8.862505	17.79406	-1.0002166
RBP1	1.69E-12	8.9835956	18.241603	2.19866055
RBP7	1.41E-10	-7.8173331	13.891787	-1.6663216
RBPMS	6.38E-15	-10.4989638	23.723054	-1.02427901
RBPMS2	1.18E-10	-7.8638961	14.066726	-1.53971603
RCAN2	2.05E-13	-9.549617	20.316615	-1.69215559
RDH10	2.56E-11	8.265365	15.57176	1.62932617
RDH12	5.07E-10	-7.4832507	12.635273	-1.59553718
RECK	2.47E-12	-8.882451	17.867859	-1.53281737
REEP1	2.11E-08	-6.5096175	8.980184	-1.19214469
RERG	0.000003	-5.1838557	4.1419	-1.01604467
RERGL	8.20E-16	-11.07394	25.734788	-2.38440859
RFC4	2.16E-13	9.5346381	20.262092	1.48900255
RGN	9.93E-14	-9.7456205	21.02796	-1.14407539
RGS1	4.59E-09	6.9081903	10.472528	1.85474254
RGS16	5.12E-13	9.3026957	19.415037	1.69323961
RHBDL2	5.95E-10	-7.4418528	12.479477	-1.22822003
RHCG	0.00000059	-5.6255427	5.722768	-2.15905469
RIOK3	1.96E-12	-8.9443287	18.096604	-1.40895418
RMND5A	1.19E-09	-7.260939	11.79864	-1.38279454
RNA45S5	1.45E-10	7.8103699	13.865621	1.66496846
RNASE4	4.90E-11	-8.0944397	14.931817	-1.74304782
RNASE7	0.0000099	-4.8521859	2.984648	-1.02927749
RNASEH2A	2.41E-12	8.8892195	17.892895	1.06391795
RNF125	7.33E-08	-6.1812543	7.759486	-1.07933062
RNF141	3.78E-14	-10.0085298	21.975762	-1.42482854
RNF150	7.37E-10	-7.3859031	12.268911	-1.34506552
RNF180	1.91E-12	-8.9512709	18.122248	-1.21122869
RNFT2	4.61E-08	6.3038731	8.214144	1.05312716
ROR1	1.58E-13	-9.6203009	20.573597	-1.10853828
RPL15	6.01E-11	-8.0409648	14.731337	-1.00928918
RPL39L	2.10E-12	8.9253275	18.026394	1.65463488
RRAGD	2.04E-09	-7.1195407	11.266726	-1.28550468
RRM2	3.75E-12	8.7716251	17.45742	1.3703004
RSAD2	1.34E-10	7.8301547	13.939965	1.83015904
RSPO2	6.88E-11	-8.0056796	14.598987	-1.06138842
RSRC1	5.28E-14	9.917513	21.648489	1.50738947
RTP4	0.000000959	5.4947518	5.250537	1.19652264
RUNDC3B	1.03E-11	-8.5044891	16.464447	-1.29553816
RUNX2	0.000000319	5.7903979	6.322256	1.10288857
RUNX3	2.68E-08	6.4462223	8.743766	1.24711509
RUVBL1	8.08E-13	9.1805428	18.966902	1.28649486
RYR2	2.99E-10	-7.6210164	13.153641	-1.40798754
S100A14	2.13E-08	-6.50612	8.967133	-1.07189108
S100A7	0.00000798	4.9127169	3.193652	2.65666168
S100A7A	3.01E-10	7.6192788	13.147104	2.90045071
S100P	0.00000548	-5.0175637	3.558069	-1.36366877
SAA2.SAA1	0.00000997	4.8503707	2.978396	1.33859729
SAMD5	1.73E-18	-12.8758347	31.760706	-2.37342381
SAMD9	2.73E-09	-7.0441234	10.983179	-1.08424653
SAMSN1	0.000000344	5.7702038	6.248583	1.10924149
SAP18	1.26E-14	-10.3109258	23.05642	-1.06088057
SASH1	2.26E-16	-11.4405924	26.995824	-2.15648062
SBSN	0.000263	-3.8930463	-0.161686	-1.36905918
SCARA5	1.42E-11	-8.4206288	16.151762	-1.96581175
SCEL	1.21E-14	-10.3218499	23.095262	-2.76017393
SCG5	3.95E-10	7.5487308	12.881678	1.78185237
SCGB1D2	0.0000504	-4.3872392	1.417161	-1.59831558
SCGB2A1	0.000141	-4.0826984	0.432276	-2.4806123
SCGB2A2	0.000157	-4.0499463	0.328587	-2.8299678
SCGB3A1	0.00433	-2.9723921	-2.788414	-1.54596728
SCIN	6.64E-18	-12.4714686	30.446329	-3.3040394
SCN7A	7.43E-12	-8.5909087	16.786211	-2.56679456
SCNN1A	1.03E-10	-7.8988201	14.197895	-1.73486255
SCNN1B	2.47E-11	-8.2740156	15.60411	-1.70732932
SCNN1G	0.00000306	-5.1786764	4.123614	-1.03038719
SDF2L1	2.86E-11	8.2359372	15.461683	1.04364483
SDF4	6.48E-10	7.4193865	12.394926	1.25665523
SDK1	2.53E-12	8.8763963	17.84546	1.04426869
SDPR	1.56E-09	-7.1897945	11.530968	-1.64267911
SEL1L2.GPR37	2.15E-09	-7.1067286	11.218547	-1.34319491
SEL1L3	0.000000273	5.8318485	6.473676	1.10912573
SELE	0.0169	2.461281	-4.024513	1.10659656
SELL	0.00000383	5.1168046	3.905663	1.19987983
SERPINA1	0.00125	3.3976365	-1.632667	1.05222105
SERPINB1	4.50E-16	-11.2445194	26.323623	-1.85158228
SERPINB11	0.0000112	-4.8165879	2.862224	-1.62326604
SERPINB13	0.00000021	-5.9022088	6.73129	-1.10507541
SERPINB2	3.67E-08	-6.3635189	8.435841	-2.64025948
SERPINB3	0.0000984	-4.1899823	0.775048	-1.58572199
SERPINB4	0.00589	-2.8614069	-3.071802	-1.07585392
SERPINB6	5.85E-16	-11.1697487	26.065976	-1.01795654
SERPINE1	5.25E-13	9.296109	19.390908	2.26724138
SERPINH1	1.24E-14	10.3150376	23.071042	2.12264854
SESN3	6.15E-09	6.8317635	10.18572	1.58360234
SFRP1	1.97E-09	-7.1297691	11.305191	-1.7824123
SFRP4	9.73E-08	6.1062702	7.482252	2.1879984
SFTA2	5.74E-22	-15.4240445	39.535625	-4.23856836
SGK1	3.39E-09	6.9872025	10.769275	1.01854453
SGO2	2.21E-11	8.3031859	15.713165	1.11917411
SH3BGR	3.06E-09	-7.0141738	10.870619	-1.03583666
SH3BGRL2	2.79E-19	-13.4331293	33.535733	-2.49586797
SH3D19	1.71E-12	-8.9804329	18.229929	-1.21800008
SH3GL3	0.000000425	-5.7140794	6.044168	-1.03354234
SH3PXD2A.AS1	1.33E-13	-9.6666014	20.741655	-1.8450262
SH3PXD2B	9.11E-14	9.7688921	21.112154	1.11528461
SH3RF2	5.64E-10	-7.4556657	12.531462	-1.3846297
SHCBP1	1.95E-13	9.563439	20.366906	1.46102215
SHISA2	4.96E-13	9.3112553	19.446388	2.40750841
SHOX2	2.16E-10	7.7058774	13.472815	2.1801728
SHROOM3	1.22E-22	-15.9488254	41.030561	-2.0846304
SIK1	0.00000246	5.2381354	4.333925	1.16625326
SIM2	2.44E-11	-8.2780718	15.619277	-1.88533214
SIX1	2.29E-12	8.9028655	17.94336	2.173222
SIX4	3.67E-12	8.7778169	17.480376	1.35147374
SLAMF7	0.00000433	5.0824847	3.785173	1.0446986
SLAMF8	1.63E-09	7.1782006	11.487354	1.51262699
SLC12A6	8.67E-11	-7.9451098	14.37169	-1.35700634
SLC16A1	6.10E-10	7.4353717	12.455086	1.41668043
SLC16A10	1.18E-11	8.4697086	16.334816	1.40242395
SLC16A6	6.47E-13	-9.2402868	19.186251	-1.82910468
SLC16A7	3.33E-13	-9.4185173	19.838666	-1.31671984
SLC16A9	1.17E-08	-6.6633346	9.554645	-1.23765018
SLC1A4	5.58E-11	8.0601934	14.803439	1.18127318
SLC20A1	2.42E-09	7.075752	11.102077	1.23339841
SLC24A3	3.23E-09	-7.0002875	10.818438	-1.14987544
SLC25A32	2.58E-15	10.7510922	24.610238	1.22573448
SLC25A37	2.56E-10	7.6618067	13.307075	1.11528461
SLC26A2	0.00000348	-5.1429979	3.997818	-1.07992442
SLC27A6	7.57E-11	-7.9806277	14.504993	-1.25986703
SLC2A1	1.69E-10	7.7707761	13.716812	1.54832642
SLC2A3	6.34E-08	6.2197339	7.901996	1.17980406
SLC35F6.CENPA	5.80E-12	8.6565889	17.030423	1.30040179
SLC38A5	6.85E-08	6.1991228	7.825643	1.03088331
SLC38A6	9.82E-14	9.7484608	21.038239	1.36612635
SLC39A14	1.95E-08	6.529932	9.056007	1.16752149
SLC44A3	2.30E-18	-12.7891395	31.480778	-2.1378179
SLC44A5	7.37E-11	7.9874602	14.530631	2.62966812
SLC4A4	3.89E-08	-6.3486285	8.380464	-1.6225453
SLC6A1	2.80E-10	-7.6388123	13.220584	-1.91799859
SLC6A14	0.00172	3.2900962	-1.934943	1.33449611
SLC6A4	5.24E-11	-8.0767461	14.865496	-1.4005248
SLC7A2	0.000000215	-5.8962624	6.70949	-1.09320231
SLC7A7	1.49E-09	7.2023014	11.578019	1.03841076
SLC8A1.AS1	2.29E-14	-10.1457213	22.467326	-2.52847921
SLCO1B3	0.000943	3.4892857	-1.370023	1.26779049
SLIT2	2.71E-08	-6.4433208	8.732954	-1.25470634
SLITRK3	1.17E-09	-7.2657178	11.816622	-1.05781267
SLK	2.19E-12	-8.9153467	17.989503	-1.3377311
SLMAP	5.95E-13	-9.2628376	19.268961	-1.37812712
SLURP1	9.78E-10	-7.3121029	11.991171	-3.0790442
SMAD9	0.000000896	-5.5131909	5.316919	-1.07849694
SMAGP	1.31E-18	-12.9586067	32.027013	-1.56752933
SMIM5	1.60E-15	-10.8845453	25.076669	-1.3377311
SMTN	3.90E-09	-6.9511473	10.633835	-1.20347752
SMYD3	1.28E-10	7.8428184	13.987544	1.02436572
SNAI2	2.15E-09	7.1067849	11.218758	1.02211009
SNAPC1	9.25E-13	9.1443951	18.834032	1.39621784
SNX10	5.38E-17	11.8556755	28.402234	2.08983849
SNX16	2.17E-09	-7.1034677	11.206285	-1.03272357
SNX24	5.09E-14	-9.9271947	21.683345	-1.17702256
SNX5	5.30E-13	9.2935402	19.381496	1.3495607
SNX9	2.76E-15	-10.7328042	24.546148	-1.17448203
SOAT1	0.000000014	6.617023	9.381406	1.2474379
SOCS1	5.44E-15	10.5432599	23.879481	1.75339082
SOCS3	7.73E-09	6.7722637	9.962615	1.16925359
SORBS1	1.91E-12	-8.9509031	18.12089	-2.39547914
SORBS2	4.35E-15	-10.6056275	24.099324	-3.09725267
SORT1	4.41E-16	-11.2502968	26.343501	-1.30094239
SOST	0.000146	4.0727079	0.400599	1.04475277
SOX4	3.75E-15	10.6468427	24.244346	1.99771333
SOX6	0.000000036	-6.3686413	8.454895	-1.37879259
SP110	0.00000202	5.2928522	4.528182	1.05657862
SPAG16	3.59E-15	-10.6593182	24.288203	-1.60943346
SPAG17	0.000000261	-5.8444219	6.519658	-1.26643766
SPAG5	2.66E-14	10.1047184	22.320633	1.18154812
SPARC	1.26E-13	9.6802722	20.791234	1.7831938
SPATA18	5.58E-14	-9.9022279	21.593439	-1.3689755
SPC25	4.56E-10	7.5111401	12.740227	1.21227749
SPINK5	7.48E-11	-7.9836376	14.516287	-3.21221328
SPINK7	3.34E-08	-6.3885639	8.529027	-3.60199594
SPNS2	5.45E-15	-10.5424487	23.876618	-1.4994563
SPP1	2.12E-17	12.1282333	29.31327	4.78450649
SPRR2G	0.000000002	7.1248232	11.286591	2.78034577
SPRR3	0.0074	-2.778026	-3.279406	-1.30330095
SPTLC1	5.22E-14	-9.9203076	21.658551	-1.67881336
SRGN	9.59E-08	6.11019	7.496729	1.30517761
SRPX	1.55E-11	-8.3972046	16.064346	-1.7278184
SSBP2	1.04E-13	-9.7337473	20.984982	-1.45687329
SSTR1	0.0000107	-4.8308226	2.911134	-1.00544095
ST6GALNAC1	1.13E-08	-6.672762	9.589927	-2.0558649
STAT1	6.88E-11	8.0055827	14.598624	1.82150901
STATH	0.0442	-2.0581611	-4.865754	-1.14315431
STC1	1.31E-10	7.8359652	13.961796	1.60158617
STC2	5.55E-17	11.8465448	28.371542	1.34536302
STEAP1B	1.13E-08	6.6719936	9.587051	1.38238419
STIL	2.25E-13	9.52435	20.224631	1.32143895
STK17A	5.01E-11	8.0888282	14.910785	1.12845264
STK17B	1.15E-10	7.8716912	14.096007	1.16896268
STK39	1.43E-14	-10.2753247	22.929738	-1.26897495
STRADB	1.02E-13	-9.7387882	21.003231	-1.47564523
STX19	4.57E-13	-9.3335651	19.528069	-1.53177385
STXBP5	4.24E-12	-8.739245	17.337326	-1.06986947
STXBP6	4.29E-08	-6.3228272	8.284558	-1.56075679
STYK1	4.52E-12	-8.7222445	17.274243	-1.28430877
SUCLG2	5.81E-17	-11.8332911	28.326972	-1.04051236
SUGT1	4.87E-14	-9.9393653	21.727147	-1.13939752
SULF1	3.51E-11	8.1817268	15.258793	1.84735279
SULT2B1	3.95E-08	-6.3442065	8.364023	-1.48948128
SUN1	4.32E-08	-6.3207081	8.276684	-1.37663012
SUPT20H.DES	1.83E-10	-7.749146	13.635501	-1.52259009
SVIP	5.31E-11	-8.0733566	14.852789	-1.43106376
SYNM	1.13E-11	-8.4793091	16.370605	-2.40548206
SYNPO2	5.56E-15	-10.537202	23.858102	-2.63472636
SYNPO2L	2.63E-14	-10.1078538	22.331857	-3.5932563
SYTL4	1.08E-10	-7.8872651	14.154501	-1.47626207
SYTL5	7.88E-08	-6.1620201	7.688312	-1.57129694
TAF1A	4.83E-09	6.8953315	10.424255	1.02926556
TAP1	1.78E-09	7.1555589	11.402188	1.16600813
TAPBP	0.00000001	6.7045631	9.708979	1.21358581
TCEAL2	8.31E-11	-7.9559307	14.412307	-1.73648632
TCF21	4.14E-10	-7.5361902	12.83449	-1.26348686
TCHH	0.0000151	4.7326426	2.57502	1.51783548
TCN1	0.000223	-3.9428763	-0.00716	-1.54360066
TCP11L2	8.56E-13	-9.1652584	18.910734	-2.12051977
TDO2	4.30E-14	9.973397	21.849542	2.55757257
TEAD4	1.77E-13	9.5882751	20.457224	1.19178325
TENM2	0.000102	4.180296	0.743908	1.33796026
TF	0.000163	-4.0382347	0.29162	-1.49759857
TFAP2B	8.68E-17	-11.7166727	27.933793	-2.08894641
TFEC	2.08E-09	7.1148177	11.248965	1.62555148
TFF1	0.00329	-3.0688554	-2.535753	-1.63790041
TFF2	0.0156	-2.4931785	-3.952706	-1.2086287
TFF3	0.0000129	-4.7771586	2.72706	-1.74795727
TFRC	7.65E-17	11.7535639	28.058367	1.65661279
TGFB1	1.57E-09	7.1891128	11.528404	1.08039116
TGFBI	6.18E-15	10.5076105	23.753608	1.89357754
TGFBR3	3.71E-12	-8.7744309	17.467822	-1.69773246
TGIF2	4.18E-15	10.6163937	24.137226	1.00757822
TGM1	0.00000302	-5.1818547	4.134834	-1.56506223
TGM3	6.92E-10	-7.4023721	12.330892	-3.4675135
THBS1	5.48E-09	6.8620983	10.299528	1.25044629
THBS2	3.13E-08	6.4058735	8.593464	1.23675911
THEMIS2	1.42E-10	7.8150362	13.883156	1.22372033
THRB	5.43E-15	-10.5435566	23.880528	-1.28013059
THSD4	3.40E-11	-8.1905735	15.291912	-1.27503158
THY1	1.13E-15	10.9838686	25.422368	1.99257334
TIAM1	0.000000539	-5.6500452	5.811581	-1.05782449
TIMP1	7.99E-11	7.9662935	14.4512	1.65180953
TJP1	3.39E-12	-8.79875	17.557962	-1.0551726
TJP3	7.11E-15	-10.4687691	23.616291	-1.43666329
TK1	1.10E-14	10.3487835	23.190969	1.19206505
TLR2	2.05E-12	8.9327664	18.053885	1.359617
TLR3	5.82E-08	-6.2422713	7.985537	-1.2216081
TLR8	3.52E-09	6.9774669	10.732699	1.48412543
TMEFF2	4.81E-09	-6.8960044	10.426781	-1.60771874
TMEM100	2.83E-12	-8.8469406	17.73645	-2.26841309
TMEM108	6.91E-09	-6.801408	10.071875	-1.20391577
TMEM132A	3.66E-12	8.7782919	17.482136	1.216565
TMEM163	0.00000596	4.9942479	3.476774	1.37413264
TMEM178A	0.000000238	-5.8692688	6.610595	-1.24443129
TMEM184A	2.46E-09	-7.0710476	11.08439	-1.02083094
TMEM184B	4.13E-16	11.2685626	26.406319	1.0283902
TMEM185B	7.36E-12	8.5935642	16.79609	1.01404606
TMEM200A	0.00000124	5.4242879	4.997477	1.0645249
TMEM35A	8.18E-08	-6.1522451	7.652156	-1.4820204
TMEM40	2.67E-08	-6.4470371	8.746803	-1.81931816
TMEM45A	7.11E-10	7.3950975	12.303514	1.57646913
TMEM45B	1.15E-13	-9.7062217	20.88529	-1.6331324
TMEM79	0.00000331	-5.1566327	4.045856	-1.09322912
TMEM80	5.75E-14	-9.8938994	21.563433	-1.23757952
TMOD1	2.07E-12	-8.9300441	18.043825	-1.20163268
TMOD3	2.30E-16	-11.4362785	26.981089	-1.43440251
TMPRSS11B	2.21E-08	-6.4968663	8.932606	-3.74767842
TMPRSS11D	0.0000628	-4.3228268	1.205854	-1.32204232
TMPRSS11E	3.67E-09	-6.9666082	10.691907	-3.05629159
TMSB15B.TMSB15A	9.18E-09	6.7272989	9.79413	1.70708181
TNC	6.92E-12	8.6096254	16.855833	1.85412854
TNFAIP3	9.13E-12	8.5366184	16.58413	1.46449435
TNFAIP6	3.52E-16	11.3145072	26.564136	2.41599508
TNFRSF11A	0.000000536	-5.6515634	5.817088	-1.08231179
TNS4	6.57E-09	6.8147738	10.121997	1.26208552
TNXB.TNXA	1.97E-12	-8.9427522	18.09078	-1.41433811
TOP2A	7.74E-13	9.1922601	19.009947	1.57071207
TOPBP1	3.88E-13	9.377093	19.687298	1.01880327
TOX3	0.000538	-3.6694428	-0.840838	-1.50407908
TP53I3	6.02E-15	-10.5148613	23.779222	-1.70181375
TP53INP2	1.34E-11	-8.4362782	16.210146	-1.35141988
TP63	8.73E-08	6.134994	7.588375	1.03477238
TPM1	4.33E-10	-7.5245838	12.790816	-1.14799426
TPM2	1.76E-09	-7.1591486	11.41569	-1.24312331
TPR	9.71E-08	-6.1069376	7.484717	-1.09662644
TPRG1	0.000055	-4.3613214	1.331952	-1.38036637
TPX2	3.78E-13	9.384714	19.715158	1.44025473
TRA2B	1.92E-12	8.9496804	18.116373	1.22258445
TREM1	8.65E-13	9.162597	18.900952	2.30499489
TREM2	5.39E-12	8.6757766	17.101711	1.23544553
TRIM16	8.32E-08	-6.1479059	7.63611	-1.03968433
TRIM2	0.00000579	-5.0019247	3.503525	-1.33498421
TRIP10	2.60E-11	-8.2606416	15.554095	-1.00134325
TRIP13	1.39E-13	9.6551913	20.70026	1.44201671
TRNP1	1.05E-13	-9.7302443	20.9723	-1.98528296
TROAP	2.83E-11	8.2389622	15.473	1.10327314
TRPC1	0.000000444	-5.7021829	6.000905	-1.18103829
TSPAN6	3.49E-11	-8.1834884	15.265388	-1.40266689
TSPAN8	0.0000115	-4.8108373	2.842483	-2.44394249
TTC22	1.16E-14	-10.3331453	23.13541	-1.61444797
TTC39A	3.71E-10	-7.5647261	12.941864	-1.38573237
TTC9	4.25E-14	-9.9766694	21.861304	-1.87949623
TTK	0.000000014	6.6159019	9.377214	1.04714356
TTLL7	6.44E-11	-8.0227467	14.66301	-1.27139312
TTTY14	0.000682	-3.5936079	-1.065626	-1.00066448
TXNL1	2.18E-14	-10.1590247	22.51488	-1.70124594
TYMP	1.15E-15	10.9783125	25.403062	2.21558879
TYROBP	8.61E-09	6.7440004	9.856699	1.30224753
U2SURP	2.56E-12	8.8729786	17.832815	1.16154444
UACA	8.33E-15	-10.4249242	23.461068	-1.21529404
UBD.GABBR1	0.000000727	5.5696857	5.520706	1.81503806
UBE2C	2.04E-15	10.8176295	24.843069	1.64324166
UBE2L6	2.09E-09	7.1132217	11.242963	1.02849488
UBE2S	1.23E-08	6.6502909	9.505839	1.43745137
UBE2T	9.76E-11	7.9139984	14.25489	1.49644167
UBL3	1.04E-17	-12.3390463	30.011074	-1.5178152
UBXN10.AS1	6.29E-10	-7.4270708	12.423846	-1.11637713
UBXN7	3.97E-10	7.5475027	12.877057	1.12663992
UCHL1	0.00000138	5.3962616	4.897103	1.46999066
UCP2	0.00000498	5.0441932	3.651091	1.13660078
UHRF1	1.83E-15	10.8470879	24.945975	1.5485836
UPK1A	3.53E-09	-6.9771038	10.731335	-2.64512792
USB1	5.53E-16	11.185623	26.120736	1.07061519
USP46	9.51E-12	-8.5258897	16.544172	-1.16692298
USP53	1.09E-14	-10.3499234	23.195017	-1.17448203
USP6NL	1.07E-15	-10.9985912	25.473504	-1.35700634
VCAN	5.42E-14	9.9100709	21.621689	2.08260188
VIT	8.74E-15	-10.4116518	23.414035	-1.70712724
VNN1	0.000193	3.9873617	0.131728	1.35137764
VOPP1	4.25E-13	9.3531327	19.599671	1.0330292
VSIG10L	2.51E-10	-7.6667282	13.325586	-2.5504506
VSIG2	1.69E-12	-8.9830416	18.239558	-1.5375722
WARS	5.35E-10	7.4695702	12.58379	1.12144454
WDHD1	6.04E-14	9.8807237	21.515947	1.24711509
WDR66	1.48E-16	11.5635856	27.414926	2.98470617
WDR72	9.58E-21	14.4984511	36.811845	3.44800729
WIF1	0.00354	-3.0435484	-2.602599	-1.64111439
WIPF1	8.75E-11	7.9426547	14.362475	1.04633353
WISP1	1.40E-12	10.4753486	23.639564	1.85477643
WISP2	0.000000677	-5.5887736	5.589693	-1.03125697
WISP3	3.84E-08	6.3516061	8.391536	1.74530351
WNK4	0.0000165	-4.7073972	2.489067	-1.15046291
XAF1	8.68E-08	6.1367243	7.594771	1.11768227
XCL1	4.41E-14	9.9664524	21.824576	1.17785639
XCL2	5.99E-11	9.1847257	18.98227	1.2068187
XCL2.XCL1	7.96E-13	9.1847257	18.98227	1.2068187
XK	5.04E-12	-8.6936372	17.168044	-1.86125199
XKR4	2.96E-13	-9.4506622	19.956011	-1.23403114
YEATS2	1.86E-13	9.5761241	20.413044	1.05806493
YOD1	2.77E-12	-8.8522621	17.756149	-1.6176899
ZBED2	0.00000791	-4.9150017	3.201561	-1.5434411
ZBTB16	0.0000242	-4.5985917	2.120923	-1.25969235
ZBTB7C	0.000000129	-6.0313311	7.205848	-1.0694321
ZC3H12D	0.0000831	4.2400721	0.936678	1.13291532
ZDHHC13	4.61E-13	-9.3311055	19.519066	-1.34810882
ZDHHC20	2.38E-08	-6.4777109	8.861156	-1.10942061
ZDHHC21	1.44E-11	-8.4166614	16.136959	-1.49643295
ZFAND5	4.85E-09	-6.8942969	10.420372	-1.31057434
ZFAS1	7.79E-14	9.8115379	21.266294	1.23339841
ZG16B	0.00991	-2.6686678	-3.54459	-1.36374271
ZIC1	0.0000163	4.7117094	2.503735	2.11071883
ZIC2	1.74E-08	6.5593673	9.165928	2.27259146
ZMAT1	1.81E-08	-6.5497948	9.130174	-1.22648964
ZNF101	2.05E-12	-8.9323786	18.052452	-1.1731552
ZNF114	1.06E-09	7.2909276	11.911485	1.08139803
ZNF185	2.44E-10	-7.6741235	13.353399	-1.91960526
ZNF204P	4.11E-09	-6.9373611	10.582059	-1.02509182
ZNF281	1.65E-13	9.6086182	20.531158	1.08139803
ZNF300P1	0.00000169	-5.3411064	4.700047	-1.02549331
ZNF365	1.55E-09	-7.1912921	11.536602	-1.94470367
ZNF415	1.11E-09	-7.2789892	11.866561	-1.22958888
ZNF426	3.19E-13	-9.4298078	19.879893	-1.75792308
ZNF431	1.16E-12	-9.0841812	18.612446	-1.33059676
ZNF469	2.14E-11	8.312152	15.746677	1.06109571
ZNF471	1.06E-12	-9.1068875	18.696042	-1.20556395
ZNF536	8.67E-14	-9.7823742	21.160905	-1.92751995
ZNF555	2.98E-12	-8.8330999	17.685205	-1.13773223
ZNF57	7.46E-11	-7.9843884	14.519104	-1.03968818
ZNF662	4.23E-17	-11.9254174	28.636296	-1.41354034
ZNF667.AS1	7.27E-08	-6.1835705	7.76806	-1.11601936
ZNF677	4.63E-18	-12.5794827	30.799598	-1.2999477
ZNF823	1.56E-16	-11.5467076	27.357531	-1.21425489
ZNF844	5.87E-12	-8.6530504	17.017274	-1.26647152
ZSCAN18	1.94E-08	-6.5309064	9.059645	-1.02110756
