# Supplementary material for: WISP1 drives esophageal squamous cell carcinoma progression via modulation of cancer-associated fibroblasts and immune microenvironment
Source: Front Immunol. 2025 Jul 23;16:1586790. doi: 10.3389/fimmu.2025.1586790 (PMC12325208; doi:10.3389/fimmu.2025.1586790)
Supplement: Supplementary file 9 [file DataSheet5.csv]

Gene	logFC	AveExpr	t	P.Value	adj.P.Val	B
A2ML1	-2.462040404	10.20105967	-15.06527151	1.45E-36	2.86E-35	72.22219744
AADAC	-1.561888966	8.145758009	-6.789794514	8.72E-11	3.24E-10	13.28776459
AADACL2.AS1	1.556829474	6.181605706	7.933274009	8.07E-14	3.79E-13	20.16749866
AADACP1	1.31065585	7.446785876	5.351238753	0.000000204	5.69E-07	5.708706412
AARD	-1.809104851	6.574060631	-10.58336802	9.75E-22	7.77E-21	38.23005687
AARS	1.201737231	12.06256373	16.67420893	5.32E-42	1.45E-40	84.70160329
ABCA6	-1.59766613	9.94181991	-11.39068108	2.54E-24	2.38E-23	44.14512059
ABCA8	-3.291557523	9.395864797	-19.8239556	1.73E-52	9.27E-51	108.7922627
ABCC4	1.012035792	8.547009803	7.508128535	1.17E-12	5.03E-12	17.53142013
ABCD1P2	-1.235599525	11.58733167	-15.90899963	2.03E-39	4.71E-38	78.77058031
ABHD14A	-1.307517567	13.80508559	-17.6466034	2.87E-45	9.73E-44	92.20750889
ABHD14A.ACY1	-1.307517567	13.80508559	-17.6466034	2.87E-45	9.73E-44	92.20750889
ABHD14B	-1.307517567	13.80508559	-17.6466034	2.87E-45	9.73E-44	92.20750889
ABHD5	-1.537067445	12.91192479	-15.52669007	3.99E-38	8.57E-37	75.80348747
ABI3BP	-2.445878425	10.03490772	-11.9109929	5.13E-26	5.31E-25	48.02645578
ABL2	1.021622216	7.661263376	10.89614967	9.88E-23	8.37E-22	40.50456934
ABLIM1	-2.584335004	13.58173978	-25.137383	3.14E-69	5.60E-67	147.2470833
ABLIM3	-2.19847657	7.554582008	-15.92086829	1.86E-39	4.31E-38	78.8626686
ABO	-2.220196193	8.86868366	-9.761871863	3.54E-19	2.38E-18	32.37762584
ABR	-1.024705008	13.60701323	-16.71869719	3.77E-42	1.04E-40	85.04590567
ABRA	-1.213672194	5.962711272	-8.625092213	8.8E-16	4.78E-15	24.63334829
AC000061.1	-2.264533561	8.295972453	-15.03358328	1.85E-36	3.63E-35	71.97631612
AC000095.3	-1.236552782	6.072823146	-8.78283338	3.06E-16	1.72E-15	25.67964959
AC002070.1	-1.441875639	4.85509338	-8.876256744	1.63E-16	9.33E-16	26.30391976
AC002331.1	1.131288545	8.207906161	9.801756989	2.67E-19	1.81E-18	32.65729061
AC002398.2	-2.540520804	8.65433004	-15.85711561	3.05E-39	6.99E-38	78.36799244
AC002550.1	1.001850634	11.2402845	9.861420055	1.75E-19	1.21E-18	33.07654157
AC003666.1	-1.944741391	6.98885698	-19.12192856	3.53E-50	1.63E-48	103.4861157
AC003681.1	-1.045025273	11.99274637	-15.02405449	2E-36	3.91E-35	71.90238132
AC003991.1	-1.97176782	9.631395655	-10.47479288	2.15E-21	1.68E-20	37.44607725
AC004034.1	1.080582225	8.870509238	8.806466235	2.61E-16	1.47E-15	25.83724977
AC004080.2	2.346586377	5.581066128	13.92182085	1.04E-32	1.61E-31	63.36749364
AC004233.2	-1.360407397	5.533104649	-8.68612351	5.85E-16	3.23E-15	25.03699976
AC004241.1	-5.341721783	10.99812422	-29.61907327	3.45E-82	2.05E-79	176.9901842
AC004485.1	1.094148227	9.922471239	15.6834478	1.18E-38	2.61E-37	77.02021781
AC004691.2	-1.279645727	12.19639172	-13.32756769	1.03E-30	1.42E-29	58.79195856
AC004696.1	-1.138291945	9.629748422	-8.269211127	9.22E-15	4.64E-14	22.31013483
AC004801.4	-1.161020695	6.675434162	-7.733106314	2.87E-13	1.30E-12	18.91549817
AC004830.2	-2.492303504	9.061757567	-19.98482195	5.16E-53	2.86E-51	110.0018313
AC004832.3	-1.123040551	7.838512794	-8.078372695	3.18E-14	1.54E-13	21.08672398
AC004834.1	-3.126056547	9.829499046	-23.16070335	3.62E-63	3.83E-61	133.3256525
AC004888.1	1.392546699	8.57619199	14.40917582	2.38E-34	4.07E-33	67.13574759
AC004923.4	-2.010208257	10.6620655	-17.13148057	1.54E-43	4.64E-42	88.23678688
AC004990.1	-2.024439424	10.51736515	-12.00246924	2.57E-26	2.71E-25	48.71359325
AC005162.2	-1.163946425	8.721557661	-11.74129635	1.84E-25	1.85E-24	46.75536608
AC005229.5	1.411579687	5.939311155	9.567904179	1.39E-18	9.01E-18	31.0246804
AC005332.7	-1.017238547	6.811790819	-9.411199798	4.14E-18	2.62E-17	29.94054487
AC005495.1	-1.026939439	5.940323921	-9.88210092	1.51E-19	1.05E-18	33.22211699
AC005498.3	-1.561929529	7.092528667	-11.21022835	9.71E-24	8.76E-23	42.81079586
AC005532.1	-4.00733031	11.06312899	-16.04057205	7.31E-40	1.76E-38	79.79132197
AC005544.2	1.518836808	8.366963633	11.35938058	3.2E-24	2.98E-23	43.91321234
AC005546.1	-1.435302428	9.979850515	-10.61501175	7.75E-22	6.21E-21	38.45909868
AC005550.1	-1.184593811	6.386353134	-13.93881662	9.16E-33	1.41E-31	63.49870167
AC005562.1	-1.15279755	12.66691736	-14.71870541	2.15E-35	3.91E-34	69.534034
AC005697.3	1.070275032	3.777292361	12.28929381	2.92E-27	3.28E-26	50.87636945
AC005722.4	-1.70943216	14.29120718	-11.14342055	1.59E-23	1.42E-22	42.31847259
AC005753.2	-1.165105931	9.49677119	-10.42323409	3.12E-21	2.42E-20	37.07484175
AC005753.3	-2.559769475	4.832549831	-26.29864042	1.08E-72	2.63E-70	155.1980181
AC005775.1	-1.41763392	7.87572336	-7.53814217	9.7E-13	4.21E-12	17.71461729
AC005828.3	1.218356511	10.73485496	11.53118304	8.89E-25	8.58E-24	45.18841984
AC005871.2	-1.887800754	6.516063435	-9.120344343	3.08E-17	1.85E-16	27.95049313
AC005920.1	-1.777252108	10.92995239	-10.20189625	1.54E-20	1.14E-19	35.48912268
AC005996.1	1.331658064	7.566451345	7.257984226	5.4E-12	2.21E-11	16.02245127
AC006116.11	-1.574158734	6.694292643	-10.2405881	1.17E-20	8.70E-20	35.76536849
AC006145.1	1.093036757	5.332893165	12.90411256	2.68E-29	3.39E-28	55.54933565
AC006206.2	1.534531648	8.346552994	12.13256616	9.6E-27	1.04E-25	49.6930709
AC006254.1	-1.807528261	12.09051809	-18.77030166	5.15E-49	2.18E-47	100.8125884
AC006288.1	-2.062835136	9.347506909	-17.08745107	2.16E-43	6.47E-42	87.89677914
AC006333.2	-1.274112226	10.74456569	-12.61970589	2.36E-28	2.82E-27	53.38194959
AC006372.1	1.209830145	4.836458162	8.768201941	3.37E-16	1.89E-15	25.58218601
AC006486.1	1.096498555	9.541802687	12.12460923	1.02E-26	1.11E-25	49.63309115
AC006581.2	-2.462040404	10.20105967	-15.06527151	1.45E-36	2.86E-35	72.22219744
AC006994.2	-2.871997298	6.565723802	-15.81150204	4.35E-39	9.90E-38	78.0140315
AC007009.1	-1.684840847	9.059987166	-10.97221124	5.65E-23	4.86E-22	41.06110768
AC007064.2	-1.74544632	7.743267804	-14.37023242	3.22E-34	5.45E-33	66.83424144
AC007128.1	-1.684840847	9.059987166	-10.97221124	5.65E-23	4.86E-22	41.06110768
AC007128.2	1.910327236	5.303151805	12.7041337	1.24E-28	1.51E-27	54.0243829
AC007193.2	-1.656950154	7.132073158	-10.58247014	9.82E-22	7.81E-21	38.22356149
AC007279.2	1.51376982	7.619781934	8.208740369	1.37E-14	6.81E-14	21.92073362
AC007298.2	-1.252929798	14.33411882	-19.00102987	8.87E-50	3.98E-48	102.568021
AC007375.2	-1.204088172	12.08643045	-15.04048243	1.76E-36	3.45E-35	72.02984811
AC007608.1	-1.108433522	7.172796926	-11.17777476	1.24E-23	1.11E-22	42.57152166
AC007666.2	1.842408037	6.79335857	9.306590081	8.55E-18	5.27E-17	29.22140877
AC007728.2	-1.180412303	11.05099565	-7.647458936	4.91E-13	2.18E-12	18.38565549
AC007750.1	3.119961172	11.43106988	23.02943681	9.31E-63	9.48E-61	132.3842695
AC007785.1	1.037287431	7.521431065	4.408622046	0.0000157	3.64E-05	1.515869189
AC007846.1	-1.477527884	6.99444878	-8.452386475	2.77E-15	1.45E-14	23.49929813
AC007846.2	-1.477527884	6.99444878	-8.452386475	2.77E-15	1.45E-14	23.49929813
AC007848.2	-2.406613461	10.40328742	-12.9810794	1.48E-29	1.91E-28	56.13740697
AC007880.1	-2.412191981	14.03304985	-12.22534747	4.75E-27	5.29E-26	50.39314681
AC007952.4	2.013807197	12.9719269	11.98721331	2.88E-26	3.03E-25	48.59890427
AC007991.3	1.429884579	9.82586755	6.087946405	4.49E-09	1.45E-08	9.425336394
AC008011.2	2.618317681	13.16009495	16.00920744	9.33E-40	2.22E-38	79.54802027
AC008080.4	-1.735238615	6.995019762	-14.02340186	4.75E-33	7.53E-32	64.15194589
AC008125.1	-1.320310066	7.512549821	-14.3446011	3.93E-34	6.62E-33	66.63583209
AC008154.1	-1.750610742	10.66776173	-10.85835025	1.31E-22	1.10E-21	40.2284781
AC008268.1	1.758468455	4.761087074	9.546881858	1.61E-18	1.04E-17	30.87877086
AC008269.1	-1.076800683	5.818464863	-10.66840837	5.25E-22	4.25E-21	38.84614817
AC008403.3	-2.900075134	13.19938651	-17.84001255	6.47E-46	2.26E-44	93.69456662
AC008438.1	-1.201406735	12.71508763	-10.15967869	2.09E-20	1.53E-19	35.18817595
AC008507.5	-1.134282344	7.803395291	-5.836392765	1.72E-08	5.29E-08	8.115566583
AC008555.5	-1.04192367	4.587867128	-8.304439788	7.32E-15	3.72E-14	22.53772267
AC008572.1	-1.600960949	6.050211188	-11.24866823	7.3E-24	6.65E-23	43.09448534
AC008760.1	-2.113089504	13.42902194	-26.82095079	3.17E-74	8.79E-72	158.7184917
AC008914.1	-1.039789265	13.97443311	-19.36123209	5.74E-51	2.79E-49	105.2997317
AC009041.3	-1.573302817	6.215246832	-12.62562756	2.26E-28	2.70E-27	53.4269813
AC009084.1	-1.889176887	13.76444975	-24.17090988	2.72E-66	3.80E-64	140.5005946
AC009084.3	-1.889176887	13.76444975	-24.17090988	2.72E-66	3.80E-64	140.5005946
AC009088.3	-1.434968269	14.60893051	-13.96130521	7.69E-33	1.19E-31	63.67233994
AC009108.5	1.135431046	4.228755959	11.11252871	2E-23	1.78E-22	42.09113812
AC009119.1	1.05226413	10.11222869	6.784270397	9E-11	3.34E-10	13.25622516
AC009133.2	1.197989718	11.64184272	11.98040496	3.04E-26	3.18E-25	48.54773318
AC009139.1	1.082899332	6.00122161	5.027364636	0.000000972	2.55E-06	4.193642584
AC009158.1	-1.115728039	11.07143678	-5.405188489	0.000000156	4.40E-07	5.968347236
AC009262.1	3.142905512	5.852352047	21.13983114	9.22E-57	6.46E-55	118.6113234
AC009271.1	1.156800383	4.237355296	8.485058326	2.23E-15	1.18E-14	23.71289115
AC009271.2	1.912664771	6.935234563	12.05572595	1.72E-26	1.83E-25	49.11424226
AC009299.1	1.61109872	10.09515477	9.389545153	4.81E-18	3.02E-17	29.79137476
AC009303.2	1.243266525	8.139405166	10.59675893	8.85E-22	7.07E-21	38.32695201
AC009303.4	1.243266525	8.139405166	10.59675893	8.85E-22	7.07E-21	38.32695201
AC009533.1	1.461210903	9.987265053	13.89682021	1.27E-32	1.94E-31	63.17451833
AC009549.1	-2.02033329	12.53710976	-13.25388832	1.82E-30	2.48E-29	58.22655306
AC009630.2	1.675680155	10.52501006	14.89961123	5.26E-36	9.93E-35	70.93694955
AC009720.1	-2.491545919	8.091971166	-19.30115327	9.06E-51	4.32E-49	104.8448727
AC009879.2	-1.020627434	8.493551508	-7.298547644	4.22E-12	1.75E-11	16.26494758
AC009951.6	-1.388675229	6.207463648	-7.678784611	4.03E-13	1.81E-12	18.57903236
AC010186.1	1.389086055	5.57109442	17.84581174	6.18E-46	2.17E-44	93.73911969
AC010197.2	1.0782235	14.14679006	12.37204496	1.56E-27	1.77E-26	51.50253813
AC010198.2	1.400284903	7.919062381	6.790570165	8.68E-11	3.22E-10	13.29219449
AC010205.1	-1.033202971	5.244339823	-9.415761231	4.01E-18	2.54E-17	29.97198694
AC010326.4	1.835343714	12.99894438	33.31996333	4.42E-92	5.90E-89	199.6692894
AC010327.4	1.695556364	4.581942442	9.818538656	2.37E-19	1.62E-18	32.77510549
AC010343.3	1.757324011	4.743791587	9.408256718	4.23E-18	2.67E-17	29.92026188
AC010385.1	-1.156912256	10.88337936	-13.0185141	1.11E-29	1.44E-28	56.42365042
AC010385.3	-1.156912256	10.88337936	-13.0185141	1.11E-29	1.44E-28	56.42365042
AC010618.3	1.011923559	11.13087005	13.68347645	6.61E-32	9.67E-31	61.52933454
AC010729.2	1.109087311	6.162586508	17.16233504	1.21E-43	3.70E-42	88.47499989
AC010980.1	1.142833892	8.796962876	9.61195375	1.02E-18	6.68E-18	31.33087955
AC010997.3	-1.056181048	4.507854932	-7.672903752	4.19E-13	1.87E-12	18.54269262
AC011008.2	-1.3791575	6.840053169	-11.99854044	2.65E-26	2.79E-25	48.68405435
AC011139.1	-2.454051892	5.87050807	-16.19846143	2.14E-40	5.32E-39	81.01581614
AC011287.1	1.163433883	4.072572811	5.702238275	3.45E-08	1.03E-07	7.434036144
AC011298.1	-1.727852962	13.78075875	-16.00912148	9.34E-40	2.22E-38	79.54735343
AC011365.2	-1.140351929	12.37260119	-11.2349752	8.08E-24	7.34E-23	42.99339508
AC011369.2	1.784392482	5.928437628	12.10574451	1.18E-26	1.27E-25	49.49092558
AC011444.1	-1.456006922	6.379608544	-8.182923678	1.62E-14	8.00E-14	21.75497547
AC011462.2	-1.268201962	13.10538292	-19.02745328	7.25E-50	3.31E-48	102.7687815
AC011476.3	-1.342616682	7.732845908	-11.44863822	1.65E-24	1.56E-23	44.57502927
AC011477.7	-1.054867913	5.782409232	-8.644076591	7.75E-16	4.23E-15	24.75874809
AC011481.3	2.187597349	13.88251572	19.23953665	1.45E-50	6.83E-49	104.3780471
AC011483.1	-1.397080147	14.40499072	-7.479055324	1.4E-12	5.98E-12	17.35439511
AC011497.2	-1.252068567	13.96277501	-18.01873676	1.63E-46	5.92E-45	95.06666936
AC011603.3	1.609950666	6.625723162	13.97605864	6.86E-33	1.07E-31	63.78626934
AC011632.1	3.93357802	7.630532926	22.5851674	2.31E-61	2.21E-59	129.1829892
AC011825.3	-1.232798445	9.892048026	-8.381197149	4.43E-15	2.28E-14	23.03544556
AC011840.1	1.345131418	8.923309897	8.818296021	2.41E-16	1.36E-15	25.91622028
AC011997.1	2.658762512	5.829939748	19.29389798	9.57E-51	4.55E-49	104.7899214
AC012073.1	1.352419992	8.361487351	17.38518729	2.16E-44	6.97E-43	90.19416515
AC012213.4	1.793814128	7.16659446	8.59966343	1.04E-15	5.65E-15	24.46560814
AC012366.1	1.072419035	7.946938362	9.52527112	1.87E-18	1.20E-17	30.72892764
AC012456.2	-2.165827448	10.08968123	-13.10823816	5.58E-30	7.36E-29	57.11029118
AC012462.2	1.242319172	8.422406691	5.850383907	1.59E-08	4.93E-08	8.187331901
AC012494.1	1.042758124	4.124921116	6.645104188	2.01E-10	7.28E-10	12.46745463
AC012531.3	3.351954287	7.712611046	16.88087132	1.07E-42	3.07E-41	86.30037325
AC012558.1	-1.04108826	8.033151984	-8.569817544	1.27E-15	6.83E-15	24.26906503
AC012613.1	-2.19847657	7.554582008	-15.92086829	1.86E-39	4.31E-38	78.8626686
AC012613.2	-2.529582286	11.73462766	-26.388555	5.88E-73	1.45E-70	155.8065273
AC012636.1	1.05794581	10.5565356	4.614920443	0.0000064	1.54E-05	2.376144366
AC012640.4	1.059538109	13.50305258	14.01434033	5.1E-33	8.05E-32	64.08194563
AC013268.1	-2.836964766	10.25842031	-14.80364774	1.11E-35	2.06E-34	70.19266489
AC013268.5	-2.836964766	10.25842031	-14.80364774	1.11E-35	2.06E-34	70.19266489
AC015712.2	-1.163879804	11.44844189	-9.184745189	1.98E-17	1.20E-16	28.38856629
AC015871.1	1.125218828	12.3010529	15.37411584	1.31E-37	2.74E-36	74.61917727
AC015908.4	-3.804812166	7.197955113	-21.30200468	2.78E-57	1.99E-55	119.809078
AC015983.2	1.026087583	5.528684098	6.25583718	1.8E-09	6.00E-09	10.32198812
AC016582.1	1.034261071	6.644650096	8.121358056	2.41E-14	1.18E-13	21.36087955
AC016582.3	1.034261071	6.644650096	8.121358056	2.41E-14	1.18E-13	21.36087955
AC016738.1	-1.52131778	9.863739291	-15.62368618	1.87E-38	4.12E-37	76.55637094
AC016888.1	-1.05876456	9.405542846	-11.87934079	6.51E-26	6.70E-25	47.7890086
AC016912.1	-1.12398981	8.432393234	-11.26371568	6.53E-24	5.96E-23	43.20561852
AC016954.1	1.033198525	5.672713212	7.081631357	1.56E-11	6.18E-11	14.9783222
AC016995.1	-1.354975984	5.998460782	-8.241540872	1.1E-14	5.54E-14	22.13175416
AC017002.6	1.015416651	13.44178891	14.32717833	4.5E-34	7.54E-33	66.50097948
AC017015.2	1.09636123	5.021834809	10.50135084	1.77E-21	1.39E-20	37.63756693
AC017048.1	-1.863141124	4.304266147	-12.97357934	1.57E-29	2.02E-28	56.08007513
AC017101.1	1.152817471	12.65214686	14.57397688	6.62E-35	1.17E-33	68.41227425
AC018521.1	-2.369986818	9.219051793	-14.92082117	4.46E-36	8.47E-35	71.10147717
AC018630.2	-2.024205382	5.03744739	-8.005849809	5.07E-14	2.42E-13	20.62607464
AC018648.1	1.008069115	10.52277001	8.17618064	1.69E-14	8.34E-14	21.71172968
AC018692.1	-1.23114027	5.925096032	-7.872091391	1.19E-13	5.52E-13	19.78280921
AC018695.7	-1.308711857	12.97541245	-12.30027062	2.69E-27	3.03E-26	50.95937553
AC018695.9	2.045744245	10.94754613	18.44262311	6.32E-48	2.49E-46	98.31241631
AC018814.1	1.242568522	7.279756274	13.23545872	2.1E-30	2.84E-29	58.08520147
AC018816.1	-1.164908941	11.62785976	-10.31939471	6.61E-21	5.00E-20	36.32927853
AC018978.1	1.658921705	6.021230048	8.093379491	2.89E-14	1.40E-13	21.18234122
AC019117.1	1.352351362	5.332034454	7.581668499	7.4E-13	3.25E-12	17.98109308
AC019117.2	1.352351362	5.332034454	7.581668499	7.4E-13	3.25E-12	17.98109308
AC019117.3	1.352351362	5.332034454	7.581668499	7.4E-13	3.25E-12	17.98109308
AC019118.1	-2.871976928	9.706376998	-21.22338923	4.97E-57	3.53E-55	119.2288066
AC019185.2	1.678084839	5.352799636	5.749294364	2.71E-08	8.17E-08	7.671723893
AC020629.1	3.788359778	10.57810083	27.68008294	1.03E-76	3.65E-74	164.4338744
AC020663.4	-1.222674797	9.504357511	-6.523870624	4.01E-10	1.42E-09	11.78952639
AC020900.1	-1.657134101	13.61671276	-19.49166899	2.14E-51	1.07E-49	106.2861871
AC020904.3	-1.275133437	11.43710864	-9.108868486	3.34E-17	1.99E-16	27.87258759
AC020907.4	1.212996706	11.68309842	14.21799596	1.05E-33	1.73E-32	65.65619914
AC021148.1	1.123096063	11.48158342	15.6256375	1.85E-38	4.06E-37	76.57151674
AC021192.1	1.215328082	4.135212229	11.11353997	1.99E-23	1.76E-22	42.09857681
AC021613.1	-1.654068805	10.99911811	-8.870119037	1.7E-16	9.71E-16	26.26280366
AC021613.3	-1.654068805	10.99911811	-8.870119037	1.7E-16	9.71E-16	26.26280366
AC021660.3	-1.062949373	8.140380609	-8.1970255	1.48E-14	7.32E-14	21.84548096
AC021683.1	-1.098224903	6.854097599	-10.50065873	1.78E-21	1.40E-20	37.63257434
AC022007.1	-1.967256291	7.5018672	-18.71181775	8.06E-49	3.35E-47	100.3669591
AC022031.2	1.859200503	6.354338642	15.9605475	1.36E-39	3.20E-38	79.17052244
AC022035.1	-2.72128292	11.05801856	-24.2593687	1.46E-66	2.06E-64	141.1229148
AC022384.1	-1.403203382	8.43156626	-6.226886981	2.11E-09	6.99E-09	10.1661142
AC022441.1	-1.675039501	5.395564174	-14.53462582	8.98E-35	1.57E-33	68.10738193
AC022509.2	-1.64082347	10.29184752	-15.52432117	4.06E-38	8.71E-37	75.78509965
AC022613.1	1.846392402	5.607423997	9.149378636	2.53E-17	1.52E-16	28.14780874
AC022613.2	-1.113196756	8.371977292	-10.82814298	1.63E-22	1.36E-21	40.0080758
AC022613.3	-1.357699078	7.905503468	-9.16688253	2.24E-17	1.35E-16	28.26691053
AC022784.6	-1.330671433	13.83796655	-9.043747883	5.21E-17	3.08E-16	27.43141333
AC022915.1	-1.685058624	9.718951392	-11.64619356	3.76E-25	3.70E-24	46.04515259
AC023034.1	2.49363997	8.424988807	17.41555838	1.71E-44	5.56E-43	90.42826396
AC023154.1	-1.010914551	7.989835682	-7.304118677	4.08E-12	1.69E-11	16.29831961
AC023194.3	2.269499613	7.034541556	13.04632641	8.98E-30	1.18E-28	56.63640784
AC023494.1	1.166282701	8.545076885	12.00107508	2.6E-26	2.74E-25	48.70311089
AC023593.1	1.596418349	12.77404477	22.05062855	1.13E-59	9.73E-58	125.3006848
AC023644.1	-3.18674311	8.092815278	-14.97350584	2.96E-36	5.72E-35	71.51019287
AC023794.2	-1.276542363	5.700166867	-9.137030901	2.75E-17	1.65E-16	28.06385709
AC023796.2	2.371322107	9.420179916	16.5428477	1.47E-41	3.88E-40	83.68457743
AC023886.1	1.282485744	10.81715207	16.01998909	8.58E-40	2.06E-38	79.63165769
AC024145.1	-1.64082347	10.29184752	-15.52432117	4.06E-38	8.71E-37	75.78509965
AC024224.2	-1.071419152	9.555448765	-8.680622248	6.07E-16	3.34E-15	25.00055424
AC024559.1	-1.899566063	14.60053018	-13.31017625	1.18E-30	1.62E-29	58.65845655
AC024560.1	-1.111370221	8.934661058	-5.42678877	0.00000014	3.97E-07	6.072873541
AC024588.1	1.304771966	10.56755655	14.72432213	2.06E-35	3.76E-34	69.57757969
AC024598.1	-2.989772962	11.47164631	-20.55182848	7.33E-55	4.56E-53	114.2452372
AC024940.2	1.166521982	5.083407337	5.913942423	1.14E-08	3.56E-08	8.51496405
AC025048.4	-1.327306416	13.47442985	-12.17265147	7.09E-27	7.78E-26	49.99537827
AC025176.1	1.058008204	5.945354056	7.923241448	8.6E-14	4.03E-13	20.10429868
AC025178.1	-1.878061492	12.23516016	-14.54982364	7.98E-35	1.40E-33	68.22512885
AC025180.1	-1.190203731	8.736407941	-10.77073906	2.48E-22	2.06E-21	39.58981999
AC025183.1	1.201099035	9.698386079	7.574214053	7.75E-13	3.40E-12	17.93538874
AC025470.2	-1.000521689	14.56179196	-11.0355032	3.54E-23	3.09E-22	41.52518801
AC025475.2	1.055354937	14.62588612	10.72263908	3.53E-22	2.90E-21	39.23995014
AC025508.1	-2.805983519	6.467790913	-12.95357503	1.83E-29	2.34E-28	55.92718681
AC025580.1	-3.105678571	13.42498659	-25.08022005	4.68E-69	8.19E-67	146.851305
AC025917.1	-1.590760987	12.1890269	-24.88764387	1.79E-68	2.95E-66	145.5149502
AC026304.1	1.019071863	10.27690565	10.09702532	3.27E-20	2.36E-19	34.74247144
AC026333.3	-1.154981681	12.88171774	-8.395071433	4.04E-15	2.09E-14	23.12567939
AC026341.1	1.085351708	3.801121778	8.097608966	2.81E-14	1.37E-13	21.20930803
AC026341.2	1.085351708	3.801121778	8.097608966	2.81E-14	1.37E-13	21.20930803
AC026341.3	1.085351708	3.801121778	8.097608966	2.81E-14	1.37E-13	21.20930803
AC026391.1	-1.633456223	5.518652109	-11.68740037	2.76E-25	2.75E-24	46.35268498
AC026415.1	-1.013999083	7.591020544	-4.87091059	0.00000202	5.13E-06	3.489160373
AC026689.1	2.043141235	12.6582993	14.95165755	3.51E-36	6.76E-35	71.3406929
AC026780.1	-1.812983797	5.552714284	-14.90105154	5.2E-36	9.84E-35	70.94812185
AC026904.1	-1.450062574	10.87664084	-9.285771759	9.88E-18	6.07E-17	29.0787423
AC026992.1	1.007621582	7.148500896	12.12223819	1.04E-26	1.12E-25	49.61521992
AC026992.2	1.007621582	7.148500896	12.12223819	1.04E-26	1.12E-25	49.61521992
AC027117.1	-1.727109755	5.997577077	-9.31616851	8E-18	4.96E-17	29.28709943
AC027117.2	-1.727109755	5.997577077	-9.31616851	8E-18	4.96E-17	29.28709943
AC027128.1	-1.27762632	9.206198693	-9.378221431	5.21E-18	3.26E-17	29.71343344
AC027243.1	1.155381292	7.570300283	9.971545587	8.01E-20	5.65E-19	33.85319946
AC027288.3	1.924919689	8.542398654	10.91159454	8.82E-23	7.51E-22	40.61747359
AC027290.1	-1.348717164	12.60563836	-17.03827482	3.16E-43	9.38E-42	87.51692303
AC027808.1	1.57250028	8.962483961	10.18712522	1.71E-20	1.26E-19	35.38377154
AC034102.2	-1.629883303	12.14729415	-15.50235571	4.82E-38	1.03E-36	75.61459985
AC034139.1	-1.290705937	7.339797573	-8.017092997	4.72E-14	2.26E-13	20.69733211
AC034223.1	1.757324011	4.743791587	9.408256718	4.23E-18	2.67E-17	29.92026188
AC034223.2	2.159231655	7.369548142	9.865736347	1.7E-19	1.17E-18	33.1069139
AC034228.3	-1.116541508	5.497243444	-5.459710597	0.000000119	3.39E-07	6.232812141
AC034228.4	1.194638887	5.199751775	6.978931697	2.87E-11	1.11E-10	14.37801238
AC034238.3	1.403629722	5.321994915	14.21241371	1.1E-33	1.80E-32	65.61302163
AC037459.1	-1.879696676	12.54249556	-21.1658307	7.6E-57	5.36E-55	118.8035369
AC040977.2	-4.02047772	10.86841871	-19.01752483	7.82E-50	3.54E-48	102.6933536
AC046129.1	2.196883673	7.327121014	8.480601147	2.3E-15	1.21E-14	23.68372607
AC046134.2	1.806333689	12.85600679	13.35115704	8.6E-31	1.19E-29	58.97307874
AC051619.6	-2.059966265	13.77808097	-21.74263242	1.08E-58	8.69E-57	123.0489067
AC055717.1	-1.46126713	6.46114784	-12.79985966	5.95E-29	7.37E-28	54.75379135
AC055736.1	-1.115944733	12.94442325	-6.498817374	4.62E-10	1.62E-09	11.65051551
AC055758.2	-1.466902029	4.938797969	-7.964895253	6.59E-14	3.12E-13	20.3670015
AC060765.2	1.389038783	4.285656459	15.77002498	6E-39	1.35E-37	77.69214979
AC060809.1	2.49363997	8.424988807	17.41555838	1.71E-44	5.56E-43	90.42826396
AC063938.1	-1.325358576	9.604051447	-13.66541245	7.6E-32	1.11E-30	61.39017303
AC063977.6	1.109671314	8.646005266	7.031083016	2.11E-11	8.26E-11	14.68213075
AC064836.1	2.133036842	9.68569861	20.68871157	2.64E-55	1.70E-53	115.2648384
AC067956.1	-1.427175287	10.31649674	-7.5315726	1.01E-12	4.38E-12	17.67447935
AC068196.1	1.14640101	8.772141665	15.51952352	4.22E-38	9.03E-37	75.74785955
AC068533.4	-1.641439286	10.43039913	-13.5505026	1.85E-31	2.63E-30	60.50547252
AC068547.1	-2.665733674	7.497602192	-15.44427649	7.58E-38	1.60E-36	75.16377641
AC068631.2	1.037364	13.96577352	20.01524734	4.1E-53	2.30E-51	110.2303269
AC068724.4	-1.157975479	12.44323777	-9.911977663	1.22E-19	8.52E-19	33.43264991
AC069277.1	2.278087838	7.157465805	10.59088463	9.23E-22	7.37E-21	38.28444073
AC069360.1	1.120423672	6.715966119	7.246663122	5.79E-12	2.37E-11	15.95492568
AC069366.1	1.36287187	12.57242421	19.30497873	8.8E-51	4.21E-49	104.8738447
AC069444.2	-1.237854834	5.06509272	-9.140557471	2.68E-17	1.61E-16	28.08782848
AC069503.1	1.079775554	5.826978079	12.22102623	4.91E-27	5.46E-26	50.36051345
AC072028.1	-1.696210514	10.34915377	-11.93835154	4.17E-26	4.34E-25	48.23182466
AC073046.3	-1.03476666	12.10249848	-10.30900936	7.13E-21	5.38E-20	36.25486919
AC073052.2	-1.578366352	7.586617224	-12.15531649	8.08E-27	8.84E-26	49.86461575
AC073114.1	1.218460459	4.962938959	8.626709748	8.7E-16	4.73E-15	24.64402713
AC073257.1	-1.714633888	8.260828976	-12.29327481	2.84E-27	3.19E-26	50.90647169
AC073316.2	1.050561685	6.523645171	14.30962333	5.16E-34	8.62E-33	66.36511605
AC073349.1	-1.152228127	4.184429939	-12.07846594	1.45E-26	1.55E-25	49.28544724
AC073370.1	1.878177534	4.803781541	14.42627456	2.08E-34	3.57E-33	67.2681472
AC073573.1	-1.071727313	7.988853018	-10.17346814	1.89E-20	1.39E-19	35.28641925
AC073585.1	1.381392537	5.139000411	8.645890089	7.66E-16	4.18E-15	24.77073459
AC073862.1	-1.128225954	5.917430939	-9.42627678	3.73E-18	2.36E-17	30.04449756
AC073862.5	-1.128225954	5.917430939	-9.42627678	3.73E-18	2.36E-17	30.04449756
AC073869.7	1.479996398	7.233375051	6.229542454	2.07E-09	6.90E-09	10.18039011
AC074033.1	-1.883125445	4.678220021	-13.34324785	9.14E-31	1.26E-29	58.91234635
AC074131.1	-1.527384148	4.125604695	-12.01115268	2.41E-26	2.54E-25	48.77888859
AC074351.1	1.311710515	5.087670926	8.111395733	2.57E-14	1.25E-13	21.2972672
AC076968.1	-1.285645803	12.5167563	-11.58630263	5.88E-25	5.71E-24	45.59871611
AC076968.2	-1.285645803	12.5167563	-11.58630263	5.88E-25	5.71E-24	45.59871611
AC078788.1	1.061154597	7.965390197	7.790244741	2E-13	9.16E-13	19.27094622
AC078820.2	-2.628955476	7.37529225	-14.7792388	1.34E-35	2.47E-34	70.00338352
AC078860.2	2.693880423	5.939774081	9.999453444	6.57E-20	4.66E-19	34.05058784
AC078883.1	1.719521786	12.13837609	14.69588115	2.56E-35	4.65E-34	69.35708893
AC079052.1	2.021753964	5.519294332	11.12487638	1.83E-23	1.62E-22	42.18198101
AC079145.1	1.800854581	7.98686306	11.60828589	4.99E-25	4.87E-24	45.76250807
AC079329.1	1.006570963	10.33474113	7.740261365	2.74E-13	1.24E-12	18.95992258
AC079760.1	1.132267041	4.828828754	9.784653204	3.02E-19	2.04E-18	32.53730308
AC079776.4	1.342740485	8.408144207	7.515192933	1.12E-12	4.83E-12	17.5744991
AC079780.1	1.594470294	10.41086866	15.321179	1.98E-37	4.10E-36	74.20828097
AC080100.1	-1.53009243	10.44611544	-10.17942916	1.81E-20	1.33E-19	35.32890509
AC084030.1	-2.151023683	6.01037294	-21.77122601	8.75E-59	7.10E-57	123.2584057
AC087045.2	-1.895839608	7.186164916	-12.45227542	8.46E-28	9.75E-27	52.1105143
AC087491.1	-1.381845237	10.16879792	-9.991630071	6.94E-20	4.92E-19	33.99523127
AC090204.1	1.46079811	7.206767945	6.71193574	1.37E-10	5.02E-10	12.84484956
AC090227.2	-1.94200836	11.00622207	-14.37522135	3.1E-34	5.25E-33	66.87286326
AC090503.1	1.804010734	4.212267553	15.26360511	3.09E-37	6.33E-36	73.76140672
AC090587.1	-1.172124514	7.784158854	-9.610274276	1.03E-18	6.75E-18	31.31919365
AC090617.6	-1.685891015	8.130538921	-15.70499463	9.95E-39	2.22E-37	77.18745013
AC090772.3	2.308448579	9.637387416	15.28362359	2.65E-37	5.44E-36	73.91678305
AC090971.2	-2.104929613	13.01582694	-19.54562129	1.42E-51	7.14E-50	106.6937713
AC090985.2	-1.110362655	11.10325436	-8.987474938	7.64E-17	4.47E-16	27.05143364
AC091059.1	-1.025957378	11.32407199	-12.59466154	2.86E-28	3.39E-27	53.19154525
AC091230.1	-1.539344334	4.572276585	-10.1419387	2.37E-20	1.73E-19	35.06186499
AC091534.1	-1.571809072	8.140904226	-13.12719638	4.82E-30	6.39E-29	57.25547484
AC091544.5	-1.301216218	11.16730113	-11.62515583	4.4E-25	4.31E-24	45.88826081
AC092040.1	-1.006798419	9.620785026	-8.091144749	2.93E-14	1.42E-13	21.16809592
AC092112.1	1.205532128	8.063185619	7.59879222	6.65E-13	2.93E-12	18.08618557
AC092168.1	-1.354370651	11.08187509	-12.62832465	2.21E-28	2.65E-27	53.44749294
AC092364.1	1.459207403	15.33693294	20.122387	1.83E-53	1.04E-51	111.0342426
AC092364.2	-1.463294456	11.17133327	-12.13265105	9.6E-27	1.04E-25	49.69371082
AC092471.1	-1.038383325	8.415733332	-11.70210641	2.47E-25	2.47E-24	46.46251045
AC092611.1	1.091769113	5.36372907	8.809873478	2.55E-16	1.44E-15	25.85998948
AC092647.5	1.081872828	13.18387347	17.2604587	5.67E-44	1.77E-42	89.23226561
AC092651.2	-1.330047622	13.14095218	-19.38712815	4.72E-51	2.30E-49	105.4956949
AC092667.1	-1.398251219	4.451040879	-11.19388618	1.1E-23	9.87E-23	42.69028093
AC092691.1	1.061868751	4.293630589	10.43377776	2.89E-21	2.24E-20	37.15070282
AC092691.3	1.061868751	4.293630589	10.43377776	2.89E-21	2.24E-20	37.15070282
AC092718.2	1.855294366	12.14238686	19.61275226	8.54E-52	4.36E-50	107.2005493
AC092718.4	1.025393193	11.80924299	13.91903832	1.07E-32	1.64E-31	63.34601397
AC092757.2	1.88142445	12.15201343	21.56721673	3.92E-58	2.99E-56	121.7616815
AC092821.1	1.039635449	8.129821585	8.225859989	1.22E-14	6.11E-14	22.03081312
AC092821.3	1.039635449	8.129821585	8.225859989	1.22E-14	6.11E-14	22.03081312
AC092925.1	1.004728443	3.671984611	12.3278106	2.18E-27	2.47E-26	51.16770493
AC092944.1	1.344825182	7.940682207	10.93005327	7.7E-23	6.57E-22	40.75248016
AC093010.2	-1.075016088	13.62865852	-7.080251445	1.57E-11	6.22E-11	14.97021805
AC093159.1	-1.435177796	7.525602785	-13.02263778	1.08E-29	1.40E-28	56.4551907
AC093297.1	-1.065852895	14.79578663	-11.05923807	2.97E-23	2.61E-22	41.69944585
AC093334.1	-1.078201809	5.103260882	-11.46499463	1.46E-24	1.39E-23	44.69647218
AC093423.3	1.229697213	10.01646676	11.30287777	4.88E-24	4.49E-23	43.49506436
AC093512.1	1.061997864	10.58675475	7.405794482	2.19E-12	9.27E-12	16.9102148
AC093512.2	1.061997864	10.58675475	7.405794482	2.19E-12	9.27E-12	16.9102148
AC093525.2	1.076971297	8.894261135	9.324687679	7.54E-18	4.68E-17	29.34555208
AC093599.2	-1.246268675	8.767592064	-9.914073867	1.21E-19	8.41E-19	33.44743127
AC093642.2	-1.121398128	4.169404003	-7.957606591	6.91E-14	3.27E-13	20.3209753
AC093772.1	-1.921316914	5.525453281	-14.40408646	2.48E-34	4.23E-33	67.09634162
AC093797.1	-3.26452573	9.981504316	-23.02899002	9.34E-63	9.48E-61	132.3810619
AC093895.1	1.651519247	4.7893603	13.44584289	4.14E-31	5.82E-30	59.70054647
AC093904.2	-1.478273868	8.700625036	-14.52611616	9.6E-35	1.67E-33	68.04145568
AC095038.5	-1.132060893	8.840833012	-5.62213771	5.21E-08	1.53E-07	7.032864572
AC096751.1	-2.516366621	6.830699163	-20.00678368	4.37E-53	2.44E-51	110.1667734
AC096751.2	-2.516366621	6.830699163	-20.00678368	4.37E-53	2.44E-51	110.1667734
AC096759.2	1.796549732	5.136206932	8.969244596	8.65E-17	5.04E-16	26.92858633
AC096996.2	-1.06643139	7.469963194	-10.46858509	2.25E-21	1.76E-20	37.40134343
AC097263.1	1.059356983	13.16387424	11.91066106	5.14E-26	5.32E-25	48.02396553
AC097375.3	1.113535244	7.614154076	9.160913155	2.33E-17	1.41E-16	28.22628078
AC097375.4	1.113535244	7.614154076	9.160913155	2.33E-17	1.41E-16	28.22628078
AC097532.1	1.393394233	6.216386219	6.169412091	2.88E-09	9.47E-09	9.858207062
AC097534.1	-1.032385475	13.11119376	-14.8071887	1.08E-35	2.01E-34	70.22012474
AC097625.1	-2.075044737	5.435429529	-13.48225799	3.13E-31	4.42E-30	59.98051462
AC097625.2	-2.075044737	5.435429529	-13.48225799	3.13E-31	4.42E-30	59.98051462
AC098588.3	-1.06075874	5.845534877	-7.743714982	2.68E-13	1.22E-12	18.98137428
AC098617.1	-2.775766861	7.757246376	-12.89123653	2.95E-29	3.73E-28	55.45101613
AC098829.1	-1.484344545	6.052675455	-10.68909123	4.51E-22	3.67E-21	38.99625552
AC098848.1	-1.481254618	12.81281731	-16.39051831	4.81E-41	1.23E-39	82.50452805
AC098869.2	-1.493945878	12.74453751	-18.21789644	3.54E-47	1.34E-45	96.59320284
AC099066.2	-1.639336072	7.671364094	-11.53731004	8.49E-25	8.21E-24	45.23400018
AC099552.1	-1.781385832	8.488002092	-10.17324298	1.89E-20	1.39E-19	35.28481463
AC099850.2	1.492679845	11.46051265	14.25899076	7.64E-34	1.26E-32	65.97332851
AC100826.1	-1.297574278	5.075063551	-6.531827231	3.84E-10	1.36E-09	11.83375277
AC103563.3	1.078910382	12.34209296	4.792131058	0.00000289	7.23E-06	3.14134362
AC103778.1	1.63694447	11.39359109	13.02855371	1.03E-29	1.34E-28	56.50044207
AC103855.3	1.467157806	4.299273759	8.286983775	8.21E-15	4.15E-14	22.42488444
AC104041.1	2.49363997	8.424988807	17.41555838	1.71E-44	5.56E-43	90.42826396
AC104088.1	1.332980373	7.465155493	9.826729514	2.24E-19	1.53E-18	32.83264022
AC104088.2	1.332980373	7.465155493	9.826729514	2.24E-19	1.53E-18	32.83264022
AC104131.1	-2.154110152	10.85054146	-14.1663154	1.57E-33	2.55E-32	65.25651624
AC104211.2	-1.484361852	4.356619061	-12.0351848	2.01E-26	2.13E-25	48.95965987
AC104260.3	-1.456795703	8.283420039	-7.353288125	3.03E-12	1.26E-11	16.59355868
AC104335.2	-1.874956782	7.666921114	-13.13164501	4.66E-30	6.18E-29	57.28954783
AC104389.7	-1.28472505	13.32482165	-6.559557982	3.28E-10	1.17E-09	11.98818643
AC104472.3	1.046528639	9.163488141	8.290406872	8.03E-15	4.06E-14	22.44700147
AC105133.1	-3.25704144	7.298209447	-16.17377419	2.59E-40	6.39E-39	80.82439092
AC105389.2	-1.437893737	9.79015356	-9.992892843	6.88E-20	4.88E-19	34.00416518
AC105460.1	3.966537835	6.535814618	11.02055263	3.95E-23	3.44E-22	41.41548584
AC105460.2	3.966537835	6.535814618	11.02055263	3.95E-23	3.44E-22	41.41548584
AC106045.1	-2.358222766	6.227647024	-17.03229302	3.31E-43	9.80E-42	87.47070993
AC106729.1	-1.318316716	7.740075126	-7.701585169	3.5E-13	1.57E-12	18.72008357
AC106772.2	-1.29402645	7.161187598	-11.03996871	3.43E-23	2.99E-22	41.55796383
AC106820.5	1.621369455	9.536123408	15.88587879	2.44E-39	5.62E-38	78.5911813
AC107021.1	1.165575366	13.6110898	15.97073656	1.26E-39	2.96E-38	79.24957112
AC107029.1	1.114598987	4.357609033	12.35054363	1.84E-27	2.08E-26	51.33975003
AC107072.1	-2.904696815	11.97986783	-27.96210213	1.59E-77	6.08E-75	166.2896029
AC107072.2	-2.763477257	10.43857134	-26.28618254	1.18E-72	2.82E-70	155.1136268
AC107241.1	-1.09617298	8.698662067	-11.90875198	5.21E-26	5.39E-25	48.00963957
AC107959.2	1.45653199	5.119845667	10.60039489	8.62E-22	6.90E-21	38.35326901
AC108075.1	-1.579283032	4.273168034	-10.57145386	1.06E-21	8.45E-21	38.14388476
AC108174.1	2.333661154	5.415823597	13.71903513	5.02E-32	7.43E-31	61.80333703
AC108448.1	-1.389465097	12.40821131	-12.94664859	1.93E-29	2.47E-28	55.87425928
AC108449.3	-1.031021181	12.82847524	-14.36769875	3.29E-34	5.55E-33	66.81462735
AC108477.2	3.633082445	5.680892872	12.70337327	1.25E-28	1.51E-27	54.01859279
AC108479.3	1.036580926	5.6849031	7.056971545	1.81E-11	7.12E-11	14.83365241
AC108861.1	-4.251764923	9.837767911	-31.60808892	1.36E-87	1.32E-84	189.3845705
AC108941.2	1.305393183	7.599063893	4.832890142	0.0000024	6.06E-06	3.320715129
AC109322.1	1.006930347	9.615188569	9.8068066	2.58E-19	1.75E-18	32.6927321
AC110619.1	-3.171470376	9.013412303	-17.94637009	2.85E-46	1.02E-44	94.51133996
AC110813.1	-1.694819507	5.405691749	-16.69741432	4.44E-42	1.22E-40	84.88120263
AC112229.1	-2.836964766	10.25842031	-14.80364774	1.11E-35	2.06E-34	70.19266489
AC112229.4	-2.836964766	10.25842031	-14.80364774	1.11E-35	2.06E-34	70.19266489
AC112236.1	-2.46220924	9.772384177	-14.93769473	3.91E-36	7.49E-35	71.23237307
AC112484.2	-1.136053861	7.63609433	-13.41605949	5.21E-31	7.31E-30	59.47164283
AC112487.1	-1.317962123	5.503259791	-8.645983108	7.65E-16	4.18E-15	24.77134943
AC112719.2	1.6905735	11.84392004	8.203472431	1.41E-14	7.03E-14	21.88688656
AC112721.1	1.568079354	4.640483086	10.05861847	4.3E-20	3.08E-19	34.46980166
AC113146.1	1.048769476	4.832774393	10.81702028	1.77E-22	1.47E-21	39.92697388
AC113355.1	1.244837779	5.2179558	10.90983339	8.94E-23	7.60E-22	40.60459665
AC114488.2	1.061211265	12.10406373	10.84040044	1.49E-22	1.25E-21	40.097485
AC114752.1	-2.065672903	12.88908819	-15.37652837	1.28E-37	2.69E-36	74.6379036
AC115837.2	1.121201787	5.785191694	10.35964182	4.94E-21	3.77E-20	36.61791397
AC116049.2	1.499983317	4.191219381	13.15278408	3.96E-30	5.27E-29	57.45148177
AC116345.1	-2.469504402	5.790849223	-17.77935303	1.03E-45	3.58E-44	93.22841745
AC116407.1	-1.643405132	5.752759935	-8.784198781	3.03E-16	1.70E-15	25.68874912
AC117378.1	1.133049996	11.41728839	10.4645102	2.31E-21	1.81E-20	37.37198492
AC117469.1	-1.975110313	8.091262546	-11.91850425	4.84E-26	5.03E-25	48.08282811
AC117498.1	-1.084977038	9.384638653	-11.21225781	9.57E-24	8.64E-23	42.82576587
AC119751.3	-2.493954613	12.26775994	-20.18160164	1.17E-53	6.74E-52	111.47808
AC119751.5	-3.360385025	11.6605905	-21.78121154	8.13E-59	6.63E-57	123.331546
AC121493.1	-1.340003111	7.469137813	-15.23876574	3.75E-37	7.63E-36	73.56861595
AC121764.1	-2.972644397	5.200137688	-18.310682	1.74E-47	6.70E-46	97.30346818
AC123768.5	1.392663034	10.23382869	10.32464165	6.37E-21	4.82E-20	36.36688297
AC123912.4	-2.680282607	6.068838412	-15.76064795	6.45E-39	1.45E-37	77.61937709
AC124248.2	1.853460418	9.928762148	16.89133683	9.87E-43	2.85E-41	86.38129182
AC124312.3	-1.129686126	10.08175543	-6.045110719	5.66E-09	1.81E-08	9.19941789
AC124798.2	-1.807913871	10.34269616	-15.68469657	1.17E-38	2.59E-37	77.02991001
AC125257.2	1.064607387	13.41568356	19.79556666	2.15E-52	1.14E-50	108.5785516
AC126768.2	1.120900714	14.96505294	13.83107086	2.11E-32	3.19E-31	62.66718987
AC127029.3	-1.252248971	8.438447386	-5.165745684	0.000000503	1.35E-06	4.831735887
AC127526.3	-1.388896462	13.15921621	-13.68933978	6.32E-32	9.26E-31	61.57450937
AC127526.5	-1.388896462	13.15921621	-13.68933978	6.32E-32	9.26E-31	61.57450937
AC128709.2	1.021733842	7.010263403	9.726047973	4.56E-19	3.06E-18	32.12685691
AC129492.1	1.444904277	7.258454953	10.92870765	7.78E-23	6.64E-22	40.74263574
AC129507.1	-1.587640639	7.989610425	-8.206419169	1.39E-14	6.90E-14	21.90581816
AC129510.1	1.070848872	8.155665141	8.262023471	9.66E-15	4.86E-14	22.26376644
AC129778.1	1.235325634	11.43129547	16.81665537	1.76E-42	4.98E-41	85.80376408
AC130304.1	-2.043999798	13.69277734	-24.39644977	5.56E-67	8.14E-65	142.0853855
AC130366.1	1.047268739	4.224005507	8.580575208	1.18E-15	6.38E-15	24.33986537
AC130710.1	-3.901863244	9.590715126	-25.43407056	4.03E-70	7.52E-68	149.2946519
AC131009.2	1.024196147	6.610913897	8.341011819	5.76E-15	2.95E-14	22.77455489
AC131280.1	1.431467498	5.857168023	9.200350329	1.78E-17	1.08E-16	28.49493986
AC131944.1	4.978710218	12.5679605	30.84590948	1.51E-85	1.21E-82	184.6924234
AC133485.2	-1.239304916	4.631383486	-9.34453578	6.58E-18	4.10E-17	29.48183285
AC133561.1	1.19769387	12.58179343	11.27977719	5.79E-24	5.31E-23	43.32429147
AC134312.2	2.669572844	7.452929049	18.15110119	5.91E-47	2.20E-45	96.08152308
AC134312.5	-1.61725963	13.20151391	-14.30147861	5.5E-34	9.17E-33	66.302086
AC134879.3	1.050031084	11.21480048	14.03100564	4.48E-33	7.11E-32	64.21068838
AC135050.7	1.332290871	4.386183116	13.36774815	7.57E-31	1.05E-29	59.10049423
AC135586.2	-2.162616273	12.03734311	-15.38908501	1.16E-37	2.45E-36	74.73536976
AC135895.1	-1.583618422	9.379397869	-6.385052589	8.76E-10	3.01E-09	11.02401759
AC136475.1	1.234697529	15.24081622	16.21143399	1.94E-40	4.81E-39	81.11640008
AC137770.1	-1.159596917	5.064277556	-12.64845781	1.89E-28	2.28E-27	53.60063506
AC138761.1	-1.616954501	10.6761609	-11.11253213	2E-23	1.78E-22	42.09116327
AC138776.1	-1.50070672	9.35377598	-13.57126814	1.57E-31	2.25E-30	60.66527707
AC138819.1	-1.081669373	6.430678574	-6.273623172	1.63E-09	5.46E-09	10.41800959
AC138869.3	-1.239304916	4.631383486	-9.34453578	6.58E-18	4.10E-17	29.48183285
AC138907.1	-4.765842339	9.475237388	-21.94554125	2.44E-59	2.05E-57	124.5335893
AC139491.7	-1.422686459	7.531230409	-9.625699815	9.25E-19	6.09E-18	31.42655965
AC139718.1	1.453884923	6.790455943	11.00931429	4.29E-23	3.73E-22	41.33305484
AC140125.2	-2.555571521	8.417797871	-10.86265864	1.26E-22	1.07E-21	40.25993061
AC140479.4	-2.836964766	10.25842031	-14.80364774	1.11E-35	2.06E-34	70.19266489
AC140481.3	1.134877004	7.219762593	6.367097907	9.69E-10	3.31E-09	10.92585746
AC141257.1	-4.765842339	9.475237388	-21.94554125	2.44E-59	2.05E-57	124.5335893
AC142391.1	-1.019009196	4.386084847	-9.64958204	7.82E-19	5.17E-18	31.59293666
AC145141.1	1.429881005	4.372681106	11.45795326	1.54E-24	1.46E-23	44.64418526
AC233992.2	1.274266346	6.676537294	12.05187965	1.77E-26	1.88E-25	49.08529206
AC239802.2	-2.356127811	12.20256776	-21.86795147	4.3E-59	3.59E-57	123.9664124
AC242426.2	-1.093203728	7.345032061	-7.507688833	1.17E-12	5.04E-12	17.52873964
AC243547.3	1.496064013	15.07084235	20.64113482	3.76E-55	2.41E-53	114.9106706
AC243772.2	1.525011882	9.76846378	7.858689675	1.3E-13	6.00E-13	19.69877912
AC243964.3	1.030326598	9.109009241	11.6557464	3.5E-25	3.45E-24	46.11642013
AC243967.1	-2.792413714	14.05431957	-22.32397389	1.54E-60	1.40E-58	127.2900898
AC243967.2	-3.310971387	12.93314622	-19.39699401	4.38E-51	2.14E-49	105.5703374
AC244100.2	-2.298315134	11.99093516	-14.94067965	3.82E-36	7.33E-35	71.25552897
AC244107.1	1.256530185	13.91693002	14.53205483	9.16E-35	1.60E-33	68.08746365
AC244205.2	-1.779693038	11.65276056	-9.725654942	4.58E-19	3.07E-18	32.12410789
AC244213.1	-1.362321988	10.89887848	-3.511420065	0.000532165	0.001035914	-1.825708868
AC244250.1	-2.827980858	8.484405586	-25.59840705	1.3E-70	2.52E-68	150.4240341
AC244258.1	1.26607094	9.746810023	8.527515587	1.68E-15	8.97E-15	23.99111816
AC244453.2	-1.178281371	8.525867692	-8.757328357	3.63E-16	2.03E-15	25.50980857
AC244453.3	-1.178281371	8.525867692	-8.757328357	3.63E-16	2.03E-15	25.50980857
AC244502.1	-1.069260697	10.68137472	-10.67755008	4.91E-22	3.99E-21	38.91248206
AC245060.4	-1.445572874	11.42955403	-15.13719565	8.27E-37	1.65E-35	72.78033306
AC245187.2	-1.376749395	11.00771575	-11.0511593	3.15E-23	2.76E-22	41.64011905
AC245748.1	-1.218962734	7.068870829	-8.179310416	1.65E-14	8.18E-14	21.73179968
AC245748.2	-1.241378927	4.778812922	-8.334241925	6.02E-15	3.08E-14	22.7306713
AC253536.1	-1.10157836	10.02429444	-6.759137152	1.04E-10	3.85E-10	13.11294926
ACADL	-2.871997298	6.565723802	-15.81150204	4.35E-39	9.90E-38	78.0140315
ACADSB	-1.209297097	9.689538418	-10.55045832	1.24E-21	9.82E-21	37.99211534
ACADVL	-1.040240882	15.46167757	-21.67993572	1.71E-58	1.36E-56	122.5892223
ACAT1	-1.021575048	11.61903275	-7.503668808	1.2E-12	5.17E-12	17.50423745
ACBD3	-2.35289232	10.04158157	-19.78257622	2.37E-52	1.26E-50	108.480735
ACBD3.AS1	-2.35289232	10.04158157	-19.78257622	2.37E-52	1.26E-50	108.480735
ACE2	-1.383739796	9.568838663	-7.658384264	4.58E-13	2.04E-12	18.45304428
ACER1	-1.007238126	11.58140933	-12.15000306	8.41E-27	9.20E-26	49.82454394
ACKR1	-2.937101035	9.221969271	-10.43731812	2.82E-21	2.19E-20	37.17618201
ACOT12	-2.090312008	7.552780251	-17.3502098	2.83E-44	9.05E-43	89.92450084
ACOT9	1.094578861	12.11692478	11.78151369	1.36E-25	1.37E-24	47.05617311
ACOX2	-1.447492067	12.19204632	-21.40850799	1.26E-57	9.33E-56	120.5941246
ACOX3	-1.816223794	12.33188493	-27.11936282	4.28E-75	1.31E-72	160.7142988
ACOXL	1.044496029	7.419188475	8.511843445	1.87E-15	9.93E-15	23.88833022
ACPP	-2.732547265	12.58935065	-19.92311755	8.2E-53	4.47E-51	109.5381588
ACRBP	-1.449442832	12.15424985	-10.38573908	4.09E-21	3.14E-20	36.80530162
ACSF2	-1.373861395	7.043343303	-9.369498632	5.53E-18	3.46E-17	29.65342403
ACSL6	-1.116541508	5.497243444	-5.459710597	0.000000119	3.39E-07	6.232812141
ACSM1	-2.207002746	8.416198384	-18.43685248	6.6E-48	2.60E-46	98.26831482
ACTA1	-1.093205595	6.476712108	-4.827650813	0.00000246	6.19E-06	3.297587958
ACTBL2	-1.000521689	14.56179196	-11.0355032	3.54E-23	3.09E-22	41.52518801
ACTG2	-3.065963445	9.73833419	-18.22400499	3.38E-47	1.28E-45	96.63998162
ACTL6A	1.411382492	13.38739538	23.57142267	1.92E-64	2.19E-62	136.257755
ACTL9	-1.279656813	5.26395685	-11.52444495	9.35E-25	9.00E-24	45.13830148
ACTN1.AS1	1.437134925	6.37979272	11.1026336	2.16E-23	1.91E-22	42.01836219
ACVR1C	2.27029801	6.945661903	16.45770017	2.86E-41	7.40E-40	83.0250505
ADA	1.424517324	12.58421535	13.58852565	1.38E-31	1.97E-30	60.79810918
ADAM12	1.070368176	12.60695271	12.55878916	3.76E-28	4.43E-27	52.91895292
ADAM22	-1.266398326	6.009535606	-7.365844711	2.8E-12	1.17E-11	16.66915589
ADAMDEC1	1.48406082	8.144992321	6.132628872	3.52E-09	1.15E-08	9.662238671
ADAMTS1	-1.249375613	12.91686563	-9.315743726	8.03E-18	4.97E-17	29.28418551
ADAMTS12	4.063697145	9.855401744	30.29625562	4.73E-84	3.24E-81	181.2645957
ADAMTS14	2.50235738	9.574823014	19.1470566	2.92E-50	1.36E-48	103.6767831
ADAMTS18	1.082899332	6.00122161	5.027364636	0.000000972	2.55E-06	4.193642584
ADAMTS6	1.278929333	8.131707405	10.28293289	8.6E-21	6.45E-20	36.06816316
ADAMTS8	-3.244500464	9.525109243	-15.34141067	1.69E-37	3.51E-36	74.36531815
ADAMTS9	-2.250900389	6.980410589	-17.12616314	1.6E-43	4.82E-42	88.19572897
ADAMTS9.AS1	-2.250900389	6.980410589	-17.12616314	1.6E-43	4.82E-42	88.19572897
ADAMTSL4	-1.653990952	9.937139448	-14.584291	6.11E-35	1.08E-33	68.49219629
ADAMTSL4.AS1	-1.653990952	9.937139448	-14.584291	6.11E-35	1.08E-33	68.49219629
ADAR	1.095032744	12.71912525	17.79083167	9.44E-46	3.29E-44	93.31664442
ADCY3	1.352419992	8.361487351	17.38518729	2.16E-44	6.97E-43	90.19416515
ADCY5	-1.150072493	9.355288384	-10.95675175	6.33E-23	5.42E-22	40.94788693
ADCYAP1	-1.048917602	6.91300695	-3.22233195	0.001447387	0.002656901	-2.757557535
ADCYAP1R1	-1.933535747	6.763679903	-14.65308941	3.58E-35	6.41E-34	69.02538408
ADGRE2	1.147215413	9.278818939	8.195481699	1.49E-14	7.39E-14	21.83556857
ADGRF1	-3.220816355	10.0292277	-16.6269957	7.67E-42	2.06E-40	84.3361356
ADGRG5	-2.555545385	8.751763386	-13.10737646	5.62E-30	7.41E-29	57.10369302
ADGRG6	-1.727950206	10.90943852	-14.29045925	5.99E-34	9.96E-33	66.21681422
ADGRV1	1.132326647	10.98428407	9.178231136	2.07E-17	1.25E-16	28.34418839
ADH1A	-4.274351591	9.917587037	-19.65200989	6.35E-52	3.25E-50	107.49672
ADH1B	-4.274351591	9.917587037	-19.65200989	6.35E-52	3.25E-50	107.49672
ADH1C	-3.948432648	11.15605211	-16.84508362	1.41E-42	4.02E-41	86.02363189
ADH4	-1.449863384	7.472606441	-11.29130255	5.32E-24	4.89E-23	43.40948026
ADH7	-3.081657641	13.55943613	-13.372776	7.28E-31	1.01E-29	59.13911135
ADRA1A	-1.112854874	13.06014834	-11.14039762	1.63E-23	1.45E-22	42.29621784
ADRB1	-1.391153614	8.698359944	-9.016651576	6.27E-17	3.69E-16	27.24830098
ADRB3	-1.543915285	6.863137873	-12.68535542	1.43E-28	1.73E-27	53.88142094
AEBP1	1.120188155	14.00627587	10.67870716	4.87E-22	3.95E-21	38.92087945
AF130359.1	1.222324737	4.039165376	6.883101234	5.06E-11	1.92E-10	13.82310597
AF131215.5	-1.034888766	6.190676341	-6.85438577	5.98E-11	2.25E-10	13.65782882
AF233439.1	-1.668857235	14.2726255	-10.44516024	2.66E-21	2.07E-20	37.23263142
AF241728.1	1.018397632	4.201689749	12.07998545	1.43E-26	1.53E-25	49.29689013
AF241728.2	1.018397632	4.201689749	12.07998545	1.43E-26	1.53E-25	49.29689013
AFDN	-1.811508891	13.11671772	-28.16724044	4.14E-78	1.66E-75	167.63312
AFDN.DT	-1.282773561	6.626196153	-12.29601404	2.78E-27	3.13E-26	50.92718555
AGAP6	-1.552586622	10.21890292	-17.18056296	1.05E-43	3.23E-42	88.61570812
AGFG2	-1.760608378	11.71556575	-17.27297992	5.14E-44	1.62E-42	89.32886393
AGRN	1.603833508	12.95220854	23.04905	8.09E-63	8.33E-61	132.5250572
AIF1L	-2.23625045	12.55547341	-24.48071594	3.08E-67	4.67E-65	142.675876
AIM2	1.856629134	11.55036695	9.885223493	1.48E-19	1.03E-18	33.24410837
AJ009632.2	1.064406956	4.535958834	7.086892008	1.51E-11	6.00E-11	15.0092272
AJ239328.1	-2.391384276	7.923172913	-13.79296053	2.83E-32	4.25E-31	62.37324903
AKAP6	-1.389944352	8.969308135	-9.092809227	3.72E-17	2.22E-16	27.76364702
AKR1B1	1.50862808	13.21571486	19.40995189	3.97E-51	1.95E-49	105.6683602
AKR1C3	1.103975828	14.17165191	6.247501839	1.88E-09	6.27E-09	10.27705551
AKTIP	-1.033996433	12.063968	-8.791264134	2.89E-16	1.63E-15	25.73584677
AL009176.1	1.157751853	6.604280128	5.388600342	0.000000169	4.76E-07	5.888296866
AL009179.1	1.080664382	8.658692942	9.879117748	1.55E-19	1.07E-18	33.2011101
AL020996.2	-1.014445206	13.67906677	-11.14194893	1.61E-23	1.43E-22	42.30763829
AL021026.1	-3.745678324	13.03067434	-27.70456644	8.72E-77	3.17E-74	164.5953788
AL021331.1	1.408777487	7.969894333	9.374585028	5.34E-18	3.34E-17	29.68841328
AL022100.2	1.588427518	6.148526848	13.90520784	1.19E-32	1.82E-31	63.23925682
AL022151.1	1.145380662	5.613732575	5.988956169	7.65E-09	2.42E-08	8.90503519
AL022315.1	-2.555366842	9.892749813	-21.50186891	6.35E-58	4.77E-56	121.2812788
AL022344.1	2.654612687	7.766688441	19.94444602	6.99E-53	3.83E-51	109.6984706
AL022345.4	1.70896184	4.771529398	9.150211021	2.51E-17	1.51E-16	28.15347005
AL031283.2	1.029605517	7.004291072	7.601241283	6.55E-13	2.88E-12	18.10122794
AL031291.1	-1.720947728	6.21230017	-10.68934845	4.5E-22	3.67E-21	38.99812297
AL031773.1	-2.435917063	14.56701846	-16.89522906	9.58E-43	2.78E-41	86.41138516
AL033504.1	-1.077975893	5.351635267	-10.71289719	3.79E-22	3.11E-21	39.16915643
AL034397.2	-1.801045837	6.122227208	-10.71735088	3.67E-22	3.01E-21	39.20151832
AL035252.5	1.162208857	15.85525948	16.14082253	3.35E-40	8.23E-39	80.56886272
AL035258.1	-1.183506303	6.83564084	-4.563211663	0.00000804	1.92E-05	2.157405374
AL035427.1	-1.046633889	10.51738919	-10.71617645	3.7E-22	3.04E-21	39.19298409
AL035446.1	1.067302792	6.191768729	4.165024152	0.0000434	9.60E-05	0.543321763
AL035634.1	-1.36837625	5.196089647	-11.60910947	4.96E-25	4.85E-24	45.76864602
AL035658.1	-1.161830873	5.323281472	-11.21637326	9.28E-24	8.39E-23	42.85612552
AL035685.1	-2.521288704	7.595454167	-15.34300778	1.67E-37	3.47E-36	74.37771488
AL049612.1	1.109861029	6.010949416	12.03708388	1.98E-26	2.10E-25	48.97394865
AL049775.1	1.07266573	5.603858819	4.77563132	0.00000312	7.76E-06	3.069088453
AL049775.2	2.006020348	5.038799513	7.556270775	8.66E-13	3.78E-12	17.82548906
AL049775.3	1.078792564	5.382803584	5.876980356	1.39E-08	4.30E-08	8.324109302
AL049830.3	1.506566067	9.05088758	7.253990209	5.54E-12	2.27E-11	15.99862095
AL049844.1	-1.47526426	10.99135079	-8.798480182	2.75E-16	1.55E-15	25.78396899
AL049869.2	-1.168224787	6.998636888	-7.18239289	8.53E-12	3.44E-11	15.57286557
AL050303.4	2.079503356	6.071439171	11.64740972	3.72E-25	3.67E-24	46.05422465
AL096711.2	-1.379071239	8.692327919	-11.5238507	9.39E-25	9.04E-24	45.13388181
AL096814.2	2.806759863	5.834112799	12.4872816	6.48E-28	7.53E-27	52.37605116
AL096870.1	-1.013061678	10.79962576	-8.656079614	7.15E-16	3.91E-15	24.83810777
AL096870.8	-2.121492559	13.5474022	-23.97719589	1.07E-65	1.40E-63	139.1344165
AL109615.3	1.248163923	4.615347821	9.637472126	8.51E-19	5.62E-18	31.50854944
AL109615.4	-1.035261327	8.669820353	-8.058471397	3.61E-14	1.74E-13	20.96007768
AL109806.2	-1.106393227	6.579390818	-12.14986221	8.42E-27	9.20E-26	49.8234818
AL109810.2	-2.800528239	10.84092026	-28.52068108	4.1E-79	1.71E-76	169.9354472
AL109947.1	-1.086366611	6.503604999	-12.02820531	2.12E-26	2.25E-25	48.90715045
AL109983.1	-1.591863184	9.715385715	-10.83434634	1.56E-22	1.30E-21	40.05332044
AL109984.1	1.697729992	11.54575118	26.65199276	9.89E-74	2.56E-71	157.5834713
AL117329.1	2.110050441	4.883821399	22.00894798	1.53E-59	1.31E-57	124.9965833
AL121872.1	-1.803093997	4.780358856	-11.85441838	7.85E-26	8.05E-25	47.60216107
AL121899.1	-1.816909028	10.19878002	-15.00131431	2.38E-36	4.63E-35	71.72594365
AL121899.2	-4.576088235	14.05837059	-30.41141294	2.29E-84	1.63E-81	181.9858315
AL121901.1	-1.550814013	12.18916694	-11.97295801	3.21E-26	3.36E-25	48.49177071
AL121987.2	-1.131351238	8.177600637	-14.48023084	1.37E-34	2.36E-33	67.68601396
AL122008.2	-1.206001874	9.836378395	-13.04999947	8.73E-30	1.14E-28	56.66451159
AL122008.3	-3.032791856	7.608242797	-14.85535993	7.42E-36	1.39E-34	70.59371616
AL132671.2	1.983614066	4.479352704	8.668103555	6.6E-16	3.63E-15	24.91766359
AL132712.2	1.142634454	10.34676797	11.67124212	3.11E-25	3.09E-24	46.232058
AL132800.1	-2.28708574	7.986222635	-8.86629838	1.74E-16	9.96E-16	26.23721659
AL132986.1	-1.077035634	12.52712754	-9.798200025	2.74E-19	1.86E-18	32.63233018
AL133271.1	1.278190731	10.84923302	17.19577093	9.35E-44	2.88E-42	88.73309217
AL133355.1	-1.379760834	9.934017007	-18.30925525	1.76E-47	6.76E-46	97.29255108
AL133493.1	1.624330779	5.670665674	8.028272394	4.39E-14	2.11E-13	20.76824251
AL136018.1	1.125063034	11.94969753	6.859101503	5.82E-11	2.19E-10	13.68493924
AL136369.2	-2.612782128	5.596248496	-22.61699911	1.83E-61	1.76E-59	129.4131333
AL136979.1	-2.102820755	10.39102689	-15.80736941	4.49E-39	1.02E-37	77.98196111
AL136981.1	-1.330774791	10.53939221	-11.23053697	8.35E-24	7.57E-23	42.96063757
AL136982.6	-3.37658237	15.20231716	-24.57617343	1.58E-67	2.45E-65	143.3437225
AL136982.7	-2.672684534	15.17346599	-26.52050575	2.41E-73	6.07E-71	156.6976645
AL137782.1	-2.924073641	11.30223113	-20.24500813	7.29E-54	4.27E-52	111.952958
AL138733.1	2.35060945	10.65413041	19.92453594	8.12E-53	4.43E-51	109.5488213
AL138759.1	1.410295239	10.45654981	13.67716818	6.94E-32	1.01E-30	61.48073431
AL138830.1	-1.306364947	5.144753658	-13.45162785	3.96E-31	5.57E-30	59.74501562
AL138916.1	-2.028790973	4.864295014	-16.51955229	1.77E-41	4.63E-40	83.50416053
AL139021.2	-1.914462441	11.42629191	-15.98495028	1.13E-39	2.66E-38	79.35984105
AL139247.1	-1.451697147	12.98743073	-17.04931981	2.9E-43	8.63E-42	87.60224812
AL139327.2	1.938580585	6.039889966	9.076940369	4.15E-17	2.47E-16	27.6560901
AL139393.1	-2.530798908	7.223840361	-19.65577007	6.17E-52	3.18E-50	107.5250805
AL139398.1	1.31055021	8.291424782	6.337133202	1.14E-09	3.89E-09	10.76247537
AL157388.1	-1.927505075	7.760198021	-17.90663686	3.87E-46	1.38E-44	94.20629156
AL157702.2	1.01667911	5.597083639	11.81556732	1.05E-25	1.07E-24	47.31109254
AL157770.1	-1.058769114	6.225155664	-11.68669842	2.77E-25	2.76E-24	46.34744375
AL157871.4	1.268585008	12.41591606	12.08798911	1.35E-26	1.45E-25	49.35716871
AL157893.1	-1.41694379	10.26523442	-20.30059564	4.81E-54	2.83E-52	112.3689515
AL157895.1	-1.177883159	6.434969698	-5.897255327	1.25E-08	3.88E-08	8.428689063
AL158210.1	1.369590329	7.464146676	8.0444321	3.96E-14	1.90E-13	20.87084339
AL160191.3	-1.249250566	9.21395881	-7.903981548	9.72E-14	4.55E-13	19.98310246
AL160408.1	-1.218995301	6.785400002	-6.003877532	7.06E-09	2.24E-08	8.983060559
AL160408.3	-1.218995301	6.785400002	-6.003877532	7.06E-09	2.24E-08	8.983060559
AL161725.1	-1.092580871	11.76547305	-10.15657686	2.13E-20	1.56E-19	35.16608415
AL161785.1	-1.556867093	7.93066076	-10.70242091	4.09E-22	3.35E-21	39.09305124
AL161851.1	1.097916572	3.771642566	12.52643703	4.81E-28	5.64E-27	52.67324808
AL161908.1	1.542389256	6.014361982	12.73747952	9.59E-29	1.18E-27	54.27835087
AL162253.2	1.292062597	7.94500213	6.844055784	6.35E-11	2.39E-10	13.59848629
AL162293.1	1.007831748	10.93748423	8.543773155	1.51E-15	8.08E-15	24.09785248
AL353586.1	-1.128167832	13.19684441	-10.36568472	4.73E-21	3.62E-20	36.66128821
AL353693.1	2.267819247	5.932993789	9.636392075	8.58E-19	5.66E-18	31.50102544
AL353709.1	-2.056222519	5.871221718	-13.72296351	4.87E-32	7.22E-31	61.83361296
AL353729.1	-1.063924218	10.76866709	-7.184260919	8.44E-12	3.40E-11	15.58393928
AL353742.1	-1.463683801	6.852969142	-9.247757659	1.28E-17	7.85E-17	28.81862344
AL353764.1	1.010746239	7.358360427	11.30403768	4.84E-24	4.46E-23	43.50364195
AL353807.3	1.554300982	8.595446533	19.20102077	1.94E-50	9.08E-49	104.0860744
AL353807.5	1.554300982	8.595446533	19.20102077	1.94E-50	9.08E-49	104.0860744
AL353997.3	-1.899715071	11.91778774	-11.99845082	2.65E-26	2.79E-25	48.68338055
AL354707.1	1.021611817	7.318852249	4.967550004	0.00000129	3.34E-06	3.922167914
AL354761.1	-1.193950742	5.693420842	-7.691816727	3.72E-13	1.67E-12	18.65962206
AL354824.2	1.243277594	4.643073188	8.416670614	3.5E-15	1.83E-14	23.26631539
AL354919.2	2.35885007	6.783643205	16.77123215	2.51E-42	7.00E-41	85.4523899
AL355102.4	-1.26473956	11.85448695	-8.976395403	8.24E-17	4.81E-16	26.97675811
AL355306.1	-3.420100966	9.801669913	-18.1744908	4.94E-47	1.85E-45	96.26073194
AL355306.2	-3.420100966	9.801669913	-18.1744908	4.94E-47	1.85E-45	96.26073194
AL355312.3	-1.503742682	11.54330232	-9.049561156	5.01E-17	2.96E-16	27.47073367
AL355315.1	-1.692275687	10.38305371	-13.83156981	2.1E-32	3.17E-31	62.67103876
AL355612.1	-1.186960725	6.31144706	-6.735707206	1.19E-10	4.40E-10	12.97970916
AL355987.1	-1.60045139	7.646210342	-19.35811228	5.88E-51	2.85E-49	105.2761193
AL355990.1	-1.513964666	7.425785015	-11.92490524	4.62E-26	4.79E-25	48.13087439
AL356056.2	-1.41694379	10.26523442	-20.30059564	4.81E-54	2.83E-52	112.3689515
AL356417.2	1.376399266	5.575165868	12.61799057	2.39E-28	2.86E-27	53.36890607
AL356968.2	-1.961659992	11.61384405	-20.57795348	6.03E-55	3.81E-53	114.4399821
AL357033.1	-3.790577885	7.160905666	-21.08013539	1.44E-56	9.96E-55	118.1697219
AL357054.4	-1.042250319	7.540245663	-5.105093605	0.000000672	1.79E-06	4.550345583
AL357075.5	-1.21872395	12.13984553	-14.66371587	3.29E-35	5.93E-34	69.10775146
AL357140.1	-1.188021891	13.42252715	-17.87215601	5.05E-46	1.78E-44	93.94148713
AL357143.1	1.433375559	5.048809121	5.936085887	1.01E-08	3.18E-08	8.629729789
AL357153.1	-2.399901877	8.71617049	-20.40534655	2.19E-54	1.32E-52	113.1520321
AL357153.3	-2.399901877	8.71617049	-20.40534655	2.19E-54	1.32E-52	113.1520321
AL358215.3	1.174494317	3.788285832	16.57261989	1.17E-41	3.10E-40	83.91513013
AL358334.2	1.28889163	14.13995992	14.87730114	6.25E-36	1.18E-34	70.76389734
AL358394.3	1.130653681	5.000686815	11.69823815	2.54E-25	2.54E-24	46.43361842
AL358852.1	-1.179188392	7.366095392	-11.5642317	6.94E-25	6.73E-24	45.43435908
AL358972.1	-1.364802273	4.548135174	-8.250733636	1.04E-14	5.22E-14	22.19097978
AL359382.1	-1.477906301	4.676480568	-12.87501765	3.35E-29	4.21E-28	55.32719632
AL359382.2	-1.585503658	5.545679572	-11.35080668	3.42E-24	3.17E-23	43.84972088
AL359552.1	-1.149871934	6.619762242	-8.865855124	1.74E-16	9.98E-16	26.23424845
AL359644.1	-2.918239689	12.60605635	-26.90276319	1.83E-74	5.28E-72	159.2667856
AL359715.1	-1.122761149	8.313843158	-11.60686911	5.04E-25	4.92E-24	45.75194929
AL365203.2	1.066640085	8.464074167	7.227822605	6.49E-12	2.64E-11	15.84269983
AL365226.2	-1.074813275	8.027352761	-6.678651032	1.66E-10	6.04E-10	12.65656817
AL365232.1	1.728729444	8.87155468	12.14337851	8.85E-27	9.64E-26	49.77459002
AL365271.1	-1.114254434	4.057673431	-9.103069741	3.47E-17	2.07E-16	27.83324009
AL365295.2	1.005615096	5.668269123	6.949748086	3.42E-11	1.31E-10	14.20848383
AL390334.1	2.500889349	5.999717007	13.23967787	2.03E-30	2.75E-29	58.11755887
AL390726.2	-1.330774791	10.53939221	-11.23053697	8.35E-24	7.57E-23	42.96063757
AL390839.2	2.383095559	4.679543729	22.36982298	1.1E-60	1.02E-58	127.6229368
AL391005.1	-2.934494002	5.485572452	-19.31149177	8.37E-51	4.02E-49	104.9231682
AL391056.1	-1.13312108	5.712897929	-6.859285626	5.81E-11	2.19E-10	13.68599801
AL391560.1	-1.100511773	8.354858972	-10.80622358	1.91E-22	1.59E-21	39.84827639
AL391645.1	2.319822945	7.183437084	19.67450661	5.36E-52	2.78E-50	107.6663784
AL391704.2	2.180881788	5.860859893	25.07649937	4.8E-69	8.31E-67	146.8255299
AL391840.1	1.02309141	4.231185573	7.66056271	4.52E-13	2.02E-12	18.46648819
AL392086.1	2.165993216	6.596011715	8.78961471	2.92E-16	1.64E-15	25.72484997
AL392086.2	1.369590329	7.464146676	8.0444321	3.96E-14	1.90E-13	20.87084339
AL445183.1	-1.05049707	9.908859391	-6.401873716	7.98E-10	2.74E-09	11.11615834
AL445209.1	1.221448654	4.663391355	6.447748295	6.17E-10	2.14E-09	11.36831554
AL445250.1	1.055344961	5.036364082	5.770232627	2.43E-08	7.37E-08	7.777962403
AL445665.1	-1.449642187	8.496836529	-10.20092945	1.55E-20	1.15E-19	35.48222535
AL445931.1	-1.015652076	11.81629351	-10.78301451	2.27E-22	1.88E-21	39.6791966
AL445985.1	1.203876333	5.477418928	10.67488973	5E-22	4.06E-21	38.89317598
AL449043.2	-1.534369092	14.67328646	-21.66676606	1.88E-58	1.49E-56	122.4926083
AL449403.2	1.159305298	5.245077395	4.844191429	0.00000228	5.77E-06	3.37067092
AL450467.1	-1.171485084	12.27720248	-10.73256919	3.28E-22	2.70E-21	39.31213494
AL451042.1	-1.765306936	8.262180064	-14.48147328	1.36E-34	2.34E-33	67.69563735
AL451042.2	-1.883796478	9.523016976	-18.71791449	7.69E-49	3.22E-47	100.4134268
AL451069.3	-1.170345439	7.999425424	-7.563379309	8.29E-13	3.62E-12	17.86900851
AL499616.1	-2.320983707	8.369287743	-19.09903432	4.21E-50	1.94E-48	103.3123519
AL512428.1	-1.593789706	8.363365853	-13.03586939	9.73E-30	1.27E-28	56.55640508
AL512598.2	1.547641403	6.914492021	13.74396891	4.14E-32	6.17E-31	61.99551849
AL512605.1	-1.812310193	8.394766629	-13.02360967	1.07E-29	1.39E-28	56.4626245
AL512622.1	1.324886871	9.717284802	6.892054639	4.8E-11	1.82E-10	13.87473368
AL513123.1	2.618794313	6.593631286	11.63066842	4.22E-25	4.14E-24	45.92936411
AL513217.1	-1.683032496	10.92463929	-13.37088305	7.39E-31	1.03E-29	59.12457207
AL513318.2	1.817330955	9.350181747	10.58347282	9.75E-22	7.76E-21	38.23081498
AL513412.1	1.822002353	15.18241954	23.34825896	9.45E-64	1.02E-61	134.667128
AL583836.1	-3.227014087	11.92935244	-17.87507311	4.94E-46	1.75E-44	93.96389268
AL589182.3	3.431203356	10.64749493	25.78610927	3.58E-71	7.17E-69	151.7098213
AL589743.4	2.902637704	7.515662149	14.94830047	3.6E-36	6.92E-35	71.31464924
AL589743.7	1.946159508	11.56055973	19.06540226	5.43E-50	2.49E-48	103.0570104
AL589935.1	-1.692793387	11.93820963	-22.86704196	3E-62	3.00E-60	131.2168057
AL589986.2	-2.742163965	8.595870736	-14.23301203	9.35E-34	1.54E-32	65.77235241
AL590133.2	1.112176639	12.68839058	13.63870532	9.34E-32	1.35E-30	61.18446819
AL590227.1	1.055344961	5.036364082	5.770232627	2.43E-08	7.37E-08	7.777962403
AL590399.3	-1.23114027	5.925096032	-7.872091391	1.19E-13	5.52E-13	19.78280921
AL590440.1	-1.899007061	9.595600566	-16.60003279	9.46E-42	2.53E-40	84.12738721
AL590483.3	-1.944022083	9.375488868	-15.33789385	1.73E-37	3.61E-36	74.33802066
AL590666.4	-2.417674361	15.29763453	-23.66412865	9.9E-65	1.16E-62	136.916751
AL591379.1	-1.449642187	8.496836529	-10.20092945	1.55E-20	1.15E-19	35.48222535
AL591846.2	1.298357163	5.053744182	10.53905019	1.35E-21	1.06E-20	37.90969623
AL592166.1	2.265003983	11.35755378	24.1458127	3.25E-66	4.49E-64	140.3238563
AL592429.2	-1.459911034	10.90578534	-14.99481221	2.51E-36	4.87E-35	71.67549625
AL596442.1	1.159331675	5.144370445	8.628623391	8.59E-16	4.68E-15	24.65666223
AL606760.1	1.776160641	10.66142997	16.42086964	3.8E-41	9.80E-40	82.739705
AL606804.1	-1.188568501	5.25083359	-6.566477382	3.15E-10	1.12E-09	12.02679185
AL645608.5	1.603833508	12.95220854	23.04905	8.09E-63	8.33E-61	132.5250572
AL645728.2	-1.42666645	11.16933133	-12.74817963	8.84E-29	1.09E-27	54.35987212
AL645929.2	1.053231048	9.506414162	9.026869392	5.84E-17	3.45E-16	27.3173195
AL645929.3	1.053231048	9.506414162	9.026869392	5.84E-17	3.45E-16	27.3173195
AL646090.2	-1.072321956	9.707642434	-11.84602307	8.37E-26	8.57E-25	47.53924297
AL662890.1	1.270304071	5.096888193	7.996993482	5.37E-14	2.55E-13	20.56998543
AL671883.2	1.019915584	15.11688175	11.33585325	3.82E-24	3.54E-23	43.73902229
AL672277.1	-1.000375108	5.616539877	-4.702594596	0.00000433	1.06E-05	2.751727982
AL691482.3	-2.19332745	14.06731242	-15.37730949	1.28E-37	2.68E-36	74.64396674
AL732437.3	-1.409086285	9.437029807	-12.91871626	2.39E-29	3.04E-28	55.66086869
AL772337.3	1.112418331	4.310829586	6.518116687	4.15E-10	1.46E-09	11.75756691
AL807752.7	-2.316755466	13.99480001	-18.85594766	2.68E-49	1.16E-47	101.4646998
AL845321.1	1.235325634	11.43129547	16.81665537	1.76E-42	4.98E-41	85.80376408
AL845331.3	-1.233137128	8.196480761	-9.253243669	1.24E-17	7.57E-17	28.85613135
AL928654.1	1.112433278	8.711507456	9.925838866	1.11E-19	7.76E-19	33.53041627
AL929601.3	1.204880301	5.275332644	5.742156933	2.81E-08	8.47E-08	7.635576208
AL929602.1	3.431203356	10.64749493	25.78610927	3.58E-71	7.17E-69	151.7098213
AL953897.1	-3.085715108	11.44232796	-17.37731301	2.3E-44	7.39E-43	90.13346267
ALAD	-1.065834748	12.55758936	-11.33837727	3.75E-24	3.47E-23	43.75770421
ALCAM	1.571311479	12.50094666	12.35925128	1.72E-27	1.95E-26	51.4056687
ALDH1A2	-1.863298897	8.231960565	-7.971684539	6.31E-14	2.99E-13	20.4098963
ALDH1A3	-1.163879804	11.44844189	-9.184745189	1.98E-17	1.20E-16	28.38856629
ALDH1L1	-1.461267033	8.150482048	-7.626327254	5.6E-13	2.48E-12	18.25547878
ALDH1L1.AS1	-1.461267033	8.150482048	-7.626327254	5.6E-13	2.48E-12	18.25547878
ALDH2	-1.189761555	14.11732833	-12.87760587	3.28E-29	4.13E-28	55.34695372
ALDH3A1	-1.70943216	14.29120718	-11.14342055	1.59E-23	1.42E-22	42.31847259
ALDH3B1	-2.010208257	10.6620655	-17.13148057	1.54E-43	4.64E-42	88.23678688
ALDH7A1	-1.257417129	10.70250293	-9.737194444	4.22E-19	2.83E-18	32.20483997
ALDH9A1	-1.727338126	14.65519675	-26.07646394	4.91E-72	1.12E-69	153.6900112
ALDOA	1.061997864	10.58675475	7.405794482	2.19E-12	9.27E-12	16.9102148
ALG1	-1.257689689	13.82701491	-12.0693587	1.55E-26	1.66E-25	49.21687119
ALKAL2	-1.221871384	8.391335326	-6.598507614	2.63E-10	9.41E-10	12.20586637
ALOX12	-4.02047772	10.86841871	-19.01752483	7.82E-50	3.54E-48	102.6933536
ALOX12.AS1	-4.02047772	10.86841871	-19.01752483	7.82E-50	3.54E-48	102.6933536
ALOX12B	1.444904277	7.258454953	10.92870765	7.78E-23	6.64E-22	40.74263574
ALOX12P2	1.866724459	9.330700644	13.8827806	1.41E-32	2.15E-31	63.06616534
ALOX15B	-1.803878231	12.61285638	-15.09035294	1.19E-36	2.37E-35	72.41682363
ALPK2	2.857081474	7.417297467	15.01725486	2.1E-36	4.12E-35	71.84962319
ALS2CL	-1.917512095	10.3617067	-18.71333018	7.96E-49	3.33E-47	100.3784867
ALX4	1.279518269	5.633265433	10.35046898	5.28E-21	4.02E-20	36.55209238
AMBP	-1.641646833	5.735949731	-8.65442272	7.23E-16	3.96E-15	24.82714955
AMIGO2	1.468239666	10.49895606	8.107791775	2.63E-14	1.28E-13	21.27426582
AMN	-1.753900903	13.49744557	-18.27728872	2.24E-47	8.59E-46	97.04791474
AMTN	2.323403291	9.975110431	8.46028963	2.63E-15	1.38E-14	23.55092441
AMY1A	-1.701361968	9.440159999	-14.79969112	1.14E-35	2.11E-34	70.16198194
AMY1B	-1.701361968	9.440159999	-14.79969112	1.14E-35	2.11E-34	70.16198194
AMY1C	-1.701361968	9.440159999	-14.79969112	1.14E-35	2.11E-34	70.16198194
AMYH02020865.1	-1.449642187	8.496836529	-10.20092945	1.55E-20	1.15E-19	35.48222535
ANAPC15	-1.106878029	8.516600871	-10.61703806	7.63E-22	6.12E-21	38.47377384
ANAPC16	-1.660113311	10.90338063	-14.14678207	1.83E-33	2.96E-32	65.10548389
ANGPT2	1.607640328	10.90920964	15.99491175	1.04E-39	2.47E-38	79.43712009
ANGPTL1	-1.751768899	7.431713641	-18.82199772	3.47E-49	1.49E-47	101.2062733
ANGPTL5	-1.879156667	4.802664229	-10.49368593	1.87E-21	1.47E-20	37.58228251
ANGPTL7	-1.802936664	6.124993229	-11.95644206	3.64E-26	3.80E-25	48.36768767
ANKRD18A	-1.577717075	11.34134747	-11.37557042	2.84E-24	2.65E-23	44.03314055
ANKRD18B	-1.583788777	11.95883415	-14.00051676	5.68E-33	8.92E-32	63.97516721
ANKRD20A11P	-2.493954613	12.26775994	-20.18160164	1.17E-53	6.74E-52	111.47808
ANKRD20A17P	-3.201706046	12.89458909	-26.65228922	9.87E-74	2.56E-71	157.585466
ANKRD20A18P	-3.289787405	9.63983555	-21.18404027	6.64E-57	4.71E-55	118.9381164
ANKRD20A19P	-2.768745912	10.86059607	-16.60440253	9.14E-42	2.45E-40	84.1612197
ANKRD20A2	-2.225565394	10.2924555	-15.65651473	1.45E-38	3.21E-37	76.81117637
ANKRD20A21P	-2.516504414	9.427001482	-20.19899933	1.03E-53	5.95E-52	111.6084178
ANKRD20A3	-2.225565394	10.2924555	-15.65651473	1.45E-38	3.21E-37	76.81117637
ANKRD20A4	-2.225565394	10.2924555	-15.65651473	1.45E-38	3.21E-37	76.81117637
ANKRD20A5P	-3.498935837	11.32350416	-23.03594791	8.89E-63	9.10E-61	132.4310127
ANKRD20A7P	-2.225565394	10.2924555	-15.65651473	1.45E-38	3.21E-37	76.81117637
ANKRD20A8P	-2.225565394	10.2924555	-15.65651473	1.45E-38	3.21E-37	76.81117637
ANKRD20A9P	-2.122943018	7.386509613	-15.6219457	1.9E-38	4.17E-37	76.54286174
ANKRD22	-1.292743461	9.351801732	-12.6020573	2.7E-28	3.21E-27	53.24776496
ANKRD24	-2.33639616	14.41977097	-14.55093347	7.91E-35	1.39E-33	68.23372769
ANKRD31	-3.011121937	7.133221697	-16.77751653	2.39E-42	6.68E-41	85.50100787
ANKRD34B	1.013743718	4.105955089	6.045038056	5.66E-09	1.81E-08	9.199035659
ANKRD35	-2.523741038	13.60363158	-24.27700192	1.29E-66	1.83E-64	141.2468513
ANKRD36BP1	-1.018947441	13.11660646	-12.22219065	4.87E-27	5.41E-26	50.36930669
ANKRD37	-2.409066853	12.9940463	-20.89766009	5.57E-56	3.71E-54	116.81751
ANKRD44	-1.27557513	15.09100199	-20.79221278	1.22E-55	7.99E-54	116.0345102
ANKRD44.IT1	-1.27557513	15.09100199	-20.79221278	1.22E-55	7.99E-54	116.0345102
ANKRD55	-1.121566392	4.809925759	-7.618823008	5.87E-13	2.59E-12	18.20930348
ANKUB1	2.284003433	12.23631527	23.08307535	6.33E-63	6.59E-61	132.7691893
ANLN	1.942090934	10.71488723	15.77085557	5.96E-39	1.34E-37	77.69859572
ANO1	1.481278767	6.207389926	6.388548417	8.59E-10	2.95E-09	11.04315247
ANO10	-1.125954609	12.4076613	-16.5679775	1.21E-41	3.21E-40	83.87918188
ANO1.AS1	2.606489325	10.6448818	14.35563342	3.61E-34	6.09E-33	66.72122887
ANO3	-3.237710664	11.34414088	-17.45647968	1.25E-44	4.08E-43	90.7436062
ANO7L1	-1.202215378	11.90189598	-18.41628352	7.73E-48	3.03E-46	98.11109866
ANOS2P	-1.085261471	7.28383549	-7.973055896	6.26E-14	2.96E-13	20.41856313
ANTXR1	1.078275807	12.47835835	9.296410619	9.18E-18	5.65E-17	29.15163088
ANXA1	-2.647875109	15.85368008	-23.5533476	2.18E-64	2.49E-62	136.1291474
ANXA11	-1.392838521	14.55723544	-18.83793872	3.08E-49	1.32E-47	101.3276274
ANXA3	-1.486655004	13.51994793	-11.92733385	4.53E-26	4.71E-25	48.14910539
ANXA8L1	-1.042637218	14.59869218	-9.377012687	5.25E-18	3.29E-17	29.70511622
ANXA9	-3.392702041	10.2572488	-25.59145841	1.36E-70	2.63E-68	150.3763495
AOC3	-2.08351929	13.0922563	-15.94458609	1.54E-39	3.61E-38	79.04668756
AOC4P	-1.712566929	9.065288132	-10.70801407	3.93E-22	3.22E-21	39.13367964
AOX1	-1.781636208	9.390333208	-9.902372839	1.31E-19	9.11E-19	33.36493836
AP000251.1	1.120392401	8.168957283	10.30523934	7.32E-21	5.52E-20	36.22786482
AP000487.1	1.525133298	11.82209295	12.55721782	3.8E-28	4.48E-27	52.90701604
AP000526.1	3.431203356	10.64749493	25.78610927	3.58E-71	7.17E-69	151.7098213
AP000527.1	1.976443429	5.141819025	9.049164377	5.02E-17	2.97E-16	27.4680495
AP000534.2	1.589811119	8.494014339	6.723999466	1.28E-10	4.69E-10	12.91324845
AP000619.1	1.082441649	7.841245793	8.810779608	2.53E-16	1.43E-15	25.86603769
AP000696.1	-3.913333403	6.239607805	-25.47279313	3.09E-70	5.86E-68	149.5610749
AP000812.1	-1.515150941	11.10755451	-8.998731101	7.08E-17	4.15E-16	27.12734641
AP000812.4	-1.106878029	8.516600871	-10.61703806	7.63E-22	6.12E-21	38.47377384
AP000812.5	-1.106878029	8.516600871	-10.61703806	7.63E-22	6.12E-21	38.47377384
AP000851.2	-1.11818471	5.68381375	-5.536079131	8.08E-08	2.34E-07	6.606714631
AP000866.2	-1.82257019	8.178936024	-15.34955582	1.58E-37	3.31E-36	74.42854087
AP000879.1	1.777242811	12.24577587	13.73678703	4.38E-32	6.51E-31	61.94015862
AP000880.1	-2.323616199	8.481426647	-11.19776958	1.07E-23	9.59E-23	42.71891397
AP001021.3	-1.234965804	8.741124383	-8.630800946	8.47E-16	4.61E-15	24.67104163
AP001266.1	-1.688892824	12.08677118	-10.39647323	3.79E-21	2.92E-20	36.88242864
AP001340.1	-1.279666858	10.12011302	-12.87213819	3.42E-29	4.30E-28	55.30521667
AP001615.1	-1.680623239	13.76682502	-17.95325749	2.7E-46	9.68E-45	94.56420724
AP001625.3	-1.114748029	5.782101505	-8.039954669	4.07E-14	1.96E-13	20.84240348
AP001922.1	-1.511684312	6.160514565	-12.83439138	4.57E-29	5.69E-28	55.01716817
AP001922.5	-1.134738656	8.804225324	-7.088297747	1.5E-11	5.95E-11	15.01748811
AP001924.1	-2.336858339	8.808748475	-20.33284606	3.77E-54	2.25E-52	112.6101602
AP001972.1	-1.350700729	10.64336254	-10.38757133	4.04E-21	3.10E-20	36.81846456
AP001972.5	-1.350700729	10.64336254	-10.38757133	4.04E-21	3.10E-20	36.81846456
AP001994.3	-3.481133289	9.281491054	-26.89088556	1.98E-74	5.67E-72	159.1872363
AP002008.1	1.12716969	3.930279649	7.71769841	3.16E-13	1.43E-12	18.81991718
AP002026.1	-4.274351591	9.917587037	-19.65200989	6.35E-52	3.25E-50	107.49672
AP002336.2	1.513343004	12.10010363	13.66030852	7.91E-32	1.15E-30	61.35085746
AP002409.1	2.169251549	6.266234406	9.947536444	9.5E-20	6.68E-19	33.68356882
AP002478.1	1.246261666	6.54347542	7.834122182	1.52E-13	6.98E-13	19.54495828
AP002852.1	1.466581824	5.400377187	8.077176201	3.2E-14	1.55E-13	21.07910477
AP002884.2	-2.792898181	13.93417142	-22.83254188	3.85E-62	3.82E-60	130.9683798
AP002991.2	-1.743012158	6.732859972	-10.14958281	2.24E-20	1.64E-19	35.11628121
AP003049.2	1.022855853	4.221394728	6.203937315	2.39E-09	7.89E-09	10.04291935
AP003306.1	-3.052974124	7.688144118	-10.03360501	5.15E-20	3.68E-19	34.29244543
AP003327.2	-1.27727265	7.444032885	-7.457234739	1.6E-12	6.82E-12	17.22181153
AP003396.5	2.920803277	11.1593421	18.45653527	5.68E-48	2.25E-46	98.41872877
AP003469.1	-2.326367982	6.598850568	-14.67346046	3.05E-35	5.51E-34	69.18328613
AP003469.2	-1.017393034	13.67848915	-13.85419294	1.76E-32	2.68E-31	62.84557213
AP003500.1	-3.651594613	6.518938986	-21.87004974	4.24E-59	3.54E-57	123.9817596
AP003548.1	-2.351187008	6.97790572	-16.64510877	6.67E-42	1.80E-40	84.47635417
AP003900.1	1.391947301	5.122589973	8.55915091	1.36E-15	7.32E-15	24.19891039
AP005061.1	1.192640424	8.646935197	9.262580039	1.16E-17	7.11E-17	28.91998845
AP005205.2	1.138824193	4.584429276	9.340284049	6.77E-18	4.21E-17	29.45262829
AP005205.3	1.138824193	4.584429276	9.340284049	6.77E-18	4.21E-17	29.45262829
AP005212.4	-3.498935837	11.32350416	-23.03594791	8.89E-63	9.10E-61	132.4310127
AP005482.1	1.103100871	7.045146532	5.639085453	4.78E-08	1.41E-07	7.117382612
AP005482.2	1.103100871	7.045146532	5.639085453	4.78E-08	1.41E-07	7.117382612
AP006621.4	-2.406902294	13.52956105	-29.11146962	8.94E-81	4.85E-78	173.7487457
AP006748.1	-1.109128039	5.63165385	-8.49758291	2.05E-15	1.09E-14	23.79488859
AP4B1	-1.043180181	10.50857141	-9.257931727	1.2E-17	7.33E-17	28.88819202
APCDD1L	1.404824842	6.736356571	5.399906548	0.00000016	4.51E-07	5.942836957
APH1B	1.117363403	11.49044099	11.28412248	5.61E-24	5.15E-23	43.35640623
APLN	1.975011392	8.343256927	15.94861919	1.5E-39	3.50E-38	79.07797833
APMAP	1.381357571	12.26068375	13.20997153	2.55E-30	3.43E-29	57.88976978
APOA1	-1.113365546	9.536900714	-9.146501059	2.58E-17	1.55E-16	28.12823934
APOA1.AS	-1.113365546	9.536900714	-9.146501059	2.58E-17	1.55E-16	28.12823934
APOBEC1	-4.072363234	9.744643311	-26.5846264	1.56E-73	3.97E-71	157.1299092
APOBEC3B	1.399294193	12.63757383	10.8661188	1.23E-22	1.04E-21	40.28519387
APOBEC3B.AS1	1.399294193	12.63757383	10.8661188	1.23E-22	1.04E-21	40.28519387
APOC1P1	1.189758962	4.106157364	9.310772724	8.31E-18	5.13E-17	29.25009022
APOC2	1.295708078	6.345831711	8.124335472	2.36E-14	1.16E-13	21.37989984
APOD	-2.755885192	12.18609883	-15.04918688	1.64E-36	3.24E-35	72.09738881
APOE	2.187597349	13.88251572	19.23953665	1.45E-50	6.83E-49	104.3780471
AQP1	-1.587645445	12.94852324	-16.51431145	1.84E-41	4.81E-40	83.46356922
AQP3	-2.626344172	14.87300942	-17.56625135	5.34E-45	1.79E-43	91.58906552
AQP5	-1.103799639	10.77236632	-8.891188334	1.47E-16	8.45E-16	26.40400549
AQP7P1	-2.058872888	8.679673674	-15.78815282	5.21E-39	1.18E-37	77.83283266
AQP7P2	-2.058872888	8.679673674	-15.78815282	5.21E-39	1.18E-37	77.83283266
AQP7P3	-2.058872888	8.679673674	-15.78815282	5.21E-39	1.18E-37	77.83283266
AQP7P4	-2.058872888	8.679673674	-15.78815282	5.21E-39	1.18E-37	77.83283266
AQP7P5	-2.058872888	8.679673674	-15.78815282	5.21E-39	1.18E-37	77.83283266
AQP9	2.127476491	8.353412113	7.993852512	5.47E-14	2.60E-13	20.55010155
AR	-1.644362248	10.30688906	-16.13371585	3.54E-40	8.69E-39	80.51375
ARAP2	-1.081712819	12.66624667	-11.35881856	3.22E-24	2.99E-23	43.90905004
ARF6	-1.142696324	13.38234458	-14.91979772	4.49E-36	8.54E-35	71.09353795
ARFGAP2	-2.850632303	14.77266182	-37.96331963	1.56E-103	6.25E-100	225.8847171
ARG1	-2.07402455	10.05170471	-11.08590476	2.44E-23	2.15E-22	41.89537327
ARHGAP10	-1.69937205	10.08371339	-20.1842202	1.15E-53	6.63E-52	111.4976994
ARHGAP11A	1.392663034	10.23382869	10.32464165	6.37E-21	4.82E-20	36.36688297
ARHGAP20	-1.372479494	7.993097868	-9.576553954	1.31E-18	8.50E-18	31.08475757
ARHGAP32	-1.390703433	11.53952302	-16.03152522	7.84E-40	1.88E-38	79.72114562
ARHGAP40	-2.368290212	9.621908264	-18.54932692	2.79E-48	1.13E-46	99.12744973
ARHGAP5.AS1	-1.504074855	11.5754393	-15.04761959	1.66E-36	3.27E-35	72.08522761
ARHGEF10L	-1.933498034	13.49769035	-30.87360023	1.27E-85	1.07E-82	184.8641319
ARHGEF26	-1.129633676	10.41878463	-9.33088745	7.23E-18	4.49E-17	29.38810633
ARHGEF39	1.189168113	8.695127915	12.99732019	1.31E-29	1.69E-28	56.26157428
ARHGEF9	-1.055523022	8.920869739	-10.95076785	6.61E-23	5.66E-22	40.90407677
ARID1B	-1.657576832	12.87215794	-15.47260439	6.08E-38	1.29E-36	75.38366391
ARL10	-1.125591567	8.087462195	-11.47274327	1.38E-24	1.31E-23	44.75402182
ARL13B	-1.646012408	12.31487567	-17.64732033	2.85E-45	9.71E-44	92.2130252
ARL14	-1.508737315	9.59458908	-7.325441768	3.59E-12	1.49E-11	16.42620032
ARMCX3	-1.083435605	4.307131849	-9.605789493	1.06E-18	6.96E-18	31.28799266
ARMH2	-1.593789706	8.363365853	-13.03586939	9.73E-30	1.27E-28	56.55640508
ARPC1B	1.541115172	12.57480827	13.85641214	1.73E-32	2.63E-31	62.86269454
ARRB2	-1.964181929	13.84216036	-23.90121137	1.84E-65	2.33E-63	138.5972707
ARRDC3	-1.222780735	11.86059141	-10.61049266	8E-22	6.41E-21	38.42637379
ARSI	1.612960267	9.315173751	14.59584743	5.58E-35	9.92E-34	68.58174871
ART3	-1.298079165	10.40710174	-8.371837932	4.71E-15	2.42E-14	22.97462238
ASAH1	-1.212131021	13.96439574	-16.87921685	1.08E-42	3.11E-41	86.28758055
ASB5	-2.914939689	6.389434621	-13.29473613	1.33E-30	1.82E-29	58.53995529
ASCC1	-1.660113311	10.90338063	-14.14678207	1.83E-33	2.96E-32	65.10548389
ASF1B	1.254976597	11.15617638	15.87344354	2.68E-39	6.16E-38	78.4946909
ASIC5	-3.100425703	10.6671781	-19.50031333	2E-51	1.00E-49	106.3515085
ASPA	-3.186861694	8.595248417	-22.17335871	4.61E-60	4.07E-58	126.1949739
ASPG	-2.09209195	13.5366958	-25.20320934	1.99E-69	3.59E-67	147.7023355
ASPM	1.703072643	11.85157986	15.95890932	1.38E-39	3.24E-38	79.15781298
ASPN	1.780736615	11.15096024	9.411878265	4.12E-18	2.60E-17	29.94522112
ASPRV1	1.512308244	9.841685185	6.724276327	1.27E-10	4.68E-10	12.91481919
ASTN2	1.185390017	8.1968559	7.447655602	1.7E-12	7.22E-12	17.16368423
ASXL1	1.187562142	9.069115905	12.14412382	8.8E-27	9.59E-26	49.78020982
ATAD2	1.317668158	10.66278259	9.441331949	3.36E-18	2.13E-17	30.14837605
ATAD5	1.055709213	9.772124948	12.49684022	6.03E-28	7.03E-27	52.44858483
ATG10	1.596985273	14.00063267	17.50122682	8.81E-45	2.92E-43	91.08832755
ATG9B	-2.080961303	9.939928084	-16.56565948	1.24E-41	3.26E-40	83.86123204
ATOH8	-1.969083503	6.271844948	-16.71116267	3.99E-42	1.10E-40	84.98759972
ATP13A4	-3.319773711	10.56549899	-20.55483906	7.17E-55	4.49E-53	114.2676826
ATP1B1	-1.123283782	14.82523234	-13.10389853	5.77E-30	7.60E-29	57.0770628
ATP1B2	-1.585132461	8.928735466	-12.48285673	6.7E-28	7.78E-27	52.34247785
ATP1B3	1.459066223	14.6553507	19.87310136	1.2E-52	6.45E-51	109.1620525
ATP6V0A4	-2.783039243	9.681531946	-15.81929668	4.09E-39	9.34E-38	78.07451956
ATP8A1	-1.641062468	9.979848521	-12.92864386	2.22E-29	2.82E-28	55.73670175
ATRNL1	-1.696078593	6.533622527	-9.38616787	4.93E-18	3.09E-17	29.76812433
AURKA	2.475744735	12.07317164	31.65971967	9.9E-88	9.91E-85	189.699875
AURKB	1.955303916	11.09112325	19.83749218	1.56E-52	8.41E-51	108.8941391
AZGP1	-1.817341955	10.95358875	-5.942269468	9.81E-09	3.08E-08	8.661835229
AZGP1P1	-1.955064043	8.546684597	-5.626167678	5.11E-08	1.50E-07	7.052944261
B2M	1.077988916	15.9197241	11.3308359	3.96E-24	3.67E-23	43.7018892
B3GALT2	-1.132752724	8.856128319	-10.35693199	5.04E-21	3.85E-20	36.59846666
B3GALT6	1.027931496	12.87995185	15.92112662	1.85E-39	4.31E-38	78.8646729
B3GNT3	-1.61011358	12.12085511	-14.57512758	6.56E-35	1.16E-33	68.42119059
B3GNT6	-2.482313634	7.619324215	-18.17943072	4.75E-47	1.79E-45	96.29857639
B3GNT8	-1.268201962	13.10538292	-19.02745328	7.25E-50	3.31E-48	102.7687815
B3GNT9	1.116882672	10.75790995	14.36204762	3.43E-34	5.80E-33	66.77088091
B4GALNT4	1.104655831	8.032953387	9.744878935	4E-19	2.68E-18	32.25862481
B4GALT1	1.245180147	16.57082246	21.60902725	2.88E-58	2.22E-56	122.068803
B4GALT1.AS1	-1.847840511	10.44031827	-16.3852637	5.01E-41	1.28E-39	82.46381013
BAALC	1.389439745	6.679266846	10.38983472	3.97E-21	3.06E-20	36.83472605
BAMBI	2.12287495	11.65629858	14.88066741	6.09E-36	1.15E-34	70.79000774
BARHL2	-1.811120861	12.85223967	-14.57055697	6.79E-35	1.20E-33	68.38577477
BARX1	2.361976833	7.574738561	6.744753431	1.13E-10	4.18E-10	13.03111538
BARX2	-3.238757003	10.26091307	-18.57789944	2.24E-48	9.17E-47	99.34555102
BATF2	1.088599803	10.23311442	8.696810312	5.45E-16	3.01E-15	25.10783357
BBIP1	-1.193816324	12.22767595	-18.26949215	2.38E-47	9.10E-46	96.98823762
BBOX1	-3.042091565	10.68288473	-18.82449606	3.41E-49	1.46E-47	101.2252937
BBOX1.AS1	-3.042091565	10.68288473	-18.82449606	3.41E-49	1.46E-47	101.2252937
BCAS1	-2.927423132	11.0659432	-19.94805935	6.8E-53	3.73E-51	109.7256254
BCAT1	2.779017742	11.69799346	18.86762942	2.45E-49	1.07E-47	101.5536
BCHE	-2.02401576	10.74508966	-11.24273291	7.63E-24	6.94E-23	43.05066248
BCKDHA	-1.046355752	12.49308846	-14.59317498	5.7E-35	1.01E-33	68.56103913
BCL2A1	-1.57942948	10.45617759	-10.0456192	4.72E-20	3.38E-19	34.37760874
BCL7A	1.38621664	9.290943995	17.06511877	2.57E-43	7.66E-42	87.72428936
BCO2	-1.455248319	11.12519921	-12.03993174	1.94E-26	2.06E-25	48.99537721
BCOR	1.089374024	7.242624976	11.40406444	2.3E-24	2.16E-23	44.24433707
BDH2	-1.172723352	8.36774236	-9.40649781	4.28E-18	2.70E-17	29.90814131
BDKRB1	-1.26473956	11.85448695	-8.976395403	8.24E-17	4.81E-16	26.97675811
BEND6	1.496233138	9.658895755	14.03818838	4.24E-33	6.74E-32	64.26618108
BEX4	-2.022361471	13.00481785	-18.09479914	9.11E-47	3.34E-45	95.64999091
BGN	2.245506937	13.23751898	24.06839965	5.62E-66	7.67E-64	139.7782119
BHLHE40	-1.033634424	13.75692296	-13.18689151	3.05E-30	4.07E-29	57.71284682
BHMT2	-1.767901826	8.604175893	-12.27262637	3.32E-27	3.72E-26	50.75036327
BICDL1	-1.03476666	12.10249848	-10.30900936	7.13E-21	5.38E-20	36.25486919
BICDL2	-1.208821025	15.31813542	-20.63556171	3.92E-55	2.50E-53	114.8691684
BID	1.850656424	12.18199694	20.68976959	2.62E-55	1.69E-53	115.2727118
BIRC5	2.413116969	9.415854217	18.4485882	6.03E-48	2.39E-46	98.35800139
BLK	-1.237904991	4.37069401	-8.749467216	3.82E-16	2.14E-15	25.45751158
BLM	1.853460418	9.928762148	16.89133683	9.87E-43	2.85E-41	86.38129182
BLNK	-2.821185441	12.81018562	-23.76197918	4.94E-65	5.88E-63	137.6111805
BLVRB	-1.502005588	14.6956688	-18.9830258	1.02E-49	4.55E-48	102.4311965
BMP1	1.68508979	11.14091294	18.68918642	9.58E-49	3.97E-47	100.1944442
BMS1P10	-1.316756101	12.82768084	-18.54831762	2.81E-48	1.13E-46	99.11974439
BMS1P11	-1.445572874	11.42955403	-15.13719565	8.27E-37	1.65E-35	72.78033306
BMS1P12	-1.445572874	11.42955403	-15.13719565	8.27E-37	1.65E-35	72.78033306
BMS1P13	-1.445572874	11.42955403	-15.13719565	8.27E-37	1.65E-35	72.78033306
BMS1P14	-1.449642187	8.496836529	-10.20092945	1.55E-20	1.15E-19	35.48222535
BMS1P15	-2.014507021	13.97302422	-25.81535466	2.93E-71	6.10E-69	151.9097553
BMS1P16	-2.014507021	13.97302422	-25.81535466	2.93E-71	6.10E-69	151.9097553
BMS1P8	-2.014507021	13.97302422	-25.81535466	2.93E-71	6.10E-69	151.9097553
BMX	-1.460309508	8.43908533	-9.071618093	4.31E-17	2.56E-16	27.620037
BNC2.AS1	-2.261330122	13.56054214	-13.12244652	5E-30	6.62E-29	57.21909679
BNIPL	-3.219458164	13.04888282	-24.38769588	5.92E-67	8.62E-65	142.0239924
BOC	-1.649852525	11.75354358	-15.3190343	2.01E-37	4.17E-36	74.19163403
BOK	-1.64324945	13.90298452	-21.03578125	1.99E-56	1.38E-54	117.8413647
BOLA3	1.006624361	13.60140495	18.55169597	2.74E-48	1.11E-46	99.14553559
BOLA3P3	1.150649021	11.31904021	11.65762599	3.45E-25	3.41E-24	46.13044443
BOLL	2.658762512	5.829939748	19.29389798	9.57E-51	4.55E-49	104.7899214
BOP1	1.15064416	13.19959513	18.1126147	7.94E-47	2.93E-45	95.78656291
BPIFB1	-4.213458345	9.404626729	-8.331965388	6.11E-15	3.12E-14	22.71591882
BPIFB2	-3.246585272	9.227526046	-8.151868617	1.98E-14	9.73E-14	21.55597418
BPIFB6	-1.585611967	4.266291645	-8.888291741	1.5E-16	8.61E-16	26.38458313
BRAT1	1.025997941	12.79720783	17.97412583	2.3E-46	8.27E-45	94.72437265
BRCA1	-1.222374359	7.307968677	-12.48268543	6.71E-28	7.78E-27	52.34117822
BRCA2	1.131915773	9.138340954	11.31708861	4.39E-24	4.05E-23	43.60017204
BRDT	1.621097223	5.037086043	4.726404867	0.00000389	9.61E-06	2.854743199
BRDTP1	1.145380662	5.613732575	5.988956169	7.65E-09	2.42E-08	8.90503519
BRIP1	1.674213747	8.135275251	13.20841009	2.58E-30	3.47E-29	57.87779881
BRIX1	1.194377492	13.97413335	17.20761236	8.53E-44	2.64E-42	88.82448366
BRIX1P1	1.028263298	12.54626072	10.9697366	5.75E-23	4.95E-22	41.0429806
BRS3	-1.887361577	8.665017532	-15.50864111	4.59E-38	9.82E-37	75.66338836
BSPRY	-1.423544168	12.93394815	-12.5653812	3.57E-28	4.21E-27	52.96903355
BST2	1.405399395	13.21077359	8.834641997	2.15E-16	1.22E-15	26.02542786
BTBD11	-1.706766189	12.69633335	-14.72983251	1.97E-35	3.61E-34	69.62030176
BTC	-1.702099836	9.982998498	-17.89305912	4.3E-46	1.53E-44	94.10202678
BTD	-1.096569529	9.260336626	-8.476959805	2.35E-15	1.24E-14	23.65990545
BTLA	-1.231932248	7.088725105	-5.705568094	3.39E-08	1.02E-07	7.450806752
BUB1	2.240434325	10.43553016	14.61323078	4.88E-35	8.70E-34	68.71646236
BUB1B	1.686763034	11.50463605	20.94567779	3.89E-56	2.64E-54	117.1736802
BX255923.1	-3.114622017	9.506890261	-23.80543652	3.63E-65	4.37E-63	137.9192151
BX255925.3	-1.898925834	8.545280492	-17.5327819	6.91E-45	2.31E-43	91.33135471
BX276092.2	1.773523086	9.69663314	11.18023745	1.21E-23	1.09E-22	42.58967095
BX276092.5	1.773523086	9.69663314	11.18023745	1.21E-23	1.09E-22	42.58967095
BX284613.2	-3.745678324	13.03067434	-27.70456644	8.72E-77	3.17E-74	164.5953788
BX322234.1	1.680185084	12.78569243	14.33485186	4.24E-34	7.11E-33	66.56037122
BX640514.2	-1.209655252	13.29933716	-11.86032753	7.51E-26	7.70E-25	47.64645373
BX664727.3	-2.225565394	10.2924555	-15.65651473	1.45E-38	3.21E-37	76.81117637
BX927359.1	-1.289281176	11.33674972	-11.16494517	1.36E-23	1.22E-22	42.4769916
C10orf113	-1.232606159	7.768391	-7.60091315	6.56E-13	2.89E-12	18.09921235
C10orf55	2.531404805	13.17049837	24.51411014	2.43E-67	3.73E-65	142.9096399
C10orf99	-2.096544567	13.99423756	-11.00419879	4.46E-23	3.87E-22	41.29554271
C11orf24	1.348740714	12.925216	18.59883371	1.91E-48	7.84E-47	99.50530872
C11orf40	-1.166119766	7.111613853	-8.486323047	2.21E-15	1.17E-14	23.72116822
C11orf53	1.282987685	6.527897008	6.733568902	1.21E-10	4.45E-10	12.96756488
C11orf87	1.022855853	4.221394728	6.203937315	2.39E-09	7.89E-09	10.04291935
C12orf29	-1.101396416	13.05450949	-14.50125463	1.16E-34	2.02E-33	67.84886171
C12orf75	1.454712475	11.9159522	12.09351565	1.29E-26	1.39E-25	49.39879673
C14orf180	-1.289281176	11.33674972	-11.16494517	1.36E-23	1.22E-22	42.4769916
C15orf48	-3.105678571	13.42498659	-25.08022005	4.68E-69	8.19E-67	146.851305
C15orf62	-2.343581056	8.660817344	-20.00998506	4.27E-53	2.39E-51	110.1908133
C16orf74	2.045744245	10.94754613	18.44262311	6.32E-48	2.49E-46	98.31241631
C16orf89	-1.257689689	13.82701491	-12.0693587	1.55E-26	1.66E-25	49.21687119
C17orf53	1.540598562	9.249082072	18.04548737	1.33E-46	4.86E-45	95.27186289
C17orf99	1.171915896	7.306453338	7.897676459	1.01E-13	4.73E-13	19.9434642
C18orf25	-1.768628294	12.61935605	-24.67656001	7.8E-68	1.23E-65	144.0448298
C18orf54	1.336201452	9.11722095	16.50615994	1.96E-41	5.11E-40	83.40043251
C19orf33	-1.644258471	14.59093629	-13.5343275	2.09E-31	2.98E-30	60.38101675
C19orf57	-2.602022101	10.74786636	-24.67963138	7.63E-68	1.20E-65	144.0662607
C1orf116	-2.935262992	12.73794771	-24.28588606	1.21E-66	1.73E-64	141.3092796
C1orf216	1.011597999	9.444924848	7.134281172	1.14E-11	4.56E-11	15.28830125
C1orf87	-3.723548989	10.86352885	-19.55860061	1.29E-51	6.50E-50	106.7917851
C1QB	1.159880626	14.25452147	8.603333324	1.02E-15	5.51E-15	24.48980034
C1QL4	3.503701655	5.386750574	23.29850745	1.35E-63	1.45E-61	134.3116971
C1QTNF12	1.96356965	10.16049405	11.69892566	2.53E-25	2.53E-24	46.43875325
C1QTNF2	-1.086183104	7.301795806	-9.124580589	3E-17	1.80E-16	27.97926354
C1QTNF6	2.769835752	11.47869451	26.02460734	7E-72	1.55E-69	153.3371376
C1QTNF7	-2.335557648	7.373625145	-13.70239815	5.71E-32	8.41E-31	61.6751277
C1QTNF9	-1.124890503	9.065553264	-11.10308119	2.15E-23	1.90E-22	42.02165363
C1QTNF9.AS1	-1.124890503	9.065553264	-11.10308119	2.15E-23	1.90E-22	42.02165363
C1QTNF9B	-1.124890503	9.065553264	-11.10308119	2.15E-23	1.90E-22	42.02165363
C20orf27	1.116234908	13.14018126	15.9147965	1.95E-39	4.51E-38	78.81555811
C2CD4A	1.567567574	6.502153999	6.931468638	3.8E-11	1.45E-10	14.10253849
C2orf16	-1.213900988	8.568988301	-10.29219559	8.05E-21	6.05E-20	36.13446264
C3orf14	-1.160157405	11.25840405	-7.835636073	1.5E-13	6.92E-13	19.55442875
C3orf33	1.046528639	9.163488141	8.290406872	8.03E-15	4.06E-14	22.44700147
C3orf70	-1.083414356	8.932631987	-7.806116687	1.81E-13	8.30E-13	19.36995997
C4orf3	-2.05202445	14.77594011	-26.80839576	3.45E-74	9.44E-72	158.6342746
C4orf47	-1.198836351	6.608635547	-9.151076525	2.5E-17	1.51E-16	28.15935689
C4orf48	1.339957084	12.54066268	17.1207368	1.67E-43	5.03E-42	88.15382879
C5AR1	1.493250686	8.744120387	9.000307513	7E-17	4.11E-16	27.13798165
C5orf66.AS1	-3.01840395	13.51229655	-22.46055251	5.7E-61	5.35E-59	128.2808807
C6	-1.678314346	5.93471364	-12.49706284	6.02E-28	7.02E-27	52.45027424
C6orf132	-1.82259516	11.70858216	-18.65020803	1.29E-48	5.31E-47	99.8972258
C6orf15	1.106856217	9.948106386	5.422997517	0.000000143	4.04E-07	6.054503634
C6orf58	-3.052261055	8.488771259	-7.286119583	4.55E-12	1.88E-11	16.19055851
C7	-1.837009718	12.69719254	-19.46974472	2.52E-51	1.25E-49	106.1204854
C7orf33	1.411579687	5.939311155	9.567904179	1.39E-18	9.01E-18	31.0246804
C7orf57	-2.527079424	6.705683915	-13.98140042	6.58E-33	1.03E-31	63.82752279
C8orf34.AS1	-1.689325929	5.72854143	-13.73487632	4.44E-32	6.61E-31	61.92543101
C9orf152	-3.164918314	7.624261475	-15.93951857	1.6E-39	3.74E-38	79.00737096
CA13	-2.484288363	10.36508212	-19.28180902	1.05E-50	4.97E-49	104.6983501
CA9	2.884601416	9.435304989	12.96059138	1.74E-29	2.22E-28	55.98080639
CABCOCO1	1.411360466	5.179433602	17.72588444	1.56E-45	5.37E-44	92.81734374
CABYR	2.308448579	9.637387416	15.28362359	2.65E-37	5.44E-36	73.91678305
CACNA1D	-1.348062641	6.759008724	-8.090222592	2.95E-14	1.43E-13	21.16221831
CACNA2D2	-2.188186807	12.61967738	-13.69717409	5.95E-32	8.74E-31	61.6348735
CACNB2	-1.061326833	4.600265344	-8.325004396	6.4E-15	3.26E-14	22.67082378
CACNG7	-2.078563791	4.990834074	-13.1951554	2.86E-30	3.83E-29	57.77618917
CAD	1.362331067	11.70665703	18.48959138	4.41E-48	1.77E-46	98.67127655
CADM1	-1.149941247	8.401775159	-5.398548419	0.000000161	4.54E-07	5.936280732
CADM2	-1.942100837	4.805803989	-12.82194294	5.02E-29	6.24E-28	54.92220746
CADM3	-2.178699739	7.215701995	-12.19646056	5.92E-27	6.54E-26	50.17504818
CADM3.AS1	-2.937101035	9.221969271	-10.43731812	2.82E-21	2.19E-20	37.17618201
CALB1	3.722295949	7.854693518	9.873214292	1.61E-19	1.11E-18	33.15954704
CALB2	-1.214719323	10.7695957	-6.482150456	5.08E-10	1.78E-09	11.55824477
CALM1	-1.180166971	12.56824029	-17.20475179	8.72E-44	2.70E-42	88.80240651
CALML4	-1.09196402	9.927715662	-12.84552806	4.19E-29	5.24E-28	55.10213676
CALU	1.307975076	12.26036329	18.5849055	2.13E-48	8.70E-47	99.39902074
CAMK1G	1.805659873	5.231350232	11.79447654	1.23E-25	1.25E-24	47.15318772
CAMK2N1	-1.101594197	14.24420929	-13.25492837	1.81E-30	2.46E-29	58.23453099
CAMK2N2	1.029721023	9.023617178	12.98160507	1.48E-29	1.90E-28	56.14142552
CAPN14	-4.700292954	12.65520245	-32.28070412	2.25E-89	2.57E-86	193.4670846
CAPN5	-2.722372319	11.60547991	-29.98295146	3.42E-83	2.19E-80	179.2940685
CAPN6	-2.59213213	9.182071145	-12.91614088	2.44E-29	3.09E-28	55.64119808
CAPN8	-1.503705355	6.435974826	-5.368745062	0.000000187	5.24E-07	5.792733894
CAPNS2	-1.266104261	14.24868039	-14.27277338	6.87E-34	1.14E-32	66.07996555
CAPS	-1.262655643	10.88181519	-11.00166177	4.54E-23	3.94E-22	41.27694087
CAPS2	-1.571809072	8.140904226	-13.12719638	4.82E-30	6.39E-29	57.25547484
CAPSL	1.143417956	4.531020414	7.616902009	5.94E-13	2.62E-12	18.1974876
CAPZA1	1.602635076	15.00158243	20.89240977	5.79E-56	3.84E-54	116.7785512
CAPZB	-1.187567925	10.08525524	-9.133365448	2.82E-17	1.69E-16	28.0389464
CARD18	-1.318308019	9.534874707	-4.569813206	0.00000781	1.87E-05	2.185216101
CARMN	-1.4259656	11.30624728	-10.14446501	2.33E-20	1.70E-19	35.07984724
CASC3	-1.552067634	13.85453491	-21.10675572	1.18E-56	8.24E-55	118.3666937
CASC8	1.457762964	5.11353804	10.28672646	8.37E-21	6.28E-20	36.09531353
CASC9	4.794398034	8.759514863	19.44480695	3.05E-51	1.51E-49	105.9319561
CASP10	-1.016626392	7.939826146	-9.198019616	1.81E-17	1.10E-16	28.47904689
CASQ1	-1.017492723	6.218777099	-9.366045952	5.66E-18	3.54E-17	29.62967811
CASQ2	-3.654328895	7.221394967	-16.25186816	1.41E-40	3.54E-39	81.42988523
CAST	-1.442277626	14.5758352	-23.63912658	1.18E-64	1.37E-62	136.7391281
CASTOR1	-1.944161878	11.7711116	-21.48120291	7.39E-58	5.55E-56	121.1292554
CAVIN2	-1.965015	11.20880429	-11.99101552	2.8E-26	2.94E-25	48.62748457
CBLN1	-1.328904384	4.815619834	-6.826357257	7.05E-11	2.64E-10	13.49695396
CBS	2.579323971	10.10217845	17.28518	4.68E-44	1.48E-42	89.42297723
CBSL	2.579323971	10.10217845	17.28518	4.68E-44	1.48E-42	89.42297723
CBX3	1.215584979	13.83317356	25.87187298	1.99E-71	4.22E-69	152.295832
CBX3P3	1.204506374	12.55521184	19.77789408	2.45E-52	1.30E-50	108.4454752
CBX3P9	1.508004399	12.52174623	12.60366841	2.67E-28	3.18E-27	53.26001282
CBX7	-1.311289185	11.93287622	-13.79975534	2.69E-32	4.04E-31	62.42564992
CCDC107	1.189168113	8.695127915	12.99732019	1.31E-29	1.69E-28	56.26157428
CCDC110	-1.198836351	6.608635547	-9.151076525	2.5E-17	1.51E-16	28.15935689
CCDC144NL.AS1	1.812133156	4.846288223	5.900591473	1.22E-08	3.82E-08	8.445922923
CCDC150	1.7115661	8.058349567	17.15717015	1.26E-43	3.84E-42	88.43512724
CCDC178	-2.022278414	5.833202128	-15.00982515	2.23E-36	4.35E-35	71.79197708
CCDC200	-1.074658803	12.67921292	-7.756588705	2.47E-13	1.13E-12	19.06138835
CCDC3	-1.128167832	13.19684441	-10.36568472	4.73E-21	3.62E-20	36.66128821
CCDC33	1.567454636	6.800812206	10.66618321	5.33E-22	4.32E-21	38.83000505
CCDC43	-1.443476174	7.685758112	-12.92586743	2.26E-29	2.88E-28	55.71549265
CCDC6	-1.350368924	14.04078946	-25.71617266	5.79E-71	1.15E-68	151.231266
CCDC60	-1.441875639	4.85509338	-8.876256744	1.63E-16	9.33E-16	26.30391976
CCDC69	-2.125303135	9.961603815	-14.60850806	5.06E-35	9.00E-34	68.67986239
CCDC71L	1.126620508	11.95851428	14.33664498	4.18E-34	7.03E-33	66.57425005
CCDC87	1.234011778	4.620022031	10.17905922	1.82E-20	1.34E-19	35.32626812
CCDC9B	-1.734551239	12.8720658	-18.26799331	2.41E-47	9.19E-46	96.97676461
CCL14	-2.298315134	11.99093516	-14.94067965	3.82E-36	7.33E-35	71.25552897
CCL15	-1.708122475	12.52500969	-20.92855169	4.42E-56	2.98E-54	117.0466755
CCL15.CCL14	-1.708122475	12.52500969	-20.92855169	4.42E-56	2.98E-54	117.0466755
CCL18	1.511061566	11.63448179	5.616622157	5.36E-08	1.58E-07	7.00540071
CCL19	-2.881866887	12.36687976	-13.56485006	1.65E-31	2.36E-30	60.61588228
CCL20	1.025908557	10.85188007	4.701839075	0.00000435	1.07E-05	2.748466294
CCL23	-1.645396541	6.180834533	-6.695056859	1.51E-10	5.51E-10	12.74929075
CCL26	1.127222311	10.19264135	8.180609028	1.64E-14	8.11E-14	21.74012843
CCL4L2	1.15567378	10.68633232	7.106771859	1.34E-11	5.35E-11	15.12615168
CCM2	1.033355647	12.7676635	15.17239153	6.29E-37	1.27E-35	73.05347649
CCN4	2.619510082	8.078813055	20.35933471	3.1E-54	1.85E-52	112.8081982
CCN5	-1.284273983	11.26878529	-9.397047916	4.57E-18	2.87E-17	29.84304031
CCNA1	1.941189651	10.06079278	11.98832275	2.86E-26	3.00E-25	48.60724347
CCNA2	1.644783164	12.24660541	20.46595676	1.39E-54	8.52E-53	113.6046323
CCNB2	1.88142445	12.15201343	21.56721673	3.92E-58	2.99E-56	121.7616815
CCNDBP1	-1.157975479	12.44323777	-9.911977663	1.22E-19	8.52E-19	33.43264991
CCNE1	1.028255235	10.73123537	11.4819067	1.28E-24	1.23E-23	44.82209375
CCNE2	1.318890643	10.53456581	15.28531446	2.61E-37	5.38E-36	73.92990712
CCNF	1.621369455	9.536123408	15.88587879	2.44E-39	5.62E-38	78.5911813
CCNG2	-1.326881871	8.051471472	-13.88822859	1.36E-32	2.07E-31	63.10820974
CCNYL2	1.023913594	4.552761521	5.790933687	2.18E-08	6.65E-08	7.883284388
CCR1	1.006649896	10.59624275	6.884959952	5E-11	1.90E-10	13.83382013
CCR8	1.365924797	7.308909153	7.286216499	4.55E-12	1.88E-11	16.19113829
CCT5	1.059538109	13.50305258	14.01434033	5.1E-33	8.05E-32	64.08194563
CD14	1.230185769	13.76003029	10.69850561	4.21E-22	3.44E-21	39.06461521
CD163	1.003797435	11.4961234	4.734890328	0.00000375	9.26E-06	2.891559921
CD163L1	1.003797435	11.4961234	4.734890328	0.00000375	9.26E-06	2.891559921
CD1A	-1.934350685	9.840426779	-13.23272058	2.14E-30	2.90E-29	58.06420305
CD1C	-1.61966482	6.201595188	-11.25330274	7.05E-24	6.44E-23	43.12870865
CD1E	-2.104866967	8.681353925	-10.47637573	2.12E-21	1.66E-20	37.45748499
CD200R1	-1.712193929	9.708446561	-16.37524059	5.42E-41	1.38E-39	82.38613908
CD200R1L	1.969579471	4.907629886	11.58369651	6E-25	5.82E-24	45.57930431
CD207	-3.290818505	8.851451072	-17.1169359	1.72E-43	5.17E-42	88.12447884
CD22	-1.080532534	9.774711363	-6.897638856	4.64E-11	1.77E-10	13.90695651
CD24	-2.566973634	15.12612444	-27.23512659	1.97E-75	6.14E-73	161.4854937
CD276	2.27491029	13.10166922	30.92273908	9.38E-86	8.12E-83	185.168608
CD40LG	-1.274582287	6.655941153	-6.689081494	1.56E-10	5.70E-10	12.71550107
CD59	-1.055970476	10.93803616	-9.136214522	2.77E-17	1.66E-16	28.0583085
CD69	-1.261420239	6.474627779	-6.752893846	1.08E-10	3.99E-10	13.07741439
CD79B	-1.252248971	8.438447386	-5.165745684	0.000000503	1.35E-06	4.831735887
CD80	1.624035973	6.013725445	8.921837015	1.19E-16	6.90E-16	26.6097074
CDA	-1.959032168	13.36878097	-13.11329568	5.37E-30	7.10E-29	57.1490188
CDC20	1.679990092	12.82666136	19.96811078	5.85E-53	3.23E-51	109.8762923
CDC25A	1.24881729	8.886972548	9.545973471	1.62E-18	1.05E-17	30.87246927
CDC25B	2.102773756	10.92325951	24.70468401	6.41E-68	1.02E-65	144.2410245
CDC25C	1.571097603	5.125688605	10.59931157	8.68E-22	6.95E-21	38.34542762
CDC42SE1	1.669065824	11.14074569	12.43725253	9.49E-28	1.09E-26	51.99660807
CDC45	2.120571782	11.69062639	21.82769773	5.78E-59	4.76E-57	123.6718926
CDC7	1.071726095	10.82040175	13.60777695	1.19E-31	1.71E-30	60.9463134
CDCA2	2.107708098	9.832729655	18.15846883	5.58E-47	2.08E-45	96.13797723
CDCA8	1.687931479	11.06752624	22.42101098	7.59E-61	7.07E-59	127.9942546
CDH10	-1.848164142	5.234431507	-9.965320666	8.37E-20	5.90E-19	33.80920255
CDH11	2.517253737	10.90890235	15.54268941	3.52E-38	7.60E-37	75.92767648
CDH15	1.424944382	6.069977271	12.69117839	1.37E-28	1.66E-27	53.92574769
CDH16	-1.49841771	10.86109875	-7.762774022	2.38E-13	1.08E-12	19.09986027
CDH17	-1.695745747	6.779091228	-12.81073499	5.47E-29	6.78E-28	54.8367243
CDH19	-2.461065769	10.44204912	-14.56904468	6.87E-35	1.21E-33	68.37405679
CDH8	1.628574997	6.362764934	12.99773726	1.3E-29	1.69E-28	56.26476333
CDK1	1.992126395	12.65511955	17.03354698	3.28E-43	9.72E-42	87.48039768
CDK14	1.417803403	9.99981951	12.32413178	2.24E-27	2.54E-26	51.13986999
CDK4	1.252109769	13.51935705	25.33787318	7.84E-70	1.44E-67	148.6319667
CDKL2	-1.212900431	4.583747481	-7.109963149	1.32E-11	5.25E-11	15.14494134
CDKN2AIP	-1.503761714	8.650717363	-8.309911135	7.06E-15	3.59E-14	22.57311732
CDKN2B	-1.846785071	12.22053972	-13.18905391	3E-30	4.00E-29	57.72942091
CDKN3	2.207130224	10.1934555	13.67881468	6.85E-32	1.00E-30	61.493419
CDR2L	-1.048784294	12.9864657	-10.58526561	9.62E-22	7.66E-21	38.24378491
CDS1	-1.627388372	11.59319548	-14.6959715	2.56E-35	4.65E-34	69.35778932
CDSN	2.732297508	9.328050982	8.346725616	5.55E-15	2.84E-14	22.81160793
CDT1	1.525929387	11.83125537	15.11402338	9.91E-37	1.98E-35	72.6005081
CDX1	-2.192603063	15.37824655	-23.86312643	2.41E-65	3.01E-63	138.327776
CEACAM1	-2.677556113	14.02399067	-26.10556026	4.03E-72	9.29E-70	153.8878565
CEACAM3	-3.289455563	14.39852065	-23.58624462	1.73E-64	1.99E-62	136.3631863
CEACAM5	-2.792413714	14.05431957	-22.32397389	1.54E-60	1.40E-58	127.2900898
CEACAM6	-3.310971387	12.93314622	-19.39699401	4.38E-51	2.14E-49	105.5703374
CEACAM7	-3.669652928	11.80682528	-18.68911846	9.58E-49	3.97E-47	100.193926
CEACAM8	-1.344832429	7.112491674	-10.31135026	7.01E-21	5.29E-20	36.27163889
CECR2	1.842408037	6.79335857	9.306590081	8.55E-18	5.27E-17	29.22140877
CELF2	-2.612782128	5.596248496	-22.61699911	1.83E-61	1.76E-59	129.4131333
CELP	-1.132212416	10.64419834	-8.220322693	1.27E-14	6.33E-14	21.99519413
CELSR3	1.510875999	9.076152526	12.60206372	2.7E-28	3.21E-27	53.24781373
CEMIP	1.57250028	8.962483961	10.18712522	1.71E-20	1.26E-19	35.38377154
CENPA	1.819187391	10.40820213	16.47052292	2.59E-41	6.70E-40	83.12438572
CENPE	1.597172277	11.70547915	21.81298121	6.44E-59	5.29E-57	123.5641724
CENPF	1.887524	12.84313196	23.91649324	1.65E-65	2.11E-63	138.7053575
CENPH	1.114526126	11.75363189	10.69253009	4.4E-22	3.59E-21	39.02122329
CENPI	1.890466343	8.483060941	16.85289552	1.33E-42	3.79E-41	86.08404465
CENPK	1.029950416	10.70441301	11.71776758	2.2E-25	2.20E-24	46.57951023
CENPL	1.606018986	8.992458877	12.12823801	9.92E-27	1.08E-25	49.6604439
CENPM	1.816544837	11.12262567	16.10833024	4.32E-40	1.05E-38	80.31687464
CENPN	1.855294366	12.14238686	19.61275226	8.54E-52	4.36E-50	107.2005493
CENPO	1.704042905	9.059676187	20.76873212	1.45E-55	9.48E-54	115.8599969
CENPP	-2.846451871	9.835335749	-11.6267824	4.35E-25	4.26E-24	45.90038836
CENPQ	1.070050521	11.4141791	11.74945273	1.73E-25	1.74E-24	46.81634973
CENPV	1.159192484	8.2455621	7.598551528	6.66E-13	2.93E-12	18.08470738
CENPW	1.523013374	13.41330495	21.88774737	3.72E-59	3.13E-57	124.1111839
CEP126	-1.706779544	7.470881715	-9.43629861	3.48E-18	2.21E-17	30.11363828
CEP131	1.003540269	11.12876726	11.70423742	2.43E-25	2.43E-24	46.47842805
CEP19	1.143455794	11.22414812	12.60518957	2.64E-28	3.14E-27	53.27157726
CEP290	-1.101396416	13.05450949	-14.50125463	1.16E-34	2.02E-33	67.84886171
CEP55	2.154773592	12.32767711	22.6298084	1.67E-61	1.62E-59	129.5057113
CEP72	-1.324643681	11.54480227	-10.331744	6.05E-21	4.58E-20	36.41779668
CEP83	1.121530498	5.114417435	9.752798287	3.78E-19	2.54E-18	32.31407269
CEP85	1.105905418	9.919091883	13.63990769	9.26E-32	1.34E-30	61.19372803
CEP85L	-2.744941462	9.556021261	-10.89206255	1.02E-22	8.62E-22	40.4747009
CEP97	1.047392492	8.07290463	9.153242061	2.46E-17	1.48E-16	28.17408722
CERCAM	1.941524807	13.22657737	21.53979474	4.8E-58	3.65E-56	121.5601468
CERS2	1.112176639	12.68839058	13.63870532	9.34E-32	1.35E-30	61.18446819
CERS3	-1.452600634	10.79573972	-8.276056067	8.81E-15	4.45E-14	22.35431318
CERS3.AS1	-1.452600634	10.79573972	-8.276056067	8.81E-15	4.45E-14	22.35431318
CERS4	-1.037810319	12.05396115	-9.862434991	1.74E-19	1.20E-18	33.08368284
CES1	-1.516621934	11.53006023	-5.412128111	0.000000151	4.26E-07	6.001893327
CES1P1	-1.516621934	11.53006023	-5.412128111	0.000000151	4.26E-07	6.001893327
CES2	-1.889176887	13.76444975	-24.17090988	2.72E-66	3.80E-64	140.5005946
CFAP46	-1.651926193	7.032336334	-16.75688491	2.8E-42	7.80E-41	85.34138972
CFD	-2.108592958	14.93623893	-21.42984421	1.08E-57	8.03E-56	120.7512474
CFHR4	2.398729019	6.489302841	14.41926909	2.2E-34	3.77E-33	67.21390082
CFL2	-1.066911253	11.77252097	-8.658519851	7.04E-16	3.86E-15	24.85424881
CFP	-1.266478092	10.99605569	-13.34519068	9.01E-31	1.25E-29	58.92726433
CFTR	-2.264533561	8.295972453	-15.03358328	1.85E-36	3.63E-35	71.97631612
CGN	-1.92325463	12.15459369	-16.40875791	4.18E-41	1.07E-39	82.64586052
CGNL1	-2.856715997	8.367472575	-18.91290798	1.74E-49	7.71E-48	101.8980744
CH25H	-2.071187954	12.67112959	-16.36114991	6.05E-41	1.54E-39	82.27694296
CHAC1	-2.380080034	10.5217084	-17.59732672	4.2E-45	1.41E-43	91.82828595
CHAD	-1.373861395	7.043343303	-9.369498632	5.53E-18	3.46E-17	29.65342403
CHAF1A	1.101088433	10.14295498	14.70805563	2.33E-35	4.24E-34	69.45146985
CHAF1B	1.147031277	10.84009313	13.92533228	1.02E-32	1.57E-31	63.39460066
CHEK2	1.050031084	11.21480048	14.03100564	4.48E-33	7.11E-32	64.21068838
CHEK2P2	1.168527643	9.870695053	14.90425761	5.07E-36	9.60E-35	70.97299127
CHEK2P4	1.050031084	11.21480048	14.03100564	4.48E-33	7.11E-32	64.21068838
CHEK2P5	1.121309466	10.90062413	17.16958323	1.14E-43	3.51E-42	88.53095331
CHI3L1	1.479760769	12.5718322	9.610640339	1.03E-18	6.74E-18	31.32174067
CHKB.CPT1B	2.176522488	7.708523589	12.92597465	2.26E-29	2.88E-28	55.71631172
CHKB.DT	1.070936624	8.665379195	10.99941267	4.62E-23	4.00E-22	41.26045124
CHL1	-1.672517594	9.05518931	-8.071963004	3.31E-14	1.60E-13	21.04591496
CHM	1.055465833	7.725137079	10.65195827	5.92E-22	4.78E-21	38.72683432
CHML	1.03378355	11.33080427	12.39293317	1.33E-27	1.52E-26	51.66074396
CHMP2B	-1.065014403	13.04219382	-16.28257529	1.11E-40	2.81E-39	81.66793085
CHN1	1.652780854	10.87606101	11.58528295	5.93E-25	5.76E-24	45.59112083
CHODL	1.206340778	5.231092718	6.420228834	7.2E-10	2.49E-09	11.2168976
CHP1	-1.331194063	13.84729841	-26.82033782	3.18E-74	8.79E-72	158.7143804
CHP2	1.541889303	9.079967373	7.567099404	8.1E-13	3.54E-12	17.89179349
CHPT1	-1.114676857	11.98468692	-11.51687423	9.89E-25	9.50E-24	45.08199995
CHRM2	-1.540388573	7.153514118	-7.883851512	1.11E-13	5.15E-13	19.85661584
CHRNA6	1.064250071	6.345788448	8.415432175	3.53E-15	1.84E-14	23.25824638
CHRNA9	1.062177003	4.012092464	5.665446234	4.18E-08	1.24E-07	7.249230242
CHRNB2	-1.575198796	7.986294642	-10.69196053	4.42E-22	3.60E-21	39.01708782
CHST11	1.590638584	10.32452665	10.03823135	4.98E-20	3.56E-19	34.32523459
CHST15	1.018185476	11.22618509	8.838672893	2.1E-16	1.19E-15	26.05237413
CHST2	1.667770458	11.00451591	8.405690004	3.77E-15	1.96E-14	23.19479414
CHST7	1.381778453	10.87012164	10.32496021	6.35E-21	4.81E-20	36.3691663
CHST9	-3.160510155	7.43043218	-12.21862996	5E-27	5.55E-26	50.34241834
CHSY3	1.129983903	8.526209328	7.803694083	1.84E-13	8.43E-13	19.35483931
CIDEA	-3.359677666	11.0848423	-18.02939761	1.51E-46	5.49E-45	95.14845016
CILP	-2.129950566	10.65389558	-8.79313709	2.85E-16	1.61E-15	25.74833516
CILP2	1.842187483	5.914227121	12.52489473	4.87E-28	5.71E-27	52.66153807
CIP2A	1.902488152	6.286125279	12.81543972	5.28E-29	6.55E-28	54.87260566
CIPC	-1.204088172	12.08643045	-15.04048243	1.76E-36	3.45E-35	72.02984811
CISD1	-2.610513513	12.64477146	-15.29054198	2.51E-37	5.17E-36	73.97048171
CITED1	-2.782257303	9.066521576	-21.83895237	5.32E-59	4.41E-57	123.7542564
CITED2	-1.459911034	10.90578534	-14.99481221	2.51E-36	4.87E-35	71.67549625
CKAP2	1.236056017	12.78675206	18.1225327	7.36E-47	2.71E-45	95.86258389
CKLF.CMTM1	-1.364044251	6.722777209	-14.92750835	4.23E-36	8.07E-35	71.15335203
CKMT1A	-1.002627059	13.85894049	-8.756550495	3.65E-16	2.04E-15	25.50463269
CKMT1B	-1.273877445	13.43648333	-10.25861214	1.02E-20	7.66E-20	35.89419339
CKMT2	-2.134800554	7.976066511	-15.30774884	2.19E-37	4.53E-36	74.10403782
CKMT2.AS1	-2.134800554	7.976066511	-15.30774884	2.19E-37	4.53E-36	74.10403782
CKS1B	1.704423172	9.662222612	13.52886453	2.18E-31	3.11E-30	60.33898762
CKS1BP3	1.941134412	12.52841378	26.96279722	1.22E-74	3.59E-72	159.6685836
CKS2	1.864832282	13.55100005	22.07563434	9.41E-60	8.19E-58	125.4830322
CLCA3P	-2.630650742	7.896278796	-14.12672808	2.13E-33	3.45E-32	64.9504451
CLCA4	-4.722181496	14.30565824	-39.02261431	5.23E-106	3.35E-102	231.5412969
CLCA4.AS1	-4.722181496	14.30565824	-39.02261431	5.23E-106	3.35E-102	231.5412969
CLCN2	1.071777529	9.424885815	14.34403456	3.95E-34	6.64E-33	66.63144689
CLCN3	-1.303154588	12.68993579	-16.07731618	5.49E-40	1.33E-38	80.07633118
CLDN10	-1.852743159	5.696455947	-8.601750372	1.03E-15	5.57E-15	24.47936474
CLDN11	-1.694094973	10.33720246	-8.665148071	6.73E-16	3.70E-15	24.89810342
CLDN17	-4.048391253	10.38339425	-20.52748187	8.79E-55	5.42E-53	114.0636867
CLDN20	1.261640743	6.225919558	5.291810493	0.000000273	7.53E-07	5.425074439
CLDN34	-1.742075216	5.6886847	-12.86348591	3.65E-29	4.59E-28	55.23917679
CLDN4	-1.635108996	14.77353297	-13.30534935	1.22E-30	1.68E-29	58.62140836
CLDN5	-1.229683466	12.08423315	-10.21862398	1.37E-20	1.02E-19	35.6085022
CLDN8	-2.415023033	7.720880462	-9.008177976	6.64E-17	3.90E-16	27.19109343
CLEC10A	-1.54742755	10.47684541	-12.23041942	4.57E-27	5.10E-26	50.43145275
CLEC11A	1.073441525	11.05284557	12.6488136	1.89E-28	2.28E-27	53.6033418
CLEC12B	-1.071419152	9.555448765	-8.680622248	6.07E-16	3.34E-15	25.00055424
CLEC16A	-1.516983525	12.86634419	-11.24415111	7.55E-24	6.87E-23	43.06113296
CLEC18B	-1.409251517	9.469763079	-10.232878	1.23E-20	9.19E-20	35.71028836
CLEC3B	-1.065935029	15.08739316	-13.24934309	1.88E-30	2.56E-29	58.19168921
CLEC4F	-2.315217018	4.834210347	-19.55480484	1.32E-51	6.68E-50	106.7631228
CLEC9A	-1.460180295	7.417423095	-8.227495522	1.21E-14	6.05E-14	22.04133635
CLGN	-1.015866336	10.37919162	-7.469211027	1.48E-12	6.35E-12	17.29455052
CLIC3	-3.088559819	13.76918143	-27.94723236	1.76E-77	6.62E-75	166.1920091
CLIC4P3	1.002041929	12.45077429	12.51150405	5.39E-28	6.31E-27	52.55988102
CLIC5	-1.041914457	7.395552494	-4.881622578	0.00000192	4.90E-06	3.536814139
CLOCK	-1.17447642	11.979166	-21.61488808	2.76E-58	2.14E-56	122.1118386
CLPSL2	-1.154522771	9.555943257	-11.74935372	1.73E-25	1.74E-24	46.81560938
CLRN2	-1.068046588	8.901704685	-9.085139363	3.92E-17	2.34E-16	27.7116503
CLSPN	2.229556183	7.985602513	17.13294823	1.52E-43	4.60E-42	88.24811899
CLU	-1.795248794	14.00694388	-12.07757891	1.46E-26	1.56E-25	49.27876752
CLUL1	1.047264868	8.599461141	7.634217598	5.33E-13	2.36E-12	18.30405971
CMA1	-2.28708574	7.986222635	-8.86629838	1.74E-16	9.96E-16	26.23721659
CMAS	-1.125196361	13.34549279	-14.04166058	4.13E-33	6.57E-32	64.29300774
CMPK2	1.922536529	11.91930045	13.04436791	9.12E-30	1.19E-28	56.62142324
CMTM1	-1.364044251	6.722777209	-14.92750835	4.23E-36	8.07E-35	71.15335203
CMTM3	1.412544412	12.21806062	15.28266265	2.67E-37	5.48E-36	73.90932456
CNFN	-3.107439508	15.73762267	-23.13703971	4.3E-63	4.50E-61	133.1561001
CNGA1	-2.826850596	7.964908268	-17.53078728	7.02E-45	2.34E-43	91.31599441
CNGA3	-2.066271246	5.975682126	-10.42052381	3.18E-21	2.46E-20	37.05534607
CNGB3	2.142388855	7.801492449	15.95316699	1.44E-39	3.38E-38	79.11326208
CNKSR3	-1.21872395	12.13984553	-14.66371587	3.29E-35	5.93E-34	69.10775146
CNN1	-2.217345361	14.18190571	-18.89222857	2.03E-49	8.90E-48	101.7407681
CNN3	-1.373418366	14.63106361	-16.64497703	6.67E-42	1.80E-40	84.47533437
CNNM2	-1.351364866	12.37368041	-14.00825938	5.35E-33	8.43E-32	64.03497278
CNTD2	1.200622887	9.432311321	11.20657056	9.98E-24	8.99E-23	42.78381679
CNTN2	-1.610742317	5.445029284	-10.13698569	2.46E-20	1.79E-19	35.02661467
CNTNAP2	1.723508066	9.165793935	6.940303778	3.61E-11	1.38E-10	14.15372264
CNTNAP3	-1.352357378	9.705040729	-10.83042679	1.6E-22	1.34E-21	40.02473191
COA3	-2.020094531	10.09368444	-18.10224624	8.6E-47	3.16E-45	95.70708207
COA6	1.158769714	13.34042487	14.18357419	1.37E-33	2.24E-32	65.38997695
COBL	-2.177070894	9.511452376	-17.41482288	1.72E-44	5.59E-43	90.42259535
COBLL1	-1.401170391	13.04363907	-17.38600265	2.15E-44	6.94E-43	90.20045053
COCH	1.506566067	9.05088758	7.253990209	5.54E-12	2.27E-11	15.99862095
COL10A1	5.195786335	11.191065	32.08519441	7.37E-89	7.87E-86	192.2860037
COL11A1	3.841407615	5.401496371	18.53170903	3.19E-48	1.29E-46	98.99293744
COL12A1	2.164412311	13.61009392	16.98332465	4.84E-43	1.42E-41	87.09234049
COL13A1	1.139945361	8.660208852	9.102769884	3.48E-17	2.08E-16	27.83120573
COL14A1	-1.441904202	9.87458669	-10.63898084	6.5E-22	5.24E-21	38.63275439
COL16A1	1.061211265	12.10406373	10.84040044	1.49E-22	1.25E-21	40.097485
COL1A1	3.665760508	13.72496093	36.92461286	4.65E-101	1.65E-97	220.2248197
COL1A2	3.169672366	14.29320148	26.29859197	1.08E-72	2.63E-70	155.1976899
COL22A1	2.522784555	6.929945418	11.72872599	2.02E-25	2.03E-24	46.66140237
COL23A1	1.039043676	15.46695805	15.99826348	1.02E-39	2.41E-38	79.46312174
COL24A1	1.673334576	7.435296208	14.97515639	2.92E-36	5.65E-35	71.52299825
COL26A1	-2.973466857	5.726368536	-20.57415892	6.2E-55	3.91E-53	114.4117004
COL2A1	2.789685523	5.632977109	10.4096052	3.44E-21	2.66E-20	36.97682537
COL3A1	2.870745664	10.83476689	19.34815063	6.34E-51	3.07E-49	105.2007182
COL4A1	1.107643517	13.99559751	13.34980305	8.69E-31	1.20E-29	58.9626815
COL4A2	1.508019252	14.18522066	15.34481934	1.64E-37	3.43E-36	74.39177627
COL4A5	1.324244735	11.85147541	9.792378124	2.86E-19	1.93E-18	32.59148429
COL5A2	3.06681096	12.35699625	23.76675277	4.77E-65	5.71E-63	137.645028
COL5A3	1.34389433	7.947953647	12.590124	2.96E-28	3.51E-27	53.15705597
COL6A1	1.497529307	14.21568969	14.92970878	4.16E-36	7.96E-35	71.17042175
COL6A3	1.858736566	7.94397267	8.849393357	1.95E-16	1.11E-15	26.12407012
COL6A5	-2.249601589	9.026653462	-11.18063926	1.21E-23	1.09E-22	42.59263232
COL7A1	1.59450613	11.76506977	14.18434924	1.36E-33	2.23E-32	65.39597068
COL8A1	1.929197079	12.84007723	13.30732325	1.21E-30	1.65E-29	58.63655848
COL8A2	1.061985718	8.712859904	12.3085001	2.53E-27	2.85E-26	51.02161747
COLCA1	-1.313664329	8.316960966	-5.640681495	4.74E-08	1.40E-07	7.125352086
COLGALT1	1.624846962	11.97642611	24.06571063	5.73E-66	7.75E-64	139.7592451
COMMD6	-1.022606846	7.803350035	-12.7089559	1.19E-28	1.46E-27	54.06110163
COPZ2	1.244917588	11.91145958	9.849350725	1.91E-19	1.31E-18	32.99164349
COX17	1.166282701	8.545076885	12.00107508	2.6E-26	2.74E-25	48.70311089
COX6B2	1.177065956	9.122452997	7.886664872	1.09E-13	5.06E-13	19.87428213
COX7A1	-1.051483668	13.14576971	-10.4055363	3.55E-21	2.74E-20	36.94757204
CPA3	-1.414400738	10.91995636	-4.666062381	0.0000051	1.24E-05	2.594512839
CPEB2	-1.484344545	6.052675455	-10.68909123	4.51E-22	3.67E-21	38.99625552
CPEB3	-2.319636239	10.50745543	-20.437596	1.72E-54	1.05E-52	113.3928972
CPEB4	-1.498320054	11.26302849	-15.97600297	1.21E-39	2.85E-38	79.2904282
CPED1	-1.313487743	8.623728416	-7.004477472	2.47E-11	9.62E-11	14.52679474
CPLX3	-1.539344334	4.572276585	-10.1419387	2.37E-20	1.73E-19	35.06186499
CPNE3	-1.142469962	13.6719217	-16.62072682	8.06E-42	2.16E-40	84.28760376
CPO	-1.19554857	4.69927186	-10.20314736	1.53E-20	1.13E-19	35.49804868
CPPED1	-1.396248319	10.39522821	-11.51757121	9.84E-25	9.47E-24	45.08718282
CPT1B	2.176522488	7.708523589	12.92597465	2.26E-29	2.88E-28	55.71631172
CPT1C	1.128278157	9.144392827	8.29297237	7.89E-15	4.00E-14	22.46358077
CPXM1	1.193615059	10.74657163	11.06493561	2.85E-23	2.50E-22	41.74129442
CR2	-1.958137634	8.425112734	-8.175418359	1.7E-14	8.38E-14	21.70684213
CR381653.2	-1.50070672	9.35377598	-13.57126814	1.57E-31	2.25E-30	60.66527707
CR382285.1	-1.989987854	6.425316497	-12.09175564	1.31E-26	1.41E-25	49.38553917
CRABP2	-2.417674361	15.29763453	-23.66412865	9.9E-65	1.16E-62	136.916751
CRAT	-1.415245147	12.26155845	-11.86697215	7.14E-26	7.34E-25	47.69626606
CRB3	-1.01709821	12.32016506	-10.68800668	4.55E-22	3.70E-21	38.98838178
CRCT1	-3.542912067	15.37021793	-27.2623241	1.65E-75	5.17E-73	161.6664313
CREG2	1.245945959	7.994150364	9.702957446	5.37E-19	3.58E-18	31.96543426
CRIP2	-1.266646567	13.53573301	-13.45580441	3.84E-31	5.40E-30	59.77712266
CRISP2	-1.611856982	4.305280053	-12.79728742	6.07E-29	7.51E-28	54.73417794
CRISP3	-5.496740919	10.49439267	-24.89599225	1.68E-68	2.81E-66	145.5729789
CRNN	-3.646437063	15.71786465	-38.65425718	3.75E-105	2.00E-101	229.5873123
CRTC3	1.288105777	14.77890982	22.21339139	3.44E-60	3.05E-58	126.4863043
CRYAB	-1.913126853	14.11669543	-17.61359628	3.7E-45	1.25E-43	91.95350841
CRYBG1	-2.088219722	5.249097249	-15.7265563	8.42E-39	1.88E-37	77.35479404
CRYBG2	-2.040065761	13.74771104	-20.60810434	4.82E-55	3.07E-53	114.6646508
CRYGN	1.331658064	7.566451345	7.257984226	5.4E-12	2.21E-11	16.02245127
CRYGS	-1.03112839	8.668208785	-8.791800552	2.88E-16	1.62E-15	25.73942333
CRYL1	-1.545243718	11.42324896	-19.97090027	5.72E-53	3.17E-51	109.8972496
CRYM	-2.784369434	10.31333705	-18.46568175	5.29E-48	2.11E-46	98.48861561
CSAD	-1.071727313	7.988853018	-10.17346814	1.89E-20	1.39E-19	35.28641925
CSAG2	3.424811087	9.371594968	11.97124111	3.25E-26	3.41E-25	48.47886981
CSAG3	3.424811087	9.371594968	11.97124111	3.25E-26	3.41E-25	48.47886981
CSAG4	3.654368088	9.048906458	10.72823612	3.39E-22	2.79E-21	39.28063374
CSDC2	-1.696938735	13.99763199	-22.33200847	1.45E-60	1.32E-58	127.3484353
CSF2	3.195267713	6.008870208	11.75998601	1.6E-25	1.61E-24	46.89512178
CSMD3	1.084810037	4.256318602	4.862529504	0.00000209	5.32E-06	3.451935817
CSN3	-1.152865897	5.947664076	-6.762779037	1.02E-10	3.78E-10	13.133688
CSPG4P1Y	-1.261022412	12.94500566	-13.9075226	1.17E-32	1.79E-31	63.25712361
CSPG4P2Y	-1.261022412	12.94500566	-13.9075226	1.17E-32	1.79E-31	63.25712361
CSRNP1	-1.118866324	10.01016409	-12.45268362	8.44E-28	9.73E-27	52.11360977
CSRP1	-1.154118252	14.2541695	-14.32980271	4.41E-34	7.39E-33	66.52129141
CST1	4.015304308	11.43277652	21.36575496	1.73E-57	1.27E-55	120.279136
CST2	4.360002049	11.06296161	21.09408661	1.29E-56	9.00E-55	118.2729606
CST6	-2.309478213	12.27184754	-10.8409608	1.48E-22	1.24E-21	40.10157327
CSTA	-3.412341349	14.88525122	-25.15575238	2.77E-69	4.96E-67	147.3741799
CSTB	-2.876937571	15.92452855	-28.92583464	2.96E-80	1.51E-77	172.5552721
CT45A1	1.736310213	6.648603574	6.141319488	3.36E-09	1.10E-08	9.70846233
CT45A10	1.295853663	8.460473219	5.839324896	1.69E-08	5.21E-08	8.130595787
CT45A3	1.736310213	6.648603574	6.141319488	3.36E-09	1.10E-08	9.70846233
CT45A5	1.295853663	8.460473219	5.839324896	1.69E-08	5.21E-08	8.130595787
CT45A6	1.295853663	8.460473219	5.839324896	1.69E-08	5.21E-08	8.130595787
CT45A7	1.295853663	8.460473219	5.839324896	1.69E-08	5.21E-08	8.130595787
CT69	1.675170618	5.841801297	8.174681804	1.71E-14	8.41E-14	21.70211978
CT867976.1	-1.021511672	10.63671155	-9.916693633	1.18E-19	8.26E-19	33.46590636
CTAG2	1.090411126	7.100208866	3.717777815	0.000250101	0.000505647	-1.116444545
CTBP2	-2.758773908	12.86643203	-27.60228831	1.72E-76	5.98E-74	163.9202009
CTC1	-1.128656008	9.410026076	-13.20858711	2.58E-30	3.47E-29	57.87915589
CTHRC1	4.359828911	11.63046087	24.71769691	5.85E-68	9.33E-66	144.3317698
CTLA4	1.146229647	10.59617997	9.195308936	1.84E-17	1.12E-16	28.46056538
CTNNA3	-1.644518519	6.168751238	-8.581756578	1.17E-15	6.33E-15	24.34764329
CTNNBIP1	-1.665775345	13.19657542	-17.01578827	3.76E-43	1.11E-41	87.34319252
CTNNBL1	-1.087519917	7.499743018	-11.57222707	6.54E-25	6.34E-24	45.49388848
CTNND1	-1.217764235	13.52829097	-16.74959922	2.96E-42	8.24E-41	85.2850196
CTPS1	1.047681634	11.69383355	12.05911519	1.67E-26	1.79E-25	49.1397542
CTSC	1.393632195	10.67424221	12.17702919	6.86E-27	7.54E-26	50.02840754
CTSG	-1.343793941	12.34129734	-10.99579595	4.75E-23	4.11E-22	41.23393703
CTSK	1.768685437	12.35206855	10.24558532	1.13E-20	8.40E-20	35.80107671
CTSZ	1.09700584	11.79197822	10.69169508	4.43E-22	3.61E-21	39.01516047
CTTNBP2	-3.483134713	11.25068874	-24.73188105	5.3E-68	8.49E-66	144.4306587
CU639417.1	1.18128387	15.36681343	21.66304624	1.94E-58	1.52E-56	122.4653158
CU639417.5	1.051175836	9.557736367	8.512315514	1.86E-15	9.90E-15	23.89142487
CUL3	-1.578366352	7.586617224	-12.15531649	8.08E-27	8.84E-26	49.86461575
CUX2	-1.334607071	7.694585283	-11.8012708	1.17E-25	1.19E-24	47.20404762
CWH43	-4.128637714	11.81740616	-17.80323523	8.58E-46	2.99E-44	93.41197142
CX3CR1	-1.553129774	8.694411719	-7.450210486	1.67E-12	7.12E-12	17.179183
CXCL1	2.188593587	11.94536913	11.17489013	1.26E-23	1.13E-22	42.55026437
CXCL10	2.443606269	11.6929731	12.81358401	5.36E-29	6.64E-28	54.85845249
CXCL11	2.596756132	10.44594475	12.20934493	5.37E-27	5.94E-26	50.27231148
CXCL17	-3.013458416	12.66155542	-23.24505196	1.98E-63	2.12E-61	133.9294722
CXCL8	3.691279952	8.709635907	12.94535886	1.95E-29	2.49E-28	55.86440449
CXCL9	1.6905735	11.84392004	8.203472431	1.41E-14	7.03E-14	21.88688656
CXCR2	-1.351738517	10.40255695	-13.33094256	1.01E-30	1.39E-29	58.81786809
CXCR2P1	1.060845294	6.210732315	4.050761417	0.0000689	0.00014901	0.10360314
CXorf49	1.767561501	9.14251527	10.10270442	3.14E-20	2.28E-19	34.78282586
CXorf49B	1.767561501	9.14251527	10.10270442	3.14E-20	2.28E-19	34.78282586
CYCSP6	1.211108894	8.485398895	9.15100348	2.5E-17	1.51E-16	28.15886005
CYMP	1.174494317	3.788285832	16.57261989	1.17E-41	3.10E-40	83.91513013
CYMP.AS1	1.174494317	3.788285832	16.57261989	1.17E-41	3.10E-40	83.91513013
CYP11A1	-1.321747379	7.009665842	-8.202526673	1.42E-14	7.07E-14	21.88081126
CYP21A1P	-1.957058038	13.62218546	-23.80703565	3.58E-65	4.37E-63	137.9305457
CYP21A2	-3.214306744	12.10442276	-21.3321233	2.22E-57	1.61E-55	120.0312105
CYP24A1	1.71296819	8.399687985	7.180665024	8.62E-12	3.48E-11	15.56262441
CYP26A1	3.039955387	6.743645615	8.819547661	2.39E-16	1.35E-15	25.92457884
CYP27C1	1.100783371	8.696365205	5.120839873	0.000000624	1.67E-06	4.62314278
CYP2A7P1	1.258743835	5.656619324	8.724033013	4.54E-16	2.52E-15	25.28847442
CYP2B7P	-1.452372731	10.07721421	-12.51491195	5.25E-28	6.15E-27	52.58575038
CYP2C18	-3.227014087	11.92935244	-17.87507311	4.94E-46	1.75E-44	93.96389268
CYP2C19	-2.812040015	7.068248197	-14.84527529	8.02E-36	1.50E-34	70.51550071
CYP2C8	-1.319445861	6.892415009	-12.48917588	6.39E-28	7.44E-27	52.39042457
CYP2C9	-3.600000284	7.945127913	-16.64047703	6.91E-42	1.86E-40	84.44049961
CYP2E1	-2.979491307	10.65605982	-18.05867898	1.2E-46	4.40E-45	95.37303336
CYP2F1	-3.522302133	5.698744997	-20.55661013	7.07E-55	4.44E-53	114.2808865
CYP2F2P	-1.997528205	7.455590504	-14.54048993	8.58E-35	1.50E-33	68.15281391
CYP2J2	-2.922169429	12.0786146	-23.14523225	4.05E-63	4.27E-61	133.2148081
CYP2U1	-1.063225287	10.08501577	-7.497338555	1.25E-12	5.37E-12	17.46567086
CYP3A5	-3.961913461	8.945546518	-20.42127938	1.95E-54	1.18E-52	113.2710444
CYP3A7	-2.640261071	11.62209773	-21.42724401	1.1E-57	8.14E-56	120.7321019
CYP3A7.CYP3A51P	-2.640261071	11.62209773	-21.42724401	1.1E-57	8.14E-56	120.7321019
CYP4A22.AS1	-1.284721616	6.856602823	-7.920613829	8.75E-14	4.10E-13	20.08775376
CYP4F12	-1.066443071	11.33303399	-5.296856121	0.000000266	7.36E-07	5.449058422
CYP4F2	-1.432258482	11.9034178	-6.855735192	5.93E-11	2.23E-10	13.66558527
CYP4F22	-1.996817248	8.790891077	-11.64018907	3.93E-25	3.87E-24	46.0003652
CYP4F25P	-1.70265246	9.92431827	-13.37759467	7.02E-31	9.78E-30	59.17612388
CYP4F29P	-5.3424588	10.18778675	-28.69236892	1.34E-79	6.06E-77	171.0481452
CYP4F3	-1.556852883	9.507038516	-6.508037068	4.39E-10	1.54E-09	11.70162853
CYP4F30P	1.134877004	7.219762593	6.367097907	9.69E-10	3.31E-09	10.92585746
CYP4F35P	-5.3424588	10.18778675	-28.69236892	1.34E-79	6.06E-77	171.0481452
CYP4F60P	-1.70265246	9.92431827	-13.37759467	7.02E-31	9.78E-30	59.17612388
CYP4F8	-1.308056046	11.7552718	-7.372595909	2.69E-12	1.13E-11	16.70983528
CYP4X1	-1.953210314	10.57082543	-10.77530744	2.4E-22	1.99E-21	39.62307793
CYP4Z1	-1.096314743	6.089385896	-12.12466427	1.02E-26	1.11E-25	49.63350598
CYP4Z2P	-1.096314743	6.089385896	-12.12466427	1.02E-26	1.11E-25	49.63350598
CYSLTR1	-1.274485025	5.221374982	-9.91391198	1.21E-19	8.42E-19	33.44628968
DACT1	1.418349029	9.717422408	8.072910517	3.29E-14	1.59E-13	21.05194638
DAGLA	-2.103981149	6.659198759	-9.80712504	2.57E-19	1.75E-18	32.69496738
DAPP1	-1.955326294	12.54287399	-16.53237369	1.6E-41	4.20E-40	83.60346108
DARS2	1.154713122	11.33233991	16.8579827	1.28E-42	3.65E-41	86.12338464
DBF4P1	1.517095747	9.976300248	12.496059	6.06E-28	7.07E-27	52.44265624
DBNDD1	-1.541227861	11.39479415	-14.51042219	1.08E-34	1.89E-33	67.91987733
DCAF13P3	1.13180584	12.78911213	16.83605135	1.52E-42	4.30E-41	85.9537786
DCBLD1	1.613679471	11.61981885	15.27748639	2.78E-37	5.70E-36	73.86914799
DCBLD2	1.239258374	9.778422162	12.55366422	3.91E-28	4.60E-27	52.88002177
DCD	-1.609314272	10.59075073	-12.2028716	5.64E-27	6.23E-26	50.2234417
DCDC2C	-1.410772221	4.827314084	-8.923151325	1.18E-16	6.84E-16	26.61853649
DCLK1	-2.361430481	6.225972107	-11.91629294	4.93E-26	5.11E-25	48.06623142
DCSTAMP	2.466233229	6.063147413	15.14842126	7.58E-37	1.52E-35	72.86744988
DCT	-1.003024984	4.974728211	-7.221085266	6.75E-12	2.75E-11	15.80261359
DCUN1D3	-1.755335891	11.25453452	-11.61206271	4.85E-25	4.75E-24	45.79065693
DDHD1	1.166856227	10.204125	13.65428572	8.28E-32	1.20E-30	61.3044661
DDN	1.609950666	6.625723162	13.97605864	6.86E-33	1.07E-31	63.78626934
DDX11	1.358844413	10.99036397	16.4479487	3.08E-41	7.97E-40	82.94950462
DDX12P	1.461210903	9.987265053	13.89682021	1.27E-32	1.94E-31	63.17451833
DDX39A	1.203310777	14.13368571	22.8696079	2.95E-62	2.96E-60	131.2352767
DDX60	1.564214017	11.69270924	9.337788094	6.89E-18	4.28E-17	29.4354868
DDX60L	1.210640177	10.01104189	7.916678294	8.97E-14	4.20E-13	20.0629795
DEFB1	-1.668857235	14.2726255	-10.44516024	2.66E-21	2.07E-20	37.23263142
DEFB104A	-1.478190961	7.221720909	-10.59730096	8.81E-22	7.05E-21	38.33087501
DEFB104B	-1.478190961	7.221720909	-10.59730096	8.81E-22	7.05E-21	38.33087501
DEFB126	1.159110775	6.145927825	8.687439869	5.8E-16	3.20E-15	25.04572235
DENND2D	-1.183352853	12.47117989	-18.71440976	7.9E-49	3.30E-47	100.386715
DEPDC1	1.863791922	7.701435706	13.1097562	5.52E-30	7.28E-29	57.12191518
DEPDC1.AS1	1.246613018	4.85102909	9.31158418	8.26E-18	5.10E-17	29.25565528
DEPDC1B	1.825238255	9.035024568	16.86712819	1.19E-42	3.41E-41	86.19410555
DEPTOR	-1.700794941	11.29327	-16.94885297	6.32E-43	1.85E-41	86.8259224
DES	-2.983044126	14.23395074	-18.14479243	6.2E-47	2.30E-45	96.03317965
DGAT2	-1.232849887	10.37878991	-12.1344115	9.47E-27	1.03E-25	49.70698255
DGCR9	-1.236552782	6.072823146	-8.78283338	3.06E-16	1.72E-15	25.67964959
DHFRP1	1.190908092	11.18651139	14.63495298	4.12E-35	7.37E-34	68.88481311
DHRS1	-2.121492559	13.5474022	-23.97719589	1.07E-65	1.40E-63	139.1344165
DHRS12	-1.01315595	11.82636385	-13.58932868	1.37E-31	1.96E-30	60.80429075
DHRS3	-1.261581618	13.57252509	-12.88368289	3.13E-29	3.95E-28	55.39334583
DHRS9	-2.49672065	11.74247142	-12.39898368	1.27E-27	1.45E-26	51.706581
DIO1	-1.256577382	4.288556647	-10.93787167	7.27E-23	6.21E-22	40.8096867
DIO2	-2.548044174	7.164047832	-12.78568975	6.63E-29	8.20E-28	54.64575446
DKK4	-2.906675884	10.42331793	-22.14469885	5.68E-60	4.97E-58	125.9862942
DLD	1.171485597	13.85366368	15.31352795	2.1E-37	4.34E-36	74.14889437
DLEU7	2.105061964	7.4188268	15.90160152	2.16E-39	4.99E-38	78.71317776
DLG5.AS1	-1.694442034	8.472453289	-14.90051699	5.22E-36	9.87E-35	70.94397544
DLGAP1.AS2	1.459457639	6.982272463	10.12790234	2.62E-20	1.91E-19	34.96198679
DLGAP1.AS3	1.273117017	4.110343343	17.15614114	1.27E-43	3.87E-42	88.4271832
DLGAP1.AS5	-2.301743168	6.073951109	-12.29074152	2.89E-27	3.25E-26	50.88731604
DLGAP5	1.980180567	12.24632148	18.36184507	1.17E-47	4.56E-46	97.69485805
DLK1	-2.113812023	6.634155797	-8.011692038	4.88E-14	2.34E-13	20.66309451
DLL3	2.691297134	6.075488724	13.79887271	2.71E-32	4.06E-31	62.41884295
DLX1	3.458952739	8.028315276	17.8577785	5.64E-46	1.99E-44	93.8310495
DLX2	3.69228098	5.745175194	18.21774795	3.54E-47	1.34E-45	96.59206568
DLX2.DT	-2.490982527	9.729579279	-19.76918795	2.62E-52	1.38E-50	108.3799064
DLX4	1.953179266	6.325190754	13.95671587	7.97E-33	1.24E-31	63.63690256
DLX5	1.432731794	11.37082262	9.117591491	3.14E-17	1.88E-16	27.93180066
DLX6	2.944301786	7.319379838	13.87911318	1.45E-32	2.21E-31	63.03786335
DLX6.AS1	1.7609061	6.834743429	12.57885345	3.22E-28	3.81E-27	53.07140084
DMBT1	-1.452270822	7.498381207	-5.952555641	9.29E-09	2.92E-08	8.715296548
DMP1	1.216007871	8.734813168	12.99624313	1.32E-29	1.70E-28	56.25333887
DMRT1	1.191684345	5.040444905	6.374875279	9.28E-10	3.18E-09	10.96835307
DMRT2	2.142369239	6.690657676	8.234548228	1.16E-14	5.78E-14	22.0867278
DMRTA1	-1.871783636	9.988637367	-9.118629911	3.12E-17	1.87E-16	27.93885144
DMRTC1	-1.329101782	10.50087485	-13.75012917	3.95E-32	5.89E-31	62.04300613
DMRTC1B	-1.329101782	10.50087485	-13.75012917	3.95E-32	5.89E-31	62.04300613
DMXL1	-1.333019672	12.10328326	-19.15332051	2.78E-50	1.30E-48	103.7243044
DNA2	1.672100328	8.565314553	14.56717206	6.97E-35	1.23E-33	68.3595469
DNAH14	1.525384592	9.238534408	9.660704002	7.23E-19	4.79E-18	31.67048051
DNAH17	3.650454373	7.696724518	16.26826987	1.24E-40	3.13E-39	81.55703622
DNAH17.AS1	2.659458673	8.347924959	17.36924968	2.44E-44	7.85E-43	90.07129957
DNAH3	1.09503716	5.600221362	8.897372688	1.41E-16	8.11E-16	26.44548376
DNAH6	-1.387439275	5.947353738	-7.68586836	3.86E-13	1.73E-12	18.62282752
DNAI2	-1.146633057	8.889814695	-8.031322946	4.3E-14	2.07E-13	20.78760192
DNAJA1P5	1.031256794	11.56427684	7.295299434	4.31E-12	1.78E-11	16.24549739
DNAJB11	1.037364	13.96577352	20.01524734	4.1E-53	2.30E-51	110.2303269
DNAJB5	1.587394737	10.42930006	10.87870699	1.12E-22	9.50E-22	40.37712561
DNAJB8.AS1	1.578282169	4.222717263	18.41728617	7.67E-48	3.01E-46	98.11876301
DNAJC18	-1.019009196	4.386084847	-9.64958204	7.82E-19	5.17E-18	31.59293666
DNAJC2	1.016378787	9.566097242	12.38911873	1.37E-27	1.56E-26	51.63184931
DNASE1L3	-3.155063598	11.38454177	-17.69623266	1.96E-45	6.72E-44	92.58930352
DNM1P24	-1.261022412	12.94500566	-13.9075226	1.17E-32	1.79E-31	63.25712361
DNM1P33	-1.097331027	6.066506833	-10.26751167	9.61E-21	7.20E-20	35.95783438
DNM1P48	-1.261022412	12.94500566	-13.9075226	1.17E-32	1.79E-31	63.25712361
DNMT1	1.229047492	14.19807022	29.90345303	5.66E-83	3.55E-80	178.7921302
DNMT3B	2.650120934	6.24188656	22.02171236	1.4E-59	1.19E-57	125.0897332
DOCK8.AS1	-1.668339754	6.402790872	-12.92041457	2.36E-29	3.00E-28	55.67384068
DOCK9	-1.544835424	12.47175884	-20.32332418	4.05E-54	2.41E-52	112.5389545
DOCK9.DT	-1.421969957	10.25110418	-12.13975561	9.09E-27	9.90E-26	49.74727345
DOK4	-1.058798109	11.54523179	-13.27344973	1.57E-30	2.14E-29	58.37661844
DPPA2	2.442585201	5.702111348	9.862550132	1.74E-19	1.20E-18	33.08449301
DPPA2P3	-1.899566063	14.60053018	-13.31017625	1.18E-30	1.62E-29	58.65845655
DPT	-2.138654248	12.44951827	-14.01318166	5.15E-33	8.12E-32	64.07299517
DPY19L1	1.331955333	10.88359303	16.0563896	6.47E-40	1.56E-38	79.91401523
DPY19L1P2	1.466572239	10.44702037	16.7482788	2.99E-42	8.31E-41	85.27480313
DPYS	2.466233229	6.063147413	15.14842126	7.58E-37	1.52E-35	72.86744988
DPYSL4	1.359904375	7.872797634	7.526342773	1.04E-12	4.52E-12	17.64254226
DPYSL5	1.158114254	4.882264953	5.259754024	0.000000319	8.76E-07	5.27311949
DRD1	-1.391412961	5.601259405	-11.65357691	3.55E-25	3.51E-24	46.10023356
DRD4	-1.614635626	11.80531986	-17.73850851	1.41E-45	4.88E-44	92.91441477
DRG1	-2.115987632	8.941402371	-18.56439049	2.49E-48	1.01E-46	99.24244147
DSC2	-1.485081332	14.02736807	-11.09430425	2.29E-23	2.03E-22	41.95711809
DSCAML1	-1.171468118	13.68450113	-15.92707455	1.77E-39	4.11E-38	78.91082181
DSCR9	1.136405708	6.385130402	11.69424845	2.62E-25	2.61E-24	46.40382211
DSG1	-2.442209619	12.04981132	-16.19743817	2.16E-40	5.35E-39	81.00788201
DSG1.AS1	-2.442209619	12.04981132	-16.19743817	2.16E-40	5.35E-39	81.00788201
DSG2	1.387372092	12.67586089	15.59773515	2.29E-38	5.01E-37	76.35494283
DSG2.AS1	1.387372092	12.67586089	15.59773515	2.29E-38	5.01E-37	76.35494283
DSG3	-1.522219735	15.02521151	-11.76503829	1.54E-25	1.55E-24	46.93291149
DSG4	-1.18629701	5.891873008	-5.514265511	9.02E-08	2.61E-07	6.499503501
DSP	-1.006533193	15.45445548	-8.916518864	1.24E-16	7.14E-16	26.57398856
DSPP	1.651519247	4.7893603	13.44584289	4.14E-31	5.82E-30	59.70054647
DTX2	-1.093956836	12.76826641	-14.00734012	5.38E-33	8.48E-32	64.02787207
DTYMK	1.108472908	12.80300485	15.07729105	1.32E-36	2.61E-35	72.31546536
DUOX1	-2.059966265	13.77808097	-21.74263242	1.08E-58	8.69E-57	123.0489067
DUOX2	-1.558949704	11.01039603	-9.957706754	8.84E-20	6.22E-19	33.75540392
DUSP1	-1.782351517	14.30361036	-18.47124647	5.07E-48	2.03E-46	98.53113181
DUSP13	-2.610878214	8.774860307	-14.92410585	4.34E-36	8.28E-35	71.12695752
DUSP2	-1.67143479	13.38705465	-16.18934445	2.3E-40	5.68E-39	80.94512445
DUSP22	-1.478245916	12.04354975	-16.11496642	4.1E-40	1.00E-38	80.36834211
DUSP5	-2.739396803	13.09049301	-23.99465702	9.47E-66	1.26E-63	139.2577515
DYNAP	-3.678286349	8.818110998	-19.90790511	9.2E-53	4.99E-51	109.423791
DYNC1I1	1.420452446	9.409397678	10.7085626	3.91E-22	3.21E-21	39.13766449
DYNLT3	-1.468997208	12.46615778	-12.00485745	2.52E-26	2.66E-25	48.73155028
DYRK3	1.193687408	10.19207001	9.985946212	7.23E-20	5.12E-19	33.95502466
DZIP1	-2.235655763	8.285654848	-9.02135568	6.07E-17	3.58E-16	27.28007112
E2F1	1.044232689	11.15333388	14.49729034	1.2E-34	2.08E-33	67.81815366
E2F7	1.478439366	10.29123462	19.22230346	1.65E-50	7.77E-49	104.2474252
EBF3	-2.157646903	11.24769463	-22.86989798	2.94E-62	2.96E-60	131.2373648
EBLN1	1.762923207	4.141371013	16.62242872	7.95E-42	2.14E-40	84.30077954
ECE1	1.039083353	12.57215734	12.34786976	1.87E-27	2.12E-26	51.31951033
ECHDC3	-2.092794038	11.47478553	-15.22218277	4.27E-37	8.67E-36	73.43990982
ECM1	-3.6142075	15.07075017	-31.01122035	5.41E-86	4.82E-83	185.7161158
ECRG4	-4.944512487	10.6431996	-22.16335182	4.96E-60	4.36E-58	126.1221219
ECT2	2.080965065	10.39122632	19.21225922	1.78E-50	8.36E-49	104.1712814
EDAR	-1.793489484	8.337192023	-8.262350679	9.64E-15	4.85E-14	22.26587681
EDN3	-2.631296471	11.16683794	-18.90562238	1.84E-49	8.12E-48	101.8426575
EEF1AKMT4	1.742098592	12.36315574	19.02589418	7.34E-50	3.34E-48	102.7569373
EEF1AKMT4.ECE2	1.742098592	12.36315574	19.02589418	7.34E-50	3.34E-48	102.7569373
EEF1B2P1	-1.033656134	14.62191828	-16.79412619	2.1E-42	5.91E-41	85.62949807
EEF1B2P7	-1.038186084	14.62781337	-13.37643434	7.08E-31	9.87E-30	59.1672111
EFHD1	-1.302908483	10.29125943	-13.84439267	1.9E-32	2.88E-31	62.76996091
EFNB1	1.423154168	11.90457826	13.88634913	1.37E-32	2.10E-31	63.09370493
EGOT	-1.607782391	7.303971989	-11.81272176	1.07E-25	1.09E-24	47.28978371
EGR2	1.200957317	11.37631263	7.268051619	5.08E-12	2.09E-11	16.08255565
EHF	-1.569105005	10.51957076	-11.79692896	1.21E-25	1.23E-24	47.17154491
EIF1AY	-1.540214653	8.641215217	-4.574660532	0.00000764	1.83E-05	2.205658225
EIF2AK2	1.517766769	12.7401278	27.54308028	2.54E-76	8.57E-74	163.5287396
EIF2D	-1.611568689	11.99326581	-20.36411286	2.99E-54	1.79E-52	112.8439138
EIF3H	1.822002353	15.18241954	23.34825896	9.45E-64	1.02E-61	134.667128
EIF4E3	-1.575855535	8.795767347	-11.86518309	7.24E-26	7.43E-25	47.68285344
EIF4ENIF1	-2.115987632	8.941402371	-18.56439049	2.49E-48	1.01E-46	99.24244147
EIF5A2	1.253622918	9.633628016	10.15393395	2.17E-20	1.59E-19	35.14726298
ELF3	-1.632838824	12.95205167	-16.35223492	6.48E-41	1.65E-39	82.20785326
ELFN1	1.054571573	4.038448947	6.456430106	5.87E-10	2.04E-09	11.41617945
ELFN1.AS1	1.054571573	4.038448947	6.456430106	5.87E-10	2.04E-09	11.41617945
ELL2	-1.268399954	12.57819107	-15.99178045	1.07E-39	2.53E-38	79.41282826
ELN	-3.056089307	14.13358357	-36.75804511	1.17E-100	3.41E-97	219.3065505
ELN.AS1	-3.056089307	14.13358357	-36.75804511	1.17E-100	3.41E-97	219.3065505
ELOVL4	-1.632627763	9.874521159	-7.552443907	8.87E-13	3.87E-12	17.80207086
ELOVL6	-1.473584697	11.49239047	-14.57920167	6.35E-35	1.12E-33	68.4527597
EMC3	-1.967256291	7.5018672	-18.71181775	8.06E-49	3.35E-47	100.3669591
EMC3.AS1	-1.967256291	7.5018672	-18.71181775	8.06E-49	3.35E-47	100.3669591
EME2	-1.032950353	10.10494577	-12.65881311	1.75E-28	2.11E-27	53.67942118
EMILIN2	1.456664767	11.27405945	11.06465358	2.85E-23	2.51E-22	41.73922276
EMP1	-3.773903496	14.67749797	-41.04610201	1.34E-110	1.43E-106	242.0342533
EMX1	1.072419035	7.946938362	9.52527112	1.87E-18	1.20E-17	30.72892764
EMX2	-1.162046144	6.392852923	-5.193621002	0.00000044	1.19E-06	4.961952913
EMX2OS	-1.887800754	6.516063435	-9.120344343	3.08E-17	1.85E-16	27.95049313
EN1	2.383533997	9.457408769	15.18530967	5.69E-37	1.15E-35	73.15373299
ENAH	1.453724035	6.253082015	8.239412983	1.12E-14	5.61E-14	22.1180502
ENDOU	-5.341721783	10.99812422	-29.61907327	3.45E-82	2.05E-79	176.9901842
ENKUR	1.547641403	6.914492021	13.74396891	4.14E-32	6.17E-31	61.99551849
ENO2	1.451521462	10.67668094	13.23003778	2.19E-30	2.95E-29	58.04362964
ENPP6	-2.108617474	6.013513575	-10.8360984	1.54E-22	1.29E-21	40.06610084
EP300	-1.161830873	5.323281472	-11.21637326	9.28E-24	8.39E-23	42.85612552
EP300.AS1	-1.161830873	5.323281472	-11.21637326	9.28E-24	8.39E-23	42.85612552
EPB41	-3.035723626	13.18799919	-31.13460892	2.52E-86	2.30E-83	186.4780304
EPB41L3	-2.61950666	12.91631144	-23.51657712	2.84E-64	3.19E-62	135.8673959
EPB41L4A.DT	-2.073693174	8.722968989	-19.23266717	1.52E-50	7.19E-49	104.3259818
EPB41L4B	1.422697442	9.895390441	10.4040287	3.59E-21	2.77E-20	36.93673424
EPCAM	1.761968525	13.6639439	13.5619305	1.69E-31	2.41E-30	60.59341374
EPDR1	1.444861176	4.249371421	15.26963306	2.95E-37	6.05E-36	73.80819327
EPGN	-3.605883969	10.63863795	-17.36346212	2.56E-44	8.19E-43	90.02667905
EPHA1	-1.550560139	12.28383022	-18.74401642	6.3E-49	2.66E-47	100.6123359
EPHA2	-1.555499412	12.98417122	-14.69852544	2.51E-35	4.56E-34	69.3775881
EPHB6	-1.065203483	11.5186071	-9.391610366	4.74E-18	2.98E-17	29.80559433
EPHX2	-2.130851324	12.94710791	-22.6906836	1.07E-61	1.05E-59	129.9454183
EPHX3	-2.215725924	14.52706971	-21.25004877	4.08E-57	2.90E-55	119.4256591
EPN3	-1.557457206	10.05878245	-16.98625038	4.73E-43	1.39E-41	87.11495
EPOP	1.694654121	9.9137067	13.28961083	1.38E-30	1.89E-29	58.50062368
EPS8L1	-3.354013555	10.89873805	-22.34065195	1.36E-60	1.25E-58	127.4111943
EPS8L2	-1.507019912	11.58846104	-18.8554124	2.69E-49	1.17E-47	101.4606261
EPSTI1	1.287454668	12.44678473	8.847517296	1.98E-16	1.13E-15	26.11152027
EPYC	3.543741192	5.545243915	12.73293653	9.93E-29	1.22E-27	54.24374301
ERAP1	-1.442277626	14.5758352	-23.63912658	1.18E-64	1.37E-62	136.7391281
ERBB3	-1.629883303	12.14729415	-15.50235571	4.82E-38	1.03E-36	75.61459985
ERCC1	-1.198646605	12.44672526	-8.964091067	8.96E-17	5.21E-16	26.89388117
ERCC6L	1.632583429	8.955999407	11.7470067	1.76E-25	1.77E-24	46.79806002
EREG	-1.879733189	11.67608243	-11.53673855	8.53E-25	8.24E-24	45.22974841
ERF	1.096498555	9.541802687	12.12460923	1.02E-26	1.11E-25	49.63309115
ERN1	-1.357925197	10.65608438	-16.36214405	6E-41	1.53E-39	82.28464732
ERO1A	-1.777488433	13.22487427	-15.88589827	2.44E-39	5.62E-38	78.59133244
ERVMER34.1	1.626289639	9.639280592	11.43734656	1.79E-24	1.70E-23	44.49122078
ESCO2	1.469946669	9.796196145	9.62242877	9.46E-19	6.22E-18	31.40378591
ESM1	3.594325726	7.143359708	19.12721354	3.4E-50	1.57E-48	103.5262216
ESPL1	-1.974838122	12.01566343	-19.9945184	4.79E-53	2.67E-51	110.0746615
ESRG	1.190908808	7.211656397	3.250230455	0.001318032	0.00243325	-2.670813187
ETHE1	-1.504837231	14.02781846	-19.53866062	1.5E-51	7.52E-50	106.6412014
ETV4	1.562423475	10.77427783	14.59833643	5.47E-35	9.73E-34	68.60103686
ETV5	1.332534218	9.080935561	8.292696712	7.91E-15	4.01E-14	22.46179922
EVA1A	3.084228845	7.578630717	14.7133226	2.24E-35	4.08E-34	69.4923025
EVPLL	-2.106096985	11.1232427	-17.36299031	2.56E-44	8.21E-43	90.02304146
EXO1	1.817565412	11.74969996	24.32983191	8.89E-67	1.28E-64	141.6179405
EXOC2	-1.09087912	10.32913193	-7.454379109	1.63E-12	6.94E-12	17.20447836
EXOSC4	1.063802777	12.43327324	14.62529856	4.44E-35	7.94E-34	68.80998798
EXOSC7	-1.065935029	15.08739316	-13.24934309	1.88E-30	2.56E-29	58.19168921
EXPH5	-2.637714139	12.72679247	-23.98514632	1.01E-65	1.33E-63	139.1905783
EXTL2	1.059255424	10.26810099	10.25887783	1.02E-20	7.65E-20	35.89609307
EZR	-1.242940865	6.922233034	-7.434996504	1.83E-12	7.78E-12	17.08693898
F13A1	-1.113690061	10.21285628	-4.603381638	0.00000674	1.62E-05	2.327153726
F2R	1.341710665	10.7651725	6.52128262	4.07E-10	1.44E-09	11.77514923
F2RL2	1.935463821	10.08325135	10.90170125	9.49E-23	8.05E-22	40.54514603
FA2H	-1.586133499	10.68672296	-9.481228023	2.54E-18	1.63E-17	30.4240195
FAAH2	-1.175780223	11.26396326	-12.83717646	4.47E-29	5.57E-28	55.03841601
FAAP24	1.484356753	8.697380645	9.812513961	2.48E-19	1.69E-18	32.73279951
FABP12	-3.18674311	8.092815278	-14.97350584	2.96E-36	5.72E-35	71.51019287
FADD	1.777242811	12.24577587	13.73678703	4.38E-32	6.51E-31	61.94015862
FADS3	1.26362845	10.61597333	13.97108507	7.13E-33	1.11E-31	63.74786094
FALEC	-3.880011397	8.897598204	-26.64024377	1.07E-73	2.75E-71	157.5044095
FAM107A	-2.917799748	10.33859024	-23.90794157	1.75E-65	2.23E-63	138.6448761
FAM110C	-1.216976665	11.87904584	-9.312220689	8.22E-18	5.08E-17	29.26002069
FAM133A	1.196772512	4.048083081	5.582617985	6.38E-08	1.87E-07	6.836539778
FAM135A	-1.652281612	11.43730789	-13.15354164	3.94E-30	5.24E-29	57.45728573
FAM13C	-2.004146044	8.176105036	-10.507217	1.7E-21	1.34E-20	37.67988768
FAM149A	-1.422317892	10.46135616	-12.18512226	6.45E-27	7.12E-26	50.089476
FAM153A	-1.081669373	6.430678574	-6.273623172	1.63E-09	5.46E-09	10.41800959
FAM153B	-1.422686459	7.531230409	-9.625699815	9.25E-19	6.09E-18	31.42655965
FAM153CP	-1.422686459	7.531230409	-9.625699815	9.25E-19	6.09E-18	31.42655965
FAM162B	-1.438370087	9.151773408	-9.711429382	5.06E-19	3.38E-18	32.02464099
FAM163B	-2.234499437	13.55004418	-24.93111178	1.32E-68	2.24E-66	145.8169958
FAM168A	1.849897231	15.27315111	23.51886608	2.79E-64	3.15E-62	135.8836947
FAM172A	-1.39344399	8.967155031	-13.24190815	2E-30	2.71E-29	58.13466393
FAM174B	-1.301216218	11.16730113	-11.62515583	4.4E-25	4.31E-24	45.88826081
FAM180A	-1.065880692	7.940210552	-5.725573299	3.06E-08	9.20E-08	7.551719575
FAM189A2	-3.164415462	10.44167345	-22.71565287	8.96E-62	8.76E-60	130.1256475
FAM214A	-1.590760987	12.1890269	-24.88764387	1.79E-68	2.95E-66	145.5149502
FAM218A	-1.315979897	9.626364037	-12.74006186	9.4E-29	1.15E-27	54.29802378
FAM219B	-1.224484912	10.58353999	-20.3124239	4.4E-54	2.61E-52	112.4574299
FAM221A	-1.31917251	8.199391474	-9.697552645	5.58E-19	3.71E-18	31.92767419
FAM224A	-1.479374828	6.350377642	-4.778163862	0.00000308	7.68E-06	3.08016551
FAM224B	-1.479374828	6.350377642	-4.778163862	0.00000308	7.68E-06	3.08016551
FAM225B	1.476650873	7.512325526	9.321999449	7.69E-18	4.77E-17	29.3271046
FAM228B	-2.345766403	14.24385394	-26.80231903	3.59E-74	9.67E-72	158.5935057
FAM229B	-1.200082855	8.76604202	-10.03128627	5.23E-20	3.74E-19	34.27601371
FAM230D	1.014869197	7.225127535	6.74929039	1.1E-10	4.07E-10	13.05691487
FAM230E	1.014869197	7.225127535	6.74929039	1.1E-10	4.07E-10	13.05691487
FAM230F	1.263116454	7.562078004	5.226955151	0.000000374	1.02E-06	5.118403953
FAM236A	-1.329101782	10.50087485	-13.75012917	3.95E-32	5.89E-31	62.04300613
FAM236B	-1.329101782	10.50087485	-13.75012917	3.95E-32	5.89E-31	62.04300613
FAM241A	-1.0409675	11.89003315	-8.91111688	1.28E-16	7.40E-16	26.53771761
FAM245A	1.377937411	4.853766671	12.68228246	1.46E-28	1.77E-27	53.85802999
FAM24A	1.645244876	5.149117824	19.54841246	1.39E-51	7.00E-50	106.7148502
FAM25A	-3.37658237	15.20231716	-24.57617343	1.58E-67	2.45E-65	143.3437225
FAM25E	-3.211874092	14.51053497	-24.36229254	7.07E-67	1.03E-64	141.8457794
FAM3B	-1.015851232	8.511349513	-12.60703816	2.6E-28	3.10E-27	53.28563125
FAM3D	-4.655996063	12.87404034	-36.04684245	6.26E-99	1.25E-95	215.3521178
FAM3D.AS1	-4.655996063	12.87404034	-36.04684245	6.26E-99	1.25E-95	215.3521178
FAM47E	-1.290705937	7.339797573	-8.017092997	4.72E-14	2.26E-13	20.69733211
FAM47E.STBD1	-1.290705937	7.339797573	-8.017092997	4.72E-14	2.26E-13	20.69733211
FAM72B	1.949115281	10.12677237	15.88752395	2.4E-39	5.56E-38	78.60394666
FAM72C	1.78407	11.75835779	17.50561167	8.52E-45	2.83E-43	91.12210159
FAM72D	1.78407	11.75835779	17.50561167	8.52E-45	2.83E-43	91.12210159
FAM89A	1.911315576	11.75162323	15.45294942	7.08E-38	1.50E-36	75.2310976
FAM92A	1.646840109	11.29654595	15.59103871	2.42E-38	5.28E-37	76.3029655
FAM92A1P1	1.492537635	9.168677422	10.12026892	2.77E-20	2.01E-19	34.90769312
FAN1	-1.604776887	12.90898756	-16.04760336	6.92E-40	1.67E-38	79.84586284
FANCA	1.755901287	7.165056786	12.49101186	6.3E-28	7.34E-27	52.40435606
FANCB	1.535244093	9.115125139	16.7327814	3.38E-42	9.34E-41	85.15489088
FANCD2P2	1.056097979	11.10183129	14.45388357	1.68E-34	2.90E-33	67.48195322
FANCI	1.581039038	12.59860309	21.72650953	1.21E-58	9.73E-57	122.9307376
FAP	1.122373681	3.842000224	9.924969897	1.12E-19	7.80E-19	33.52428555
FAR2P4	-1.000731941	11.5506245	-10.38763436	4.04E-21	3.10E-20	36.81891741
FAT1	1.408572218	12.06844323	14.12832081	2.11E-33	3.41E-32	64.96275787
FAXDC2	-1.483490894	9.739404611	-10.68916107	4.51E-22	3.67E-21	38.9967626
FBLIM1	1.205044857	10.73284278	12.96248657	1.71E-29	2.19E-28	55.99529056
FBN2	1.906727059	7.845646971	11.03414474	3.58E-23	3.12E-22	41.51521807
FBP2	1.571543846	8.292121069	8.811625181	2.52E-16	1.42E-15	25.87168199
FBP2P1	1.728775412	11.1606048	18.78284172	4.68E-49	1.99E-47	100.9081049
FBXL13	1.410814253	9.164508574	5.887117397	1.31E-08	4.09E-08	8.376363234
FBXL16	-2.057189826	12.03335052	-16.12575618	3.77E-40	9.21E-39	80.45202108
FBXL22	-1.432724594	5.258859753	-13.87667554	1.48E-32	2.26E-31	63.01905224
FBXO3	-1.423510046	12.25722804	-24.74471486	4.84E-68	7.80E-66	144.5201117
FBXO34	-1.513768025	12.75850161	-21.77251218	8.67E-59	7.05E-57	123.2678271
FBXO40	-1.030242592	4.422014423	-9.30724166	8.51E-18	5.25E-17	29.22587641
FBXO41	1.169646277	9.679520176	11.27497572	6E-24	5.50E-23	43.28880958
FBXO43	1.509642281	6.006209313	10.46065101	2.38E-21	1.86E-20	37.34418431
FBXO5	1.340491661	10.61175429	12.51662397	5.18E-28	6.07E-27	52.59874684
FCER1A	-3.854780165	10.48785192	-20.99130752	2.78E-56	1.90E-54	117.5119128
FCGBP	-2.236415487	11.18385347	-12.89076299	2.96E-29	3.74E-28	55.44740055
FCGR1B	-1.178281371	8.525867692	-8.757328357	3.63E-16	2.03E-15	25.50980857
FCGR2A	1.37617742	12.4290021	12.97584943	1.54E-29	1.98E-28	56.09742748
FCGR3A	2.820204697	11.46248416	14.25955951	7.61E-34	1.26E-32	65.97772886
FCHO2	-1.809680727	11.71362896	-17.71611514	1.68E-45	5.77E-44	92.74221761
FCRL1	-1.199482042	12.14426923	-8.19654954	1.48E-14	7.34E-14	21.84242482
FCRLA	-1.481912498	5.885159954	-5.638138252	0.000000048	1.42E-07	7.112653796
FDCSP	-1.028977395	11.99221371	-3.611685064	0.000370291	0.000733827	-1.485627702
FEN1P1	1.520206629	10.80754675	11.97071152	3.27E-26	3.42E-25	48.4748905
FENDRR	-1.211894718	7.873096534	-8.780596928	3.1E-16	1.74E-15	25.66474663
FETUB	-1.938366851	9.759990479	-8.058711697	3.61E-14	1.74E-13	20.96160582
FEZF1.AS1	3.086843618	6.624161036	12.47185195	7.29E-28	8.44E-27	52.2589911
FGF10	-1.77493572	7.786830405	-10.30292481	7.45E-21	5.60E-20	36.21128785
FGF13.AS1	-1.385729184	4.317957783	-11.41350312	2.14E-24	2.02E-23	44.31433072
FGF19	1.942603677	4.752984926	7.736217195	2.81E-13	1.27E-12	18.93481003
FGF5	1.577413026	4.027644657	8.838245476	2.1E-16	1.20E-15	26.04951658
FGFBP1	-1.21311366	14.71391336	-7.297818781	4.24E-12	1.75E-11	16.26058269
FGFBP2	1.280094524	9.354982295	4.715456229	0.00000409	1.01E-05	2.80732022
FGL2	-1.159794878	9.622156393	-6.723080932	1.28E-10	4.71E-10	12.9080376
FHIT	-1.729071623	8.145941443	-18.8548692	2.7E-49	1.17E-47	101.456492
FHL1	-2.244654782	13.24517473	-16.16418231	2.8E-40	6.88E-39	80.75001173
FHL5	-2.21363978	9.072806235	-14.302866	5.44E-34	9.08E-33	66.31282243
FHOD3	-1.046600607	4.626238858	-10.8859422	1.07E-22	9.01E-22	40.42998078
FILNC1	-4.666286805	12.75609885	-28.66348066	1.62E-79	7.21E-77	170.8611819
FIRRE	1.260112984	6.328331931	10.73668769	3.18E-22	2.62E-21	39.34208031
FJX1	1.716256604	11.53609983	14.66295	3.31E-35	5.97E-34	69.10181497
FKBP9	1.060476613	12.88854269	16.63182595	7.39E-42	1.99E-40	84.37352909
FKBP9P1	1.060476613	12.88854269	16.63182595	7.39E-42	1.99E-40	84.37352909
FLG	-4.032233573	12.21802244	-18.59031605	2.04E-48	8.36E-47	99.44031109
FLG.AS1	-2.272933157	6.063031312	-18.56573959	2.46E-48	1.00E-46	99.25273932
FLNC	-1.514212084	11.94073819	-11.07396241	2.66E-23	2.35E-22	41.80761072
FLNC.AS1	-1.921075709	5.063153755	-12.01356011	2.36E-26	2.50E-25	48.79699342
FLT3	-2.027118534	6.573384066	-9.293177193	9.38E-18	5.78E-17	29.12947399
FLT4	-1.139338021	12.77765837	-10.0005895	6.51E-20	4.63E-19	34.05862786
FLYWCH1	1.080582225	8.870509238	8.806466235	2.61E-16	1.47E-15	25.83724977
FMNL2	1.507512681	11.39100637	18.01336231	1.7E-46	6.16E-45	95.02543836
FMO2	-3.745678324	13.03067434	-27.70456644	8.72E-77	3.17E-74	164.5953788
FMO5	-1.093203728	7.345032061	-7.507688833	1.17E-12	5.04E-12	17.52873964
FMO9P	-3.051019018	8.67996126	-13.66065719	7.88E-32	1.14E-30	61.35354321
FN1	2.036717155	14.17185284	15.95947493	1.37E-39	3.23E-38	79.16220117
FNBP1	-1.280470387	11.84354849	-14.48635941	1.31E-34	2.26E-33	67.73348352
FNDC1	2.810788192	10.90488433	16.3576247	6.22E-41	1.58E-39	82.24962345
FNDC11	1.160049889	6.176172513	6.229080118	2.08E-09	6.91E-09	10.17790426
FNDC3B	1.668874189	12.43130721	22.7680123	6.14E-62	6.03E-60	130.5033416
FNDC4	-3.034522408	12.44110213	-28.55190818	3.35E-79	1.43E-76	170.1381042
FO681492.1	-1.41694379	10.26523442	-20.30059564	4.81E-54	2.83E-52	112.3689515
FOLR1	-1.515150941	11.10755451	-8.998731101	7.08E-17	4.15E-16	27.12734641
FOS	-1.505653748	14.64171537	-10.59582941	8.91E-22	7.12E-21	38.32022462
FOSB	-1.198646605	12.44672526	-8.964091067	8.96E-17	5.21E-16	26.89388117
FOXA1	-1.531169433	11.2777093	-9.538941291	1.7E-18	1.10E-17	30.82369528
FOXD1	1.556401202	10.1331188	9.461366619	2.92E-18	1.86E-17	30.28673003
FOXD1.AS1	1.556401202	10.1331188	9.461366619	2.92E-18	1.86E-17	30.28673003
FOXD2.AS1	1.482398798	9.261775597	14.4510524	1.72E-34	2.96E-33	67.46002715
FOXE1	1.218717981	11.66323387	8.057780096	3.63E-14	1.75E-13	20.95568166
FOXJ3	-1.563326504	11.50308395	-12.11057176	1.13E-26	1.22E-25	49.52729897
FOXL1	1.740906404	8.409251369	11.38161539	2.72E-24	2.54E-23	44.07793243
FOXL2	1.746842229	6.380311571	10.85536054	1.33E-22	1.12E-21	40.20665487
FOXM1	1.805569672	10.85693314	20.89994122	5.47E-56	3.66E-54	116.8344356
FOXO4	-1.250772848	9.523074446	-12.77490717	7.2E-29	8.90E-28	54.56355903
FOXRED1	-1.471172727	13.27481422	-10.6932	4.38E-22	3.57E-21	39.02608749
FOXS1	1.241701118	9.625883234	9.632902649	8.79E-19	5.80E-18	31.47671946
FP325317.2	1.235325634	11.43129547	16.81665537	1.76E-42	4.98E-41	85.80376408
FP325318.1	-1.812310193	8.394766629	-13.02360967	1.07E-29	1.39E-28	56.4626245
FP885919.1	-2.058872888	8.679673674	-15.78815282	5.21E-39	1.18E-37	77.83283266
FPR3	1.115517895	11.1441272	8.325269375	6.39E-15	3.26E-14	22.67253999
FRMD3	-1.179577835	9.038687592	-8.573874597	1.24E-15	6.66E-15	24.29576053
FRMD4B	-1.541136775	11.1016196	-8.637945327	8.07E-16	4.40E-15	24.71823267
FRMD5	1.409861224	5.36302684	9.193034355	1.87E-17	1.14E-16	28.44505923
FRMPD2	-2.361822985	11.06118541	-9.460710772	2.93E-18	1.87E-17	30.28219881
FRRS1L	-2.367313149	8.268568644	-13.22801178	2.22E-30	3.00E-29	58.02809348
FRS3	-1.654469225	8.705507239	-17.28941203	4.53E-44	1.43E-42	89.45562205
FSBP	1.412690107	9.356320047	14.67676879	2.97E-35	5.38E-34	69.2089311
FSCN1	2.438689471	14.23577928	36.08952399	4.92E-99	1.14E-95	215.5909851
FSHR	-1.522090017	7.965782147	-10.5278471	1.46E-21	1.15E-20	37.82879028
FST	2.680536651	11.60468745	19.92248451	8.24E-53	4.49E-51	109.5334001
FTCD	-1.503527197	14.71595746	-16.00876342	9.36E-40	2.23E-38	79.5445758
FTL	1.647667282	15.44083404	19.87835085	1.15E-52	6.22E-51	109.2015381
FTLP10	-2.577608231	10.64179888	-22.03549327	1.26E-59	1.08E-57	125.1902806
FTLP3	1.298784542	14.14409696	17.21812956	7.86E-44	2.44E-42	88.90564908
FUT2	-1.725540525	12.10546686	-16.86454182	1.22E-42	3.47E-41	86.17410582
FUT3	-1.971875227	13.33949766	-19.6774277	5.24E-52	2.73E-50	107.6884044
FUT5	-2.665217866	9.72852003	-18.16951092	5.13E-47	1.92E-45	96.22257971
FXR1	1.288211794	13.75433888	22.15386709	5.31E-60	4.66E-58	126.0530607
FXYD1	-2.598436489	11.07821766	-19.97795639	5.43E-53	3.01E-51	109.9502584
FYB2	-3.037759684	5.378733182	-18.04556922	1.33E-46	4.86E-45	95.27249067
FYCO1	-1.38215084	11.74723226	-13.61978259	1.08E-31	1.56E-30	61.03875113
FZD10	-1.076966387	12.5066034	-7.524192543	1.06E-12	4.58E-12	17.62941539
FZD2	1.784525853	11.06112504	17.21670674	7.95E-44	2.47E-42	88.89466895
FZD4	1.550553897	9.702703121	8.844093674	2.02E-16	1.15E-15	26.08862154
FZD6	1.516344088	13.30005305	20.0937616	2.27E-53	1.29E-51	110.819562
G0S2	1.164492876	11.58466591	6.356012583	1.03E-09	3.52E-09	10.86535095
G2E3.AS1	2.633341934	7.572535764	14.97801574	2.86E-36	5.53E-35	71.54518188
G3BP2	1.501843479	17.04028578	22.2258491	3.14E-60	2.81E-58	126.5769254
GAB1	-1.639534636	9.021119369	-12.18023368	6.69E-27	7.37E-26	50.05258677
GAB2	-1.149462475	11.07447803	-19.15310371	2.79E-50	1.30E-48	103.7226596
GABBR2	1.312001293	4.5847959	6.821302905	7.26E-11	2.71E-10	13.46799087
GABRA2	-1.581509416	5.573441537	-9.160794771	2.34E-17	1.41E-16	28.22547514
GABRA4	-1.118390863	3.93660776	-10.96727955	5.86E-23	5.04E-22	41.02498372
GABRB3	-1.637441864	6.300087427	-7.084830032	1.53E-11	6.07E-11	14.99711183
GABRP	-3.546721357	13.4689982	-22.78613689	5.38E-62	5.31E-60	130.6340078
GABRR1	1.879698894	5.9786114	9.315787004	8.02E-18	4.97E-17	29.28448239
GACAT3	-3.901863244	9.590715126	-25.43407056	4.03E-70	7.52E-68	149.2946519
GAD1	1.093716446	7.036593603	5.103778306	0.000000677	1.80E-06	4.544272928
GADD45B	-1.100052513	13.3419255	-12.83888933	4.41E-29	5.50E-28	55.05148418
GAGE10	1.601079613	10.8596594	7.063939655	1.73E-11	6.84E-11	14.87449815
GAGE12G	1.601079613	10.8596594	7.063939655	1.73E-11	6.84E-11	14.87449815
GAGE2A	1.601079613	10.8596594	7.063939655	1.73E-11	6.84E-11	14.87449815
GAL	2.3498189	9.750364911	11.40519265	2.28E-24	2.14E-23	44.25270255
GALE	-1.811628861	12.13466125	-17.71702657	1.67E-45	5.74E-44	92.74922676
GALNT12	-2.469908738	11.44348778	-23.38766075	7.13E-64	7.79E-62	134.9484073
GALNT6	1.91447871	10.56763748	11.12620219	1.81E-23	1.61E-22	42.19173705
[truncated: 2,403 more rows]
