# Supplementary material for: WISP1 drives esophageal squamous cell carcinoma progression via modulation of cancer-associated fibroblasts and immune microenvironment
Source: Front Immunol. 2025 Jul 23;16:1586790. doi: 10.3389/fimmu.2025.1586790 (PMC12325208; doi:10.3389/fimmu.2025.1586790)
Supplement: Supplementary file 10 [file DataSheet6.csv]

Gene	logFC	adj.P.Val	P.Value	t	B
A2ML1	-3.27619839	1.08E-66	1.48E-68	-21.9739122	145.494759
AADAC	-1.63296305	6.43E-15	1.28E-15	-8.3699013	24.171411
AADACL2.AS1	1.18994776	7.81E-09	2.4E-09	6.1225776	9.973083
AARD	-1.39245208	2.21E-50	7.15E-52	-17.9298456	107.179719
AARS	1.19243358	1.75E-62	3.04E-64	20.9234946	135.59042
ABAT	-1.58785716	3.41E-40	1.77E-41	-15.3962257	83.328538
ABCA10	-1.26316476	3.53E-23	4.32E-24	-10.8951923	43.494942
ABCA13	1.77005064	2.03E-14	4.18E-15	8.2025334	23.00481
ABCA5	-1.33256215	6.80E-53	1.94E-54	-18.5506937	113.07466
ABCA6	-1.52635167	4.06E-36	2.56E-37	-14.3619458	73.784608
ABCA8	-3.30770142	2.21E-58	4.79E-60	-19.9060544	125.949938
ABCB1	-1.84670912	1.86E-41	9.05E-43	-15.7139173	86.289103
ABCC4	1.10468234	6.80E-29	6.17E-30	12.4723146	56.868311
ABCD1P2	-1.13186501	6.34E-55	1.63E-56	-19.0523661	117.841489
ABCG2	-1.39933188	2.16E-23	2.61E-24	-10.9558778	43.99373
ABHD13	-1.09200199	7.56E-17	1.34E-17	-8.9968308	28.679199
ABHD14A	-1.71604083	5.77E-53	1.64E-54	-18.568374	113.24263
ABHD5	-1.43157353	7.55E-55	1.94E-56	-19.0336002	117.663168
ABI3BP	-3.73381197	1.76E-50	5.66E-52	-17.9544158	107.412844
ABL2	1.19754278	5.73E-49	1.97E-50	17.5812942	103.874752
ABLIM1	-2.3517729	1.04E-97	1.9E-100	-30.0925106	218.727278
ABLIM2	-1.74801366	7.20E-38	4.17E-39	-14.8084739	77.885437
ABO	-2.31881004	9.24E-28	8.89E-29	-12.1667437	54.215597
ABR	-1.0860062	8.46E-54	2.28E-55	-18.7752639	115.208363
ABRA	-1.1348625	2.99E-22	3.84E-23	-10.629107	41.324651
AC000061.1	-1.74047086	1.40E-30	1.16E-31	-12.9218367	60.817307
AC000093.1	-1.11685816	1.28E-22	1.61E-23	-10.7350428	42.185396
AC000095.3	-1.17512566	2.11E-20	3.01E-21	-10.0878347	36.99832
AC002398.2	-2.67959563	9.30E-44	4.07E-45	-16.2887417	91.673336
AC002985.1	2.15010659	2.49E-72	2.55E-74	23.3896855	158.730917
AC003666.1	-1.52684411	9.50E-49	3.3E-50	-17.5270028	103.36037
AC003991.1	-2.04144612	6.97E-31	5.7E-32	-13.0021735	61.528548
AC004233.2	-1.21640593	2.04E-19	3.09E-20	-9.7926021	34.691798
AC004241.1	-5.00814499	5.16E-92	1.41E-94	-28.5361143	205.251789
AC004540.2	2.07923087	6.86E-83	3.81E-85	26.1013403	183.59442
AC004551.1	1.33376433	6.76E-26	7.17E-27	11.6568365	49.851523
AC004691.2	-1.39160644	3.64E-48	1.3E-49	-17.3828414	101.995138
AC004801.4	-1.03428557	2.33E-18	3.76E-19	-9.4697236	32.215115
AC004830.2	-2.60746631	1.02E-82	5.7E-85	-26.0567052	183.191155
AC004832.3	-1.0524228	1.84E-20	2.63E-21	-10.1050869	37.134299
AC004888.1	1.15446416	6.87E-36	4.37E-37	14.3035736	73.250983
AC004947.1	-1.68418458	2.46E-35	1.61E-36	-14.1612521	71.952443
AC004980.1	1.13838901	4.45E-29	4E-30	12.5217528	57.299973
AC004990.1	-1.96811506	1.46E-21	1.95E-22	-10.4290396	39.711337
AC005064.1	-1.19422448	1.10E-26	1.12E-27	-11.8736191	51.696917
AC005162.2	-1.10939853	2.33E-33	1.67E-34	-13.6513465	67.331559
AC005165.1	-2.32737345	1.15E-41	5.56E-43	-15.7658916	86.774549
AC005229.5	1.0880251	5.64E-18	9.34E-19	9.3507473	31.315039
AC005332.5	-1.17023142	1.57E-47	5.79E-49	-17.2252144	100.503511
AC005332.7	-1.02480553	9.85E-25	1.11E-25	-11.3338812	47.131186
AC005532.1	-3.83563826	2.35E-58	5.1E-60	-19.8993512	125.886318
AC005537.1	1.08843603	8.49E-13	1.95E-13	7.6418088	19.216538
AC005544.2	1.54389155	2.77E-34	1.9E-35	13.8909351	69.496403
AC005546.1	-1.38981494	3.90E-27	3.89E-28	-11.9962473	52.747403
AC005550.1	-1.00782977	4.73E-37	2.86E-38	-14.6001061	75.967816
AC005562.1	-1.1254079	5.24E-27	5.26E-28	-11.9612604	52.447214
AC005699.1	-1.22833965	3.49E-26	3.66E-27	-11.7356743	50.520888
AC005722.4	-1.76855145	4.72E-27	4.72E-28	-11.9738156	52.554895
AC005753.3	-2.5039512	1.95E-93	4.74E-96	-28.9234233	208.632805
AC005786.3	1.16749861	6.01E-47	2.27E-48	17.0811364	99.141238
AC005828.3	1.18166586	7.38E-37	4.5E-38	14.5509984	75.516878
AC005906.2	1.44464022	1.01E-39	5.37E-41	15.2769749	82.220403
AC005920.1	-1.29401492	9.40E-19	1.48E-19	-9.5909071	33.138908
AC005996.1	1.24060049	4.56E-16	8.48E-17	8.7465559	26.854201
AC006059.2	-1.50428589	9.97E-28	9.61E-29	-12.1577401	54.137847
AC006065.3	-2.0675106	4.64E-49	1.59E-50	-17.6038633	104.088617
AC006116.11	-1.59017011	1.31E-33	9.27E-35	-13.7164186	67.918368
AC006206.2	1.97574029	9.20E-40	4.86E-41	15.2877342	82.32031
AC006288.1	-1.78809828	1.49E-50	4.76E-52	-17.972599	107.585381
AC006296.2	-1.72531455	9.65E-21	1.35E-21	-10.1886379	37.794668
AC006305.1	1.35728832	4.47E-16	8.3E-17	8.749449	26.875108
AC006333.2	-1.24267525	4.43E-35	2.94E-36	-14.0956755	71.355361
AC006372.1	1.16019594	6.78E-13	1.55E-13	7.6762974	19.444043
AC006455.5	1.03373035	2.48E-35	1.63E-36	14.1601034	71.941977
AC006504.2	1.11759419	9.34E-19	1.47E-19	9.5918765	33.146326
AC006994.2	-2.70317357	4.11E-55	1.04E-56	-19.0989964	118.284582
AC007009.1	-1.62538594	1.03E-23	1.22E-24	-11.0473638	44.748285
AC007036.3	-1.02091647	3.34E-27	3.31E-28	-12.0150076	52.908522
AC007100.1	-1.11426465	5.81E-36	3.69E-37	-14.3222187	73.421368
AC007128.1	2.24960988	9.12E-41	4.6E-42	15.5401246	84.66806
AC007279.2	2.41127628	9.64E-32	7.54E-33	13.2284882	63.54061
AC007298.2	-1.22533875	4.67E-38	2.68E-39	-14.8560959	78.324642
AC007381.1	1.09045758	3.87E-31	3.12E-32	13.0696517	62.127178
AC007406.3	1.46665697	9.84E-36	6.33E-37	14.2633062	72.883216
AC007493.1	-1.43027802	1.33E-47	4.9E-49	-17.2428035	100.669895
AC007563.2	-1.32117909	1.01E-16	1.8E-17	-8.9573039	28.388783
AC007728.2	-1.0035351	1.56E-12	3.66E-13	-7.5472631	18.596668
AC007743.1	1.05065365	3.74E-14	7.83E-15	8.1126377	22.384878
AC007750.1	2.92905694	8.59E-82	5.17E-84	25.8137945	180.992779
AC007846.1	-1.52457023	8.26E-25	9.27E-26	-11.3550999	47.30882
AC007848.2	-2.28727215	1.63E-37	9.63E-39	-14.7179309	77.051333
AC007880.1	-2.21644637	4.47E-26	4.7E-27	-11.7063305	50.27151
AC007920.1	-3.26489667	1.28E-83	6.64E-86	-26.2944607	185.33672
AC008080.4	-1.55099221	4.54E-41	2.26E-42	-15.6161368	85.376635
AC008105.3	-1.5313462	1.94E-33	1.38E-34	-13.6721433	67.519005
AC008125.1	-1.26856124	4.81E-38	2.77E-39	-14.8528002	78.294236
AC008154.1	-1.64653804	2.24E-29	1.99E-30	-12.601152	57.994638
AC008268.1	1.54719676	2.47E-17	4.23E-18	9.1508345	29.818387
AC008269.1	-1.07692732	6.92E-20	1.02E-20	-9.934027	35.791817
AC008397.1	-2.86456655	2.57E-42	1.2E-43	-15.9290151	88.300016
AC008403.3	-2.79777192	5.52E-51	1.73E-52	-18.0790612	108.595756
AC008555.5	-1.06487585	5.74E-22	7.49E-23	-10.5472507	40.662614
AC008691.1	-1.03308963	5.11E-18	8.43E-19	-9.3640735	31.41551
AC008914.1	-1.06537439	2.00E-63	3.28E-65	-21.1582618	137.809073
AC009041.3	-1.57834827	1.94E-42	9.03E-44	-15.9595671	88.586032
AC009088.3	-1.37700663	2.31E-24	2.65E-25	-11.2302517	46.265921
AC009093.1	-1.62876359	4.13E-46	1.61E-47	-16.8741314	97.186104
AC009119.1	1.05895565	2.75E-15	5.36E-16	8.4919293	25.031988
AC009139.1	1.01052488	1.23E-06	0.00000046	5.1361399	4.86442
AC009262.1	3.05819256	1.68E-69	2E-71	22.6766424	152.083082
AC009264.1	2.4446077	8.42E-25	9.45E-26	11.3528496	47.289974
AC009271.1	1.25694244	1.54E-25	1.66E-26	11.5584617	49.019151
AC009271.2	1.74301049	3.94E-34	2.72E-35	13.8515612	69.139837
AC009299.1	1.47256248	3.85E-16	7.13E-17	8.7702196	27.025336
AC009303.4	1.08092093	1.13E-22	1.42E-23	10.7509724	42.315208
AC009365.1	-3.00463515	1.02E-83	5.23E-86	-26.3207109	185.57323
AC009403.1	-2.88414383	4.61E-75	4.11E-77	-24.0821581	165.146668
AC009505.1	1.37753679	7.84E-48	2.85E-49	17.2999609	101.210684
AC009533.1	1.47435389	1.73E-53	4.77E-55	18.697701	114.471374
AC009549.1	-2.06859277	4.05E-41	2.01E-42	-15.6289384	85.496036
AC009630.2	1.60373177	4.93E-50	1.62E-51	17.844208	106.367319
AC009720.1	-1.88556394	2.01E-41	9.83E-43	-15.705061	86.206414
AC009879.2	-1.05321837	9.52E-16	1.81E-16	-8.6427185	26.106824
AC009879.3	-1.1707416	1.36E-19	2.03E-20	-9.8458327	35.104766
AC009951.6	-1.38919242	1.45E-18	2.3E-19	-9.5335515	32.700806
AC010148.1	1.31656878	1.14E-22	1.42E-23	10.7504114	42.310635
AC010186.1	1.10915006	1.23E-45	4.9E-47	16.75691	96.080178
AC010280.1	-1.58387405	2.89E-27	2.86E-28	-12.0320039	53.054585
AC010385.1	-1.09799271	5.58E-38	3.21E-39	-14.8366949	78.145671
AC010542.3	-1.46924445	2.12E-18	3.42E-19	-9.4823029	32.310681
AC010547.1	-2.61023954	1.70E-59	3.49E-61	-20.1812298	128.56065
AC010789.2	1.10838504	8.36E-14	1.79E-14	7.9931025	21.567884
AC010969.1	-1.95995911	4.08E-34	2.82E-35	-13.8475713	69.103722
AC010998.1	1.28032021	1.23E-28	1.13E-29	12.403363	56.267404
AC011005.1	-1.26956675	1.60E-35	1.04E-36	-14.209227	72.389759
AC011008.2	-1.16336568	7.17E-27	7.25E-28	-11.9241943	52.129599
AC011246.1	-1.21870907	7.58E-28	7.26E-29	-12.1899841	54.416401
AC011287.1	1.28805201	6.05E-22	7.91E-23	10.5404997	40.608133
AC011287.2	1.05091619	3.29E-08	1.07E-08	5.8558971	8.518428
AC011298.1	-1.67867291	1.66E-51	5.06E-53	-18.2080487	109.82028
AC011365.2	1.66219502	1.37E-94	3.08E-97	29.2371425	211.358078
AC011369.2	1.60289936	1.12E-28	1.02E-29	12.4146627	56.365788
AC011389.1	-1.8483418	1.30E-18	2.07E-19	-9.5473814	32.806301
AC011444.1	-1.20429509	1.68E-16	3.05E-17	-8.8859215	27.866379
AC011462.2	-1.11585895	4.49E-43	2.02E-44	-16.1186824	90.077095
AC011476.3	-1.19921461	5.45E-25	6.05E-26	-11.4057428	47.733414
AC011481.3	2.1440008	6.67E-59	1.41E-60	20.0342538	127.166473
AC011525.1	-1.05521645	1.84E-41	8.95E-43	-15.7151034	86.300178
AC011731.1	-1.00112007	4.12E-16	7.65E-17	-8.7606952	26.95642
AC011824.2	-1.0613442	1.04E-19	1.54E-20	-9.881385	35.381303
AC011840.1	1.2794114	1.21E-22	1.52E-23	10.7423519	42.244947
AC011997.1	2.41702279	9.32E-59	1.99E-60	19.9983319	126.825638
AC012073.1	1.21562454	2.62E-46	1.01E-47	16.9232605	97.649882
AC012213.4	1.74938331	4.27E-21	5.85E-22	10.2929756	38.623537
AC012213.5	1.04557431	2.91E-48	1.03E-49	17.4071335	102.225123
AC012368.1	-2.52165841	2.07E-68	2.58E-70	-22.4043209	149.534024
AC012409.2	-1.10548608	9.81E-24	1.16E-24	-11.0532266	44.796746
AC012456.2	-2.1057771	1.33E-35	8.63E-37	-14.2295252	72.574913
AC012462.2	1.14796385	2.89E-11	7.36E-12	7.0843861	15.644241
AC012485.1	-1.4705586	6.63E-45	2.75E-46	-16.5744913	94.361064
AC012494.1	2.19993014	1.23E-29	1.08E-30	12.6704149	58.602009
AC012531.3	1.78203119	1.22E-55	3.04E-57	19.2282142	119.512392
AC012558.1	-1.06196306	1.53E-20	2.17E-21	-10.1288599	37.321888
AC012613.1	-2.47426958	1.30E-105	1.4E-108	-32.3079904	237.389399
AC012651.1	-1.17592231	7.35E-44	3.21E-45	-16.314171	91.912246
AC013271.1	-2.11016141	6.82E-29	6.18E-30	-12.4720308	56.865834
AC015818.3	-1.88681985	1.43E-26	1.47E-27	-11.8419429	51.42633
AC015908.4	-3.33322463	4.09E-60	8.12E-62	-20.3347802	130.016506
AC015908.6	-4.31121871	2.42E-76	2.02E-78	-24.408293	168.153441
AC016065.1	1.26251441	2.32E-27	2.28E-28	12.0581933	53.279822
AC016134.1	1.1054694	1.57E-25	1.7E-26	11.5555317	48.994409
AC016738.1	-1.44819861	9.52E-52	2.85E-53	-18.2682278	110.391706
AC016745.1	1.12802733	1.03E-16	1.85E-17	8.9536599	28.36205
AC016995.1	-1.15958053	2.56E-11	6.5E-12	-7.10394	15.766138
AC017002.6	1.17435808	8.28E-30	7.16E-31	12.7169012	59.010367
AC017015.2	1.03633764	2.95E-30	2.49E-31	12.8361539	60.060522
AC017048.1	-1.83018589	2.59E-36	1.62E-37	-14.4116987	74.239904
AC018467.1	1.1753546	1.01E-17	1.7E-18	9.2720296	30.72334
AC018616.1	-1.26501731	1.01E-15	1.92E-16	-8.6343936	26.047158
AC018695.7	-1.20344885	9.34E-32	7.3E-33	-13.232027	63.572168
AC018695.9	1.91517923	4.30E-48	1.54E-49	17.3649183	101.82547
AC018814.1	1.01696536	1.18E-34	7.94E-36	13.9866302	70.364274
AC018865.3	-1.19704997	2.16E-27	2.12E-28	-12.0666224	53.35236
AC018978.1	1.37381986	1.43E-16	2.58E-17	8.90827	28.029646
AC019117.3	1.8174102	6.31E-20	9.25E-21	9.9460742	35.885938
AC019118.1	-2.65330944	1.13E-50	3.58E-52	-18.0024751	107.868888
AC019185.2	1.67170542	6.27E-12	1.52E-12	7.3299404	17.19325
AC019257.8	-1.62926506	2.95E-36	1.85E-37	-14.3971671	74.106879
AC020629.1	3.63799157	2.28E-104	2.87E-107	31.9455922	234.379052
AC020900.1	-1.65315926	1.36E-78	9.84E-81	-24.9867493	173.461629
AC020904.3	-1.17367401	2.55E-18	4.14E-19	-9.4572881	32.120717
AC020907.4	1.12534393	2.43E-46	9.38E-48	16.9314743	97.727435
AC021192.1	1.07384834	2.21E-13	4.86E-14	7.8475062	20.584258
AC021504.1	1.40868584	3.35E-24	3.89E-25	11.184514	45.885245
AC021613.1	1.14282316	3.35E-37	2.01E-38	14.6381039	76.317003
AC021613.3	-1.37028051	9.82E-14	2.12E-14	-7.9690307	21.404383
AC021683.1	-1.13299127	2.63E-31	2.1E-32	-13.1138534	62.51991
AC021683.2	-1.81942044	8.60E-37	5.25E-38	-14.5341586	75.362335
AC022031.2	2.61659458	7.73E-87	3.3E-89	27.1407777	192.923377
AC022035.1	-2.84565779	8.87E-86	4.03E-88	-26.8613035	190.426963
AC022098.1	-1.60586384	4.01E-40	2.08E-41	-15.3785392	83.164073
AC022217.3	-1.73936765	1.21E-61	2.21E-63	-20.7143647	133.611962
AC022239.1	-1.09885945	1.85E-09	5.39E-10	-6.3810648	11.433032
AC022384.1	-1.28096492	7.22E-11	1.89E-11	-6.9343371	14.717341
AC022414.1	-1.52991466	1.81E-35	1.18E-36	-14.1954959	72.26455
AC022441.1	-1.57938098	9.10E-48	3.32E-49	-17.2838825	101.058543
AC022558.2	-2.09722674	1.31E-42	6.03E-44	-16.0024913	88.988029
AC022613.1	1.60840787	4.62E-22	6.01E-23	10.5743944	40.881849
AC022613.2	-1.06055794	9.16E-22	1.21E-22	-10.4882478	40.187088
AC022613.3	-1.39832402	4.84E-29	4.36E-30	-12.5119478	57.214309
AC022915.1	-1.46812644	4.48E-26	4.72E-27	-11.7058047	50.267044
AC023282.1	1.33206312	2.14E-37	1.27E-38	14.6878315	76.774331
AC023593.1	2.18520602	5.12E-91	1.53E-93	28.2646715	202.871474
AC023644.1	-2.93090142	7.37E-45	3.06E-46	-16.5630773	94.25358
AC023794.2	-1.48093786	6.84E-34	4.77E-35	-13.7895618	68.579004
AC023794.4	-1.13104694	3.47E-27	3.45E-28	-12.0102748	52.867865
AC023796.2	2.32999958	5.94E-57	1.37E-58	19.553434	122.601936
AC023886.1	1.1597648	2.84E-24	3.28E-25	11.2048244	46.054196
AC023908.2	1.94689725	7.49E-48	2.72E-49	17.3050127	101.258489
AC024145.1	-1.59032176	2.23E-37	1.33E-38	-14.6832549	76.732225
AC024588.1	1.18604075	1.25E-36	7.73E-38	14.4921783	74.977273
AC024940.1	-1.55723394	5.14E-34	3.57E-35	-13.8216638	68.869296
AC024940.2	1.26216772	8.14E-21	1.13E-21	10.2103916	37.967098
AC025176.1	1.01506156	1.43E-17	2.42E-18	9.2250339	30.371553
AC025244.1	1.86004622	3.06E-29	2.73E-30	12.5651728	57.679643
AC025419.1	1.07207097	2.93E-42	1.37E-43	15.9148707	88.167633
AC025475.2	1.08966523	1.82E-39	9.78E-41	15.2126688	81.623601
AC025508.1	-2.7642459	2.65E-46	1.03E-47	-16.9217547	97.635665
AC025682.1	-1.04535907	1.67E-52	4.84E-54	-18.454625	112.162037
AC025917.1	-1.90420093	1.33E-75	1.15E-77	-24.2192724	166.411979
AC026341.3	1.10362168	4.25E-20	6.17E-21	9.9973826	36.287524
AC026391.1	-1.35508046	3.25E-28	3.04E-29	-12.2898084	55.280714
AC026689.1	2.20197035	2.02E-45	8.17E-47	16.7028002	95.569997
AC026780.1	-2.10281653	8.14E-53	2.33E-54	-18.5313803	112.89118
AC026904.1	-1.24948029	1.44E-20	2.03E-21	-10.1372367	37.388047
AC027117.1	-1.65634099	2.30E-25	2.5E-26	-11.5098636	48.609145
AC027128.1	-1.17785882	1.54E-19	2.32E-20	-9.8293238	34.97655
AC027237.3	-1.45433735	4.44E-19	6.86E-20	-9.6902265	33.901218
AC027290.1	-1.30436842	5.88E-45	2.43E-46	-16.5876507	94.484996
AC027808.1	1.82624686	1.79E-27	1.75E-28	12.088465	53.540428
AC034102.2	-1.73774811	1.41E-78	1.02E-80	-24.9823398	173.421288
AC034223.1	2.32836818	2.51E-31	2.01E-32	13.1189233	62.564986
AC034238.3	1.43583059	2.23E-47	8.28E-49	17.1875766	100.147532
AC046129.1	1.82880816	7.62E-18	1.27E-18	9.3104808	31.011984
AC055717.1	-1.34447183	1.69E-40	8.62E-42	-15.4730114	84.043007
AC055736.1	-1.11348422	3.65E-14	7.63E-15	-8.1162598	22.409765
AC055758.2	-1.25846783	5.53E-16	1.03E-16	-8.719437	26.658449
AC058822.1	-2.16927575	1.65E-80	1.06E-82	-25.4821733	177.981477
AC060809.1	2.71475115	4.77E-75	4.25E-77	24.0784527	165.112451
AC060814.3	1.44061837	1.35E-20	1.91E-21	10.145369	37.452303
AC063938.1	-1.10968467	7.63E-36	4.87E-37	-14.2917927	73.143357
AC064836.1	2.01471044	4.66E-72	4.85E-74	23.3207324	158.089824
AC064875.1	-1.07317853	8.33E-15	1.67E-15	-8.3323924	23.908573
AC067956.1	-1.19037154	3.04E-12	7.25E-13	-7.4433957	17.922163
AC068533.4	-1.50735607	2.55E-46	9.86E-48	-16.9261964	97.677602
AC068547.1	-2.51341019	3.01E-38	1.71E-39	-14.9047662	78.773864
AC068631.1	-1.75914286	9.28E-16	1.76E-16	-8.646338	26.132777
AC068631.2	1.05873746	1.31E-37	7.68E-39	14.7424327	77.276925
AC068633.1	-1.46223374	8.05E-59	1.72E-60	-20.0138391	126.972778
AC068724.4	-1.05304294	4.42E-29	3.96E-30	-12.5227604	57.308778
AC069257.3	1.9860755	7.46E-39	4.12E-40	15.0579931	80.190375
AC069277.1	2.37330217	4.74E-34	3.28E-35	13.8308777	68.952653
AC069360.1	1.36912523	2.43E-35	1.6E-36	14.1623724	71.96265
AC069366.1	1.28404027	2.63E-51	8.11E-53	18.1585284	109.350121
AC069431.1	-1.58091805	3.08E-47	1.15E-48	-17.152709	99.817822
AC072028.1	-1.57803558	5.05E-27	5.07E-28	-11.9657004	52.485289
AC073082.1	-1.30798092	4.46E-25	4.92E-26	-11.4300191	47.937263
AC073114.1	1.0032178	1.51E-11	3.76E-12	7.1896734	16.303577
AC073257.1	-1.53174002	1.07E-38	5.93E-40	-15.018845	79.82815
AC073283.2	1.52972739	2.13E-71	2.3E-73	23.1538611	156.536727
AC073349.1	-1.90503233	4.15E-43	1.87E-44	-16.1270704	90.155766
AC073370.1	1.51014771	1.83E-28	1.69E-29	12.3571801	55.865672
AC073573.1	-1.05211844	6.37E-24	7.48E-25	-11.1061853	45.235067
AC073585.1	1.11671166	2.29E-46	8.85E-48	16.9376277	97.785537
AC073626.1	-1.17822566	3.80E-13	8.52E-14	-7.7648008	20.031216
AC073848.1	1.46029561	1.34E-61	2.44E-63	20.7038147	133.512105
AC073862.5	-1.19146834	1.21E-25	1.31E-26	-11.5865311	49.256325
AC074131.1	-1.30504358	1.61E-32	1.21E-33	-13.4323634	65.363417
AC074212.1	-1.01919548	5.39E-38	3.1E-39	-14.8403913	78.179765
AC074351.1	1.15605676	1.49E-14	3.04E-15	8.2478788	23.319295
AC076968.1	-1.11887045	1.38E-21	1.84E-22	-10.4367739	39.773402
AC076968.2	-3.91298619	5.84E-91	1.75E-93	-28.2492132	202.735653
AC078788.1	1.07519116	1.04E-22	1.3E-23	10.7613549	42.39987
AC078820.2	-2.39471118	2.26E-44	9.58E-46	-16.442273	93.116608
AC078860.2	2.82361835	2.37E-28	2.2E-29	12.326784	55.601596
AC078878.2	-1.1834811	1.56E-30	1.3E-31	-12.9091554	60.705184
AC079052.1	2.08378113	5.09E-27	5.11E-28	11.9648127	52.477676
AC079089.1	-1.82681654	2.17E-62	3.77E-64	-20.9005924	135.373848
AC079145.1	1.77126272	1.39E-39	7.39E-41	15.2427406	81.902619
AC079160.1	3.05564269	7.29E-67	9.9E-69	22.01653	145.895258
AC079313.2	-2.08820704	5.53E-48	1.99E-49	-17.3378621	101.569373
AC079760.1	1.17961002	8.77E-16	1.66E-16	8.6543887	26.19053
AC079776.4	1.13588379	1.73E-14	3.54E-15	8.2262447	23.169108
AC079780.1	1.61879443	2.31E-37	1.38E-38	14.6792159	76.695068
AC079793.1	-1.08941101	1.39E-21	1.85E-22	-10.4356694	39.764537
AC079848.2	-3.34917503	1.59E-65	2.33E-67	-21.6815656	142.744414
AC079907.2	-1.35790886	8.81E-17	1.57E-17	-8.9758044	28.52461
AC080100.1	-1.47151117	1.17E-26	1.2E-27	-11.8658173	51.630242
AC083841.1	-3.40211549	2.17E-64	3.39E-66	-21.3981854	140.073651
AC084030.1	-1.86925037	4.32E-64	6.85E-66	-21.3237886	139.371757
AC084855.1	-1.02817461	4.85E-21	6.66E-22	-10.2767519	38.49435
AC087045.2	-1.72497603	1.11E-30	9.2E-32	-12.9483045	61.051456
AC087491.1	-1.36313408	2.29E-23	2.77E-24	-10.9489524	43.936738
AC089998.1	-1.15986688	1.19E-24	1.34E-25	-11.311217	46.941625
AC090136.3	-1.16591214	2.93E-17	5.05E-18	-9.1273481	29.643872
AC090204.1	1.20379826	3.56E-11	9.12E-12	7.0504846	15.433504
AC090371.2	-1.34124526	2.86E-35	1.88E-36	-14.1445368	71.800173
AC090503.1	1.57370194	7.52E-42	3.59E-43	15.8125776	87.210852
AC090587.1	-1.03036146	1.07E-20	1.51E-21	-10.1746878	37.6842
AC090617.6	-1.67808844	5.02E-63	8.46E-65	-21.0583805	136.865469
AC090772.3	2.15813451	1.86E-43	8.28E-45	16.2134709	90.966493
AC090971.2	-1.93230476	9.04E-70	1.06E-71	-22.7441888	152.714513
AC091057.6	1.40108538	1.34E-45	5.35E-47	16.7475775	95.992171
AC091078.1	-1.9666427	6.98E-40	3.67E-41	-15.3178843	82.600349
AC091534.1	-1.47179183	5.07E-36	3.21E-37	-14.3372171	73.558472
AC091544.5	-1.28311634	6.03E-32	4.66E-33	-13.2821882	64.01981
AC091980.2	-1.38914702	1.39E-35	8.96E-37	-14.2253487	72.53681
AC092040.1	-1.09142085	1.00E-23	1.19E-24	-11.0506115	44.775128
AC092042.3	-2.06220648	6.76E-72	7.11E-74	-23.2797492	157.708598
AC092112.1	1.09039049	9.41E-14	2.02E-14	7.9753992	21.447606
AC092143.1	2.47848112	9.19E-61	1.76E-62	20.495835	131.542676
AC092159.1	-1.24815664	5.79E-35	3.86E-36	-14.0655976	71.081766
AC092168.1	-1.20521933	6.69E-32	5.19E-33	-13.2700269	63.911229
AC092364.2	-1.31272017	5.77E-29	5.21E-30	-12.4915533	57.03621
AC092445.1	1.13591722	4.26E-21	5.83E-22	10.2933852	38.6268
AC092652.2	1.05288656	2.14E-31	1.7E-32	13.1373827	62.729158
AC092667.1	-1.03670258	1.04E-20	1.46E-21	-10.1791364	37.719418
AC092757.2	1.80175055	5.84E-49	2.01E-50	17.5791699	103.854623
AC092821.3	1.33201962	1.47E-53	4.04E-55	18.715246	114.63808
AC092944.1	1.3166348	8.72E-31	7.17E-32	12.9763162	61.299453
AC092969.1	2.72226965	9.24E-47	3.52E-48	17.0350527	98.70576
AC093159.1	-1.25260791	1.36E-24	1.54E-25	-11.2946845	46.803463
AC093512.2	1.08170142	3.19E-21	4.34E-22	10.3302166	38.920501
AC093599.2	-1.09206927	5.92E-19	9.21E-20	-9.6521281	33.608253
AC093752.1	-1.51212922	2.55E-47	9.51E-49	-17.1729419	100.009138
AC093772.1	-2.13205752	7.60E-43	3.46E-44	-16.0616492	89.542357
AC093797.1	-3.35506596	1.55E-100	2.46E-103	-30.8705516	225.351396
AC093904.2	-1.20174081	3.82E-34	2.64E-35	-13.8549138	69.170185
AC096751.2	-2.3971014	4.23E-77	3.37E-79	-24.6023033	169.937374
AC096759.2	1.42506897	4.83E-18	7.97E-19	9.3715864	31.472191
AC096887.1	-2.28784453	1.07E-34	7.21E-36	-13.9972861	70.461023
AC096996.2	-1.00106247	6.77E-30	5.82E-31	-12.7403222	59.216323
AC097263.1	1.03543051	6.25E-35	4.18E-36	14.057036	71.003919
AC097375.4	1.06465237	6.14E-25	6.84E-26	11.3910573	47.610198
AC097382.2	-1.2246987	3.41E-20	4.94E-21	-10.0256128	36.508977
AC097468.1	-1.47456141	1.85E-33	1.32E-34	-13.6773665	67.566097
AC097532.1	1.28573007	1.75E-09	5.1E-10	6.3906222	11.487939
AC097625.1	-1.65123708	8.00E-32	6.23E-33	-13.2497243	63.730033
AC098582.1	-1.18495399	2.33E-14	4.82E-15	-8.1821316	22.863704
AC098848.1	-1.49817319	3.72E-45	1.52E-46	-16.6370519	94.950362
AC098869.2	-1.42278507	3.54E-43	1.59E-44	-16.1441112	90.315611
AC099066.2	-1.4308326	5.44E-30	4.66E-31	-12.7653926	59.436943
AC099518.4	1.01096597	2.39E-18	3.87E-19	9.4658671	32.185833
AC099552.1	-1.60282339	4.60E-19	7.12E-20	-9.685351	33.86369
AC099684.3	-2.87996896	5.36E-111	3.9E-114	-33.8647404	250.131695
AC099796.2	1.07002035	9.38E-34	6.59E-35	13.7540259	68.257905
AC100786.1	-1.34806514	4.25E-27	4.25E-28	-11.9861086	52.660374
AC100826.1	-1.03531289	1.82E-09	5.31E-10	-6.3836746	11.448019
AC103409.1	1.3838171	3.75E-40	1.95E-41	15.3857935	83.231526
AC103563.3	1.31699857	3.72E-12	8.91E-13	7.4120995	17.720272
AC103702.2	1.85268423	1.88E-34	1.28E-35	13.9345054	69.891326
AC103705.1	1.00472575	1.22E-23	1.45E-24	11.0264643	44.575636
AC103778.1	1.65100263	2.05E-37	1.22E-38	14.692531	76.817571
AC104041.1	1.82812553	2.35E-37	1.4E-38	14.677499	76.679274
AC104088.2	1.36666904	2.23E-23	2.69E-24	10.9521542	43.963084
AC104131.1	-1.97607074	2.33E-48	8.23E-50	-17.4307789	102.44901
AC104162.1	-2.06513063	1.59E-40	8.08E-42	-15.4799227	84.10735
AC104211.2	-1.10991445	7.83E-25	8.77E-26	-11.3616247	47.363475
AC104335.2	-2.00622183	5.42E-54	1.44E-55	-18.8231721	115.663595
AC104389.7	-1.4116384	1.49E-16	2.69E-17	-8.9027581	27.989355
AC104461.1	1.35337045	9.89E-57	2.31E-58	19.4987776	122.082797
AC104809.1	-1.41503078	1.60E-24	1.81E-25	-11.2753159	46.641722
AC105133.1	-3.37932448	1.25E-55	3.1E-57	-19.2262805	119.494019
AC105389.2	-1.37599032	9.09E-30	7.88E-31	-12.7060955	58.915393
AC105450.1	-2.16685585	2.40E-46	9.29E-48	-16.9324682	97.736819
AC105460.1	3.53938479	9.36E-30	8.11E-31	12.7027306	58.885825
AC105942.1	-1.69503094	2.30E-63	3.79E-65	-21.1431803	137.666626
AC106045.1	-2.08055191	1.14E-51	3.45E-53	-18.2482559	110.202056
AC106729.1	-1.06388809	1.90E-14	3.91E-15	-8.212053	23.070733
AC106741.1	1.10596436	3.37E-32	2.57E-33	13.3482881	64.610573
AC106772.2	-1.28246678	2.52E-33	1.81E-34	-13.642449	67.251392
AC106791.1	-1.11348055	9.38E-22	1.24E-22	-10.4851647	40.162279
AC107021.1	1.16270785	1.57E-56	3.71E-58	19.4492362	121.612206
AC107029.1	1.00351116	1.62E-35	1.05E-36	14.2077598	72.376378
AC107072.2	-2.79266894	7.66E-107	7.38E-110	-32.6626782	240.319596
AC107204.1	-1.09224788	1.04E-18	1.65E-19	-9.5769549	33.032193
AC107294.2	-1.30857811	5.88E-20	8.6E-21	-9.955408	35.958906
AC107959.2	1.16936531	4.87E-21	6.69E-22	10.2763159	38.49088
AC108075.1	-1.46516079	3.48E-26	3.64E-27	-11.7362367	50.52567
AC108097.1	-1.16879836	4.19E-15	8.25E-16	-8.4316819	24.606062
AC108174.1	1.96833526	2.10E-29	1.85E-30	12.6090338	58.063689
AC108448.1	-1.28515034	5.86E-46	2.32E-47	-16.8359313	96.825604
AC108449.3	-1.05376415	5.48E-44	2.38E-45	-16.3459196	92.210604
AC108477.2	3.19102046	9.04E-38	5.26E-39	14.7832403	77.652853
AC108479.3	1.08550793	1.80E-17	3.06E-18	9.1940307	30.140083
AC108860.2	-2.03433155	4.03E-56	9.74E-58	-19.3478148	120.648716
AC108861.1	-4.03338373	7.37E-102	1.03E-104	-31.2453986	228.515711
AC108941.2	1.37753252	1.44E-09	4.18E-10	6.4244078	11.682561
AC109454.3	1.62163147	4.22E-20	6.13E-21	9.9981595	36.293613
AC109927.1	-2.0654223	2.53E-55	6.4E-57	-19.150296	118.772034
AC110813.1	-1.62880804	3.90E-57	8.98E-59	-19.5981466	123.026592
AC112220.2	-1.06243476	2.60E-30	2.19E-31	-12.8505687	60.187708
AC112236.1	-2.18098174	2.57E-40	1.32E-41	-15.4270518	83.615279
AC112504.2	1.60599599	1.41E-37	8.33E-39	14.7336063	77.195649
AC112719.2	1.81855187	6.91E-24	8.13E-25	11.0961915	45.152273
AC112721.1	1.25986954	4.31E-24	5.02E-25	11.1539675	45.631425
AC113355.1	1.02522574	8.21E-24	9.69E-25	11.0751217	44.977839
AC114488.2	1.00136173	7.91E-17	1.4E-17	8.9906562	28.633779
AC114752.1	-1.66895824	7.45E-33	5.49E-34	-13.5198487	66.14846
AC115837.2	1.00761204	2.58E-27	2.55E-28	12.0453609	53.169433
AC116049.2	1.55219157	5.43E-37	3.29E-38	14.584837	75.827564
AC116345.1	-4.8229079	2.74E-86	1.21E-88	-26.9955817	191.627514
AC116407.1	-1.46875661	6.55E-20	9.62E-21	-9.9411414	35.847391
AC117378.1	1.01036634	2.94E-30	2.49E-31	12.8361968	60.0609
AC117469.1	-1.73591466	8.08E-26	8.62E-27	-11.6353109	49.669115
AC117498.1	-1.0396783	9.84E-36	6.33E-37	-14.2633724	72.88382
AC117834.1	-1.4053872	8.80E-32	6.87E-33	-13.2388851	63.633336
AC119751.3	-2.48821951	3.91E-78	2.92E-80	-24.8681134	172.375627
AC119751.5	-2.92394178	1.75E-59	3.61E-61	-20.1777901	128.528029
AC121493.1	-1.19915843	4.84E-46	1.9E-47	-16.8567553	97.022112
AC121757.2	-2.79745819	5.84E-63	9.89E-65	-21.0418681	136.709426
AC121764.1	-3.13180204	7.08E-61	1.35E-62	-20.5239827	131.809312
AC123768.3	-1.02598162	8.20E-30	7.08E-31	-12.7180912	59.020827
AC123912.4	-2.48872613	5.48E-37	3.32E-38	-14.5838928	75.818892
AC124242.1	-1.22099206	3.21E-34	2.21E-35	-13.8742856	69.345589
AC124248.2	1.84090216	3.14E-54	8.27E-56	18.8816306	116.219086
AC124312.1	-1.69493493	2.01E-38	1.13E-39	-14.94926	79.184841
AC124312.3	-1.20563324	2.36E-10	6.42E-11	-6.7363781	13.517801
AC124798.2	-1.89215426	4.39E-41	2.18E-42	-15.6199591	85.412284
AC125257.2	1.0367224	1.24E-79	8.28E-82	25.2569908	175.930187
AC126768.2	1.19738109	7.05E-52	2.1E-53	18.3002726	110.696013
AC127029.3	-1.15573954	9.78E-09	3.03E-09	-6.0815379	9.745782
AC128709.2	1.13279203	6.60E-25	7.36E-26	11.3824023	47.537615
AC129492.1	1.45682162	3.51E-31	2.82E-32	13.0808622	62.226739
AC129507.1	-1.71488336	2.89E-23	3.52E-24	-10.9199702	43.698429
AC129510.1	1.03604512	6.14E-18	1.02E-18	9.339542	31.230625
AC130304.1	-1.92053016	3.58E-67	4.74E-69	-22.0946314	146.628911
AC131254.1	1.05616446	1.64E-18	2.62E-19	9.5166378	32.571913
AC131944.1	4.99494063	2.05E-123	6.29E-127	37.5996904	279.459447
AC132217.2	1.50567588	4.35E-23	5.34E-24	10.8693838	43.283239
AC133561.1	1.14361738	3.74E-28	3.52E-29	12.273167	55.136426
AC134312.2	2.32393734	4.69E-60	9.31E-62	20.3203523	129.879742
AC135895.1	-1.50501887	1.19E-12	2.75E-13	-7.5901157	18.87693
AC136475.1	1.16598568	1.39E-51	4.21E-53	18.2275546	110.005489
AC136944.2	-1.21774801	2.54E-26	2.64E-27	-11.7737823	50.845163
AC137770.1	-1.02865955	1.78E-30	1.49E-31	-12.8944013	60.574785
AC138761.1	-1.39255842	2.70E-28	2.52E-29	-12.3115753	55.469564
AC138776.1	-2.26924576	3.85E-61	7.24E-63	-20.5892064	132.427047
AC138819.1	-1.13764581	1.25E-17	2.1E-18	-9.2438989	30.512635
AC138907.1	-3.91328172	2.83E-65	4.18E-67	-21.6196124	142.160914
AC139718.1	1.30396151	6.86E-28	6.56E-29	12.2016312	54.517096
AC140125.2	-2.30864785	3.60E-32	2.75E-33	-13.340923	64.544699
AC140481.3	2.15560524	4.49E-26	4.73E-27	11.705685	50.266028
AC142086.1	-3.52591223	5.51E-60	1.1E-61	-20.3029188	129.71448
AC145141.1	1.04244291	8.57E-12	2.1E-12	7.2801668	16.876086
AC156455.1	1.0249151	2.04E-13	4.47E-14	7.8597282	20.666337
AC233699.1	-1.03194473	2.81E-61	5.24E-63	-20.6233469	132.750327
AC239798.2	1.34534082	1.85E-69	2.22E-71	22.665838	151.98205
AC241952.1	-2.00712029	2.99E-58	6.52E-60	-19.8735698	125.641615
AC242426.2	-1.23426606	7.48E-20	1.1E-20	-9.92398	35.713372
AC243829.2	-1.64184897	5.84E-18	9.67E-19	-9.3461868	31.280675
AC244197.3	-1.11288278	1.56E-49	5.22E-51	-17.7208901	105.197886
AC244205.2	-1.90028687	6.97E-30	6E-31	-12.7369618	59.186764
AC244213.1	-1.17656465	3.51E-05	0.0000153	-4.3842297	1.493294
AC244250.1	-2.79401886	2.77E-77	2.18E-79	-24.6497012	170.372653
AC244258.1	1.19423594	2.65E-25	2.9E-26	11.4925507	48.463275
AC245033.1	-1.04902365	4.98E-21	6.85E-22	-10.2733903	38.467596
AC245060.4	-1.97083839	1.07E-104	1.28E-107	-32.0425484	235.18607
AC245088.1	1.1142437	4.99E-36	3.16E-37	14.3390177	73.574934
AC245187.2	-1.2855532	1.65E-30	1.38E-31	-12.9026638	60.647803
AC245748.1	-1.2080328	1.38E-23	1.65E-24	-11.0112403	44.449974
AC245748.2	-1.23985569	1.30E-22	1.63E-23	-10.7337592	42.17494
ACACB	-1.3591571	1.52E-35	9.86E-37	-14.2148962	72.441464
ACADM	-1.37683078	4.25E-82	2.46E-84	-25.8955486	181.733369
ACADSB	-1.18578697	3.85E-30	3.28E-31	-12.8052559	59.788077
ACADVL	-1.0948949	1.49E-59	3.05E-61	-20.1956703	128.697596
ACBD3	-2.11096167	1.97E-44	8.33E-46	-16.4570204	93.255343
ACBD4	-1.09099146	1.32E-23	1.58E-24	-11.0165726	44.493978
ACE2	-1.33815853	5.17E-14	1.09E-14	-8.0646067	22.055586
ACER1	-1.29857209	5.85E-36	3.72E-37	-14.32136	73.413519
ACKR3	1.40176227	2.20E-32	1.66E-33	13.3968651	65.045358
ACOT12	-2.15651685	8.31E-64	1.34E-65	-21.2532799	138.706278
ACOT8	-1.74867397	4.56E-81	2.86E-83	-25.6256158	179.285428
ACOT9	1.06351936	8.16E-34	5.71E-35	13.7697591	68.400037
ACOX2	-1.34788059	1.27E-59	2.59E-61	-20.2129157	128.861133
ACOX3	-1.79306599	5.35E-113	3.66E-116	-34.4422769	254.780926
ACPP	-2.6314004	5.56E-63	9.41E-65	-21.0471468	136.759312
ACRBP	-1.33440404	1.83E-20	2.61E-21	-10.1059897	37.141419
ACSM1	-2.27630303	2.44E-75	2.14E-77	-24.1525707	165.796661
ACSM3	-1.27965355	1.17E-26	1.19E-27	-11.8662889	51.634272
ACTBL2	-1.14291838	3.44E-38	1.96E-39	-14.8898878	78.6365
ACTG2	-2.95888576	4.26E-64	6.76E-66	-21.3251972	139.385049
ACTL6A	1.34577993	1.92E-77	1.49E-79	24.6909452	170.751241
ACTN1.AS1	1.09587099	3.34E-21	4.54E-22	10.3244611	38.874568
ACVR1	1.14175556	3.54E-51	1.09E-52	18.1270563	109.051346
ACVR1C	2.09987829	4.77E-44	2.06E-45	16.3609644	92.352019
ADA	1.29181368	1.02E-30	8.41E-32	12.958354	61.140405
ADAM12	3.42053938	4.89E-83	2.67E-85	26.1407186	183.950013
ADAM22	-1.14529474	1.00E-15	1.9E-16	-8.635598	26.055788
ADAM23	1.02524943	7.16E-12	1.74E-12	7.3089559	17.059338
ADAM33	-1.62353393	5.36E-62	9.59E-64	-20.8022224	134.443361
ADAMDEC1	1.64882266	2.19E-17	3.75E-18	9.1669025	29.93794
ADAMTS1	-1.32272433	1.99E-30	1.67E-31	-12.8815354	60.461118
ADAMTS12	4.14012381	1.19E-118	5.51E-122	36.1305985	268.131383
ADAMTS14	2.45328685	2.58E-55	6.5E-57	19.1485167	118.755128
ADAMTS16	1.34481429	3.71E-16	6.87E-17	8.7753541	27.062508
ADAMTS2	3.15833505	1.74E-101	2.5E-104	31.1402415	227.629798
ADAMTS6	1.16438093	3.60E-26	3.77E-27	11.7321583	50.490992
ADAMTS8	-3.13887616	3.60E-55	9.13E-57	-19.1129173	118.416861
ADAMTS9.AS1	-3.67818818	7.80E-92	2.2E-94	-28.4851407	204.805468
ADAMTS9.AS2	-1.90921357	3.84E-66	5.41E-68	-21.8362463	144.200271
ADAMTSL3	-1.96855104	4.17E-33	3.03E-34	-13.5856023	66.739591
ADAMTSL4	-1.16629251	7.02E-56	1.72E-57	-19.2882428	120.082739
ADAMTSL4.AS1	-1.06816345	3.33E-24	3.85E-25	-11.1855726	45.894047
ADAR	1.0281865	1.49E-45	5.97E-47	16.7359994	95.882996
ADCY10	1.43556078	4.77E-29	4.29E-30	12.5136773	57.229417
ADCY10P1	-1.63710536	4.37E-67	5.84E-69	-22.0725967	146.421966
ADCY5	-3.52489165	2.75E-62	4.84E-64	-20.8743747	135.125895
ADCY6	-1.3847049	1.35E-44	5.67E-46	-16.497825	93.639303
ADCYAP1	-1.26071868	1.42E-06	0.000000537	-5.1047544	4.714398
ADCYAP1R1	-1.93422403	1.77E-75	1.54E-77	-24.1879312	166.12291
ADGRB3	-1.55410764	4.34E-30	3.71E-31	-12.7913514	59.665553
ADGRD1	-2.17673779	4.45E-42	2.1E-43	-15.8694822	87.742965
ADGRF1	-3.20437964	7.53E-50	2.49E-51	-17.7987408	105.936091
ADGRG5	-2.22933099	2.36E-38	1.33E-39	-14.931601	79.021695
ADGRG6	-1.65988517	1.42E-43	6.24E-45	-16.2434939	91.248369
ADGRL2	-1.2736766	1.62E-51	4.94E-53	-18.2106515	109.844993
ADGRV1	1.10383942	1.21E-16	2.16E-17	8.9323394	28.205779
ADH1A	-4.43780268	5.12E-83	2.82E-85	-26.1344589	183.893498
ADH1B	-4.03730359	5.63E-66	8.04E-68	-21.7943174	143.805778
ADH4	-1.26999729	7.45E-31	6.1E-32	-12.9944251	61.45988
ADH7	-2.99907956	3.54E-34	2.44E-35	-13.8633961	69.24698
ADRA1A	-1.55940437	4.19E-63	7.02E-65	-21.0779849	137.050715
ADRB1	-1.49257026	5.42E-26	5.73E-27	-11.6831357	50.074588
ADRB3	-1.40832261	4.91E-28	4.65E-29	-12.2412329	54.859768
AEBP1	1.06335485	5.91E-31	4.81E-32	13.0210766	61.696134
AF130359.1	1.26506521	3.22E-16	5.92E-17	8.7957155	27.210056
AF274573.1	-1.17971963	2.87E-36	1.8E-37	-14.4002603	74.135192
AFAP1.AS1	1.02560775	2.41E-12	5.7E-13	7.4799293	18.15863
AFDN	-1.58341137	3.51E-92	9.35E-95	-28.5825975	205.65852
AFDN.DT	-1.41379615	9.97E-30	8.66E-31	-12.6953223	58.820736
AFF2	1.51679992	5.98E-21	8.26E-22	10.2499927	38.281515
AGAP14P	-1.48599611	4.98E-47	1.88E-48	-17.1012939	99.33176
AGFG2	-3.02753578	5.16E-93	1.3E-95	-28.8078983	207.626226
AGTR1	-1.00374636	5.46E-12	1.32E-12	-7.3517045	17.332436
AHDC1	-1.36973778	3.93E-46	1.54E-47	-16.8793892	97.23573
AHNAK	-1.58727561	2.21E-85	1.02E-87	-26.7574063	189.496647
AHRR	-1.1367756	1.05E-21	1.39E-22	-10.4710255	40.048554
AIF1L	-3.05682837	8.10E-94	1.92E-96	-29.0266956	209.531253
AIM2	1.72532094	9.29E-23	1.16E-23	10.775296	42.513615
AJ009632.2	1.30274753	2.38E-35	1.56E-36	14.1650024	71.986614
AJ239328.1	-2.29916601	1.49E-51	4.54E-53	-18.2195944	109.929906
AJAP1	1.55800304	1.91E-15	3.68E-16	8.5441179	25.402574
AJUBA	1.10744653	8.60E-27	8.71E-28	11.9028134	51.946583
AK3	-1.08936571	3.08E-78	2.28E-80	-24.8949943	172.621818
AK5	-1.57379398	1.25E-16	2.24E-17	-8.9277251	28.17199
AK9	-1.09770777	8.00E-39	4.43E-40	-15.050331	80.119463
AKAP12	-1.31510689	4.05E-38	2.31E-39	-14.8720747	78.472086
AKAP6	-2.03752638	1.03E-32	7.61E-34	-13.4835117	65.822189
AKNAD1	-1.38813982	1.25E-15	2.39E-16	-8.6038664	25.828689
AKR1B1	1.42458386	5.47E-41	2.74E-42	15.595783	85.186835
AKR1C1	1.32984506	1.03E-08	3.21E-09	6.0715821	9.690828
AKR1C4	-1.06130856	3.81E-27	3.79E-28	-11.9993122	52.773718
AKR1C8P	2.14748663	1.33E-38	7.43E-40	14.9945633	79.603589
AL009176.1	1.10877407	1.00E-10	2.65E-11	6.8801284	14.386204
AL021331.1	1.23690225	3.79E-15	7.44E-16	8.4461207	24.707954
AL022068.1	-1.51831644	2.81E-26	2.93E-27	-11.7616989	50.74229
AL022100.2	1.82102699	3.23E-78	2.4E-80	24.8894046	172.570631
AL022315.1	-2.54121464	4.51E-78	3.38E-80	-24.8522468	172.230277
AL022344.1	2.57797719	4.91E-78	3.69E-80	24.8426043	172.141934
AL022345.4	1.51946388	3.51E-22	4.52E-23	10.6091576	41.163056
AL023882.1	-1.00899045	2.07E-18	3.33E-19	-9.4855723	32.335531
AL031073.2	-1.04904935	6.64E-29	6.02E-30	-12.4751884	56.893384
AL031291.1	-1.6213937	5.49E-28	5.22E-29	-12.2279818	54.745055
AL031601.2	1.08620978	4.61E-45	1.89E-46	16.6140984	94.734114
AL031656.1	-1.08510471	1.94E-16	3.52E-17	-8.866447	27.724321
AL031665.1	-1.03162405	1.68E-34	1.14E-35	-13.9468529	70.003313
AL031773.1	-2.33421267	1.38E-33	9.79E-35	-13.710443	67.864445
AL033384.1	-1.29807185	4.81E-13	1.09E-13	-7.7289403	19.79272
AL033504.1	-1.66862911	3.76E-35	2.49E-36	-14.1137732	71.520063
AL034397.2	-1.51413488	6.07E-25	6.76E-26	-11.392469	47.622039
AL035252.5	1.38262508	2.92E-57	6.67E-59	19.6293921	123.323326
AL035634.1	-1.1400084	9.25E-28	8.89E-29	-12.1666978	54.2152
AL049612.1	1.12211941	9.44E-30	8.19E-31	12.701661	58.876426
AL049629.1	1.04783881	3.06E-14	6.36E-15	8.1424158	22.58971
AL049629.2	-1.03367145	7.10E-25	7.94E-26	-11.3735027	47.463007
AL049775.1	1.04084922	9.48E-09	2.94E-09	6.08721	9.777123
AL049775.3	1.09877635	2.98E-13	6.62E-14	7.8020037	20.279472
AL049844.1	-1.7447538	1.43E-89	4.82E-92	-27.8742409	199.432363
AL050303.4	1.71626476	4.63E-25	5.12E-26	11.4253739	47.898241
AL050403.2	-1.52411149	1.65E-36	1.03E-37	-14.4614811	74.695891
AL078459.1	-1.7114886	6.64E-59	1.41E-60	-20.0346704	127.170426
AL078590.1	1.06518242	3.09E-18	5.05E-19	9.4313876	31.924345
AL079303.1	-1.15257496	2.70E-26	2.81E-27	-11.7663393	50.781791
AL096870.8	-2.10697378	4.44E-70	5.14E-72	-22.8216779	153.43847
AL109615.3	1.28206847	1.44E-27	1.4E-28	12.1147508	53.766944
AL109741.1	-1.02265132	1.26E-31	9.92E-33	-13.1977996	63.267057
AL109810.2	-2.73244493	4.87E-99	8.44E-102	-30.4556535	221.82843
AL109811.3	-1.41296819	5.25E-76	4.46E-78	-24.3223255	167.361829
AL109983.1	-1.61116737	6.87E-24	8.08E-25	-11.0969276	45.15837
AL109984.1	1.58259651	6.30E-87	2.66E-89	27.1645185	193.135033
AL117329.1	2.64673672	1.89E-90	5.88E-93	28.1121779	201.530383
AL117339.5	1.18688817	7.38E-16	1.39E-16	8.6788111	26.365942
AL117382.2	-1.12689895	8.77E-16	1.66E-16	-8.6543136	26.189991
AL118508.1	-1.48304418	1.91E-29	1.68E-30	-12.6202298	58.161804
AL121872.1	-1.69588408	1.35E-32	1.01E-33	-13.4526583	65.545382
AL121899.1	-1.51240523	2.99E-28	2.8E-29	-12.299357	55.363541
AL121901.1	-1.40736875	5.43E-35	3.62E-36	-14.0727909	71.147182
AL121970.1	1.01744339	1.91E-12	4.48E-13	7.5165289	18.396373
AL122008.2	-1.15478875	3.59E-46	1.4E-47	-16.8891117	97.327501
AL122008.3	-2.3651713	7.83E-26	8.35E-27	-11.6390562	49.700842
AL132656.3	-1.01923817	1.39E-51	4.22E-53	-18.2272283	110.002391
AL132712.2	1.11069949	7.20E-22	9.45E-23	10.518644	40.431886
AL132986.1	-1.07104842	3.53E-28	3.32E-29	-12.2799264	55.195024
AL133346.1	-1.09126302	1.94E-17	3.31E-18	-9.1836915	30.062998
AL133355.1	-1.38586071	1.15E-54	2.97E-56	-18.9891602	117.24088
AL135878.1	1.17841591	1.29E-24	1.46E-25	11.3012139	46.858018
AL135999.1	-2.06907842	3.41E-57	7.82E-59	-19.6126651	123.164474
AL136366.1	-1.62310349	8.68E-33	6.41E-34	-13.5025921	65.993476
AL136369.2	-2.26387408	4.74E-74	4.45E-76	-23.8251643	162.770513
AL136979.1	-2.16604756	6.20E-50	2.04E-51	-17.819588	106.133805
AL136981.4	-2.2720434	6.85E-43	3.11E-44	-16.0729928	89.648689
AL136982.7	-2.61986353	7.37E-79	5.21E-81	-25.0561221	174.096024
AL137009.1	-1.04612555	9.93E-17	1.77E-17	-8.9591891	28.402615
AL137139.2	-1.38821199	5.38E-39	2.95E-40	-15.0940102	80.523818
AL137782.1	-2.92856913	2.36E-75	2.07E-77	-24.1561054	165.829279
AL137856.1	-1.00405123	2.56E-42	1.2E-43	-15.9295891	88.305388
AL138733.1	2.27315483	1.51E-73	1.46E-75	23.6970558	161.583841
AL138759.1	1.37265393	6.98E-55	1.79E-56	19.0420951	117.74389
AL138760.1	-1.42500122	7.78E-27	7.87E-28	-11.9146774	52.048118
AL138830.1	-1.04663451	2.24E-31	1.78E-32	-13.132241	62.683422
AL138916.1	-1.6757795	4.31E-45	1.77E-46	-16.621199	94.801006
AL139021.2	-1.73725299	3.66E-52	1.08E-53	-18.3706377	111.364286
AL139022.1	-1.02077059	2.51E-33	1.8E-34	-13.6431424	67.257638
AL139247.1	-1.18351351	2.46E-47	9.16E-49	-17.1768859	100.046434
AL139260.1	-1.35759036	7.90E-38	4.59E-39	-14.7981733	77.790482
AL139327.2	3.02869256	1.61E-43	7.11E-45	16.2296916	91.118774
AL139393.1	-2.29914599	3.43E-52	1.01E-53	-18.3775821	111.430244
AL139420.1	1.37750323	1.07E-47	3.93E-49	17.2659468	100.888843
AL139815.1	-1.71789495	6.47E-47	2.45E-48	-17.0731025	99.065312
AL157388.1	-1.5826885	1.37E-49	4.58E-51	-17.7346634	105.328473
AL157702.2	1.02913004	2.83E-33	2.04E-34	13.6295628	67.135314
AL157770.1	-1.05385277	8.41E-35	5.65E-36	-14.0240247	70.70389
AL157871.4	1.24478584	1.77E-39	9.49E-41	15.215849	81.653102
AL157886.1	-1.30638443	3.19E-25	3.51E-26	-11.4701754	48.274902
AL157895.1	-1.08305295	1.08E-18	1.71E-19	-9.5724895	32.998057
AL157935.1	-1.18100753	1.05E-41	5.05E-43	-15.7761782	86.870662
AL158210.1	1.19381798	1.88E-18	3.02E-19	9.498148	32.431166
AL160191.3	-1.12367785	1.45E-17	2.46E-18	-9.2228506	30.355237
AL160408.1	-1.28430507	2.04E-27	2E-28	-12.0733356	53.410146
AL161725.1	-1.06093425	3.94E-30	3.36E-31	-12.8025303	59.764055
AL161785.1	-1.48794499	9.62E-35	6.48E-36	-14.0089742	70.56717
AL161908.1	1.46888832	4.09E-42	1.93E-43	15.8786024	87.828279
AL162231.3	-1.59819698	5.58E-33	4.09E-34	-13.552438	66.441324
AL163636.1	-1.57318749	1.64E-36	1.02E-37	-14.4622913	74.703316
AL353586.1	-1.17010316	9.28E-30	8.04E-31	-12.7037112	58.894442
AL353693.1	1.75583923	1.49E-19	2.24E-20	9.8334489	35.008576
AL353709.1	-1.79800932	5.58E-38	3.22E-39	-14.8365176	78.144035
AL353742.1	-1.18225505	1.06E-15	2.01E-16	-8.6281177	26.002202
AL353807.3	1.52576911	3.35E-51	1.04E-52	18.1328356	109.106209
AL353997.3	-1.64850283	1.51E-25	1.63E-26	-11.5606352	49.037507
AL354761.1	-1.22930104	9.44E-19	1.49E-19	-9.59041	33.135104
AL354824.1	1.10009405	5.49E-14	1.16E-14	8.0556523	21.994346
AL354919.2	2.08327175	2.92E-41	1.44E-42	15.6645829	85.82859
AL355306.1	-3.23417537	3.41E-63	5.68E-65	-21.100389	137.262393
AL355312.6	-2.39324894	8.09E-78	6.18E-80	-24.7866493	171.629096
AL356417.2	1.1763401	7.25E-30	6.24E-31	12.7323856	59.146515
AL356534.1	-1.40851844	8.60E-26	9.18E-27	-11.6278576	49.605992
AL356968.2	-1.74258273	2.01E-71	2.17E-73	-23.1603152	156.596839
AL357033.1	-3.34217635	7.75E-65	1.18E-66	-21.5100406	141.128385
AL357054.4	-1.16795395	1.50E-12	3.49E-13	-7.5542078	18.642009
AL357075.5	-1.46019204	4.88E-53	1.38E-54	-18.586333	113.41325
AL357140.1	-1.17432763	8.28E-39	4.58E-40	-15.0465703	80.084661
AL357143.1	1.22884245	1.10E-10	2.93E-11	6.8640566	14.288412
AL357153.3	-1.98577354	2.00E-56	4.76E-58	-19.4229131	121.362151
AL358113.1	-1.26647479	1.26E-46	4.84E-48	-17.0013441	98.387302
AL358334.2	1.21215955	1.49E-50	4.75E-52	17.972963	107.588834
AL358613.3	2.82713019	1.94E-21	2.6E-22	10.3935487	39.426852
AL358852.1	-1.12053357	7.47E-22	9.82E-23	-10.5139652	40.39418
AL359382.1	-1.15674795	2.79E-28	2.61E-29	-12.3073627	55.433004
AL359382.2	-1.38878459	4.47E-31	3.61E-32	-13.0533945	61.982851
AL359552.1	-1.05307722	1.45E-19	2.18E-20	-9.8373291	35.038707
AL359636.2	1.55380422	6.60E-25	7.37E-26	11.3823419	47.537108
AL359715.1	-1.39142489	1.16E-39	6.17E-41	-15.2621239	82.082528
AL365205.1	-1.68467844	4.76E-62	8.47E-64	-20.8152519	134.566632
AL365232.1	1.57322246	1.66E-29	1.46E-30	12.6365446	58.304838
AL365271.1	-1.01565167	2.88E-22	3.69E-23	-10.6340262	41.364522
AL390334.1	2.21672292	7.09E-49	2.45E-50	17.5582854	103.656741
AL390719.1	-1.86284385	9.00E-76	7.7E-78	-24.263149	166.816514
AL391005.1	-2.43750814	1.77E-43	7.87E-45	-16.2189348	91.017786
AL391704.2	1.90577221	2.83E-82	1.63E-84	25.9411599	182.146241
AL391807.1	-1.19214669	4.80E-37	2.9E-38	-14.5984393	75.952505
AL441992.2	1.18391178	1.59E-43	7.01E-45	16.2311108	91.132098
AL445209.1	1.38974922	5.82E-14	1.24E-14	8.0469138	21.934628
AL445426.1	-1.02436569	8.00E-20	1.18E-20	-9.9151478	35.644449
AL445931.1	-1.15610351	1.34E-41	6.48E-43	-15.7495303	86.621701
AL445985.1	1.22748336	1.18E-22	1.48E-23	10.7456458	42.27179
AL449106.1	-1.00018867	2.47E-37	1.48E-38	-14.6716801	76.625749
AL450384.2	-1.51262138	3.59E-32	2.74E-33	-13.3411152	64.546417
AL451042.1	-1.69642962	7.74E-41	3.89E-42	-15.5581918	84.83642
AL451042.2	-1.68123769	4.80E-56	1.16E-57	-19.3293356	120.473153
AL451069.3	-1.29774752	3.96E-19	6.11E-20	-9.7049741	34.014805
AL451140.1	-1.05105612	4.99E-22	6.5E-23	-10.5647403	40.80384
AL512428.1	-1.04963194	4.30E-09	1.3E-09	-6.2304794	10.57661
AL512598.2	1.27072845	3.24E-35	2.13E-36	14.1305867	71.673132
AL512622.1	1.18930553	4.62E-12	1.11E-12	7.3781791	17.502159
AL512662.2	-1.10605913	3.31E-28	3.11E-29	-12.2875042	55.260731
AL512785.2	1.1421245	4.71E-20	6.85E-21	9.9841548	36.183879
AL513123.1	3.208402	1.02E-47	3.71E-49	17.2720767	100.946839
AL513217.1	-2.00848521	1.31E-51	3.98E-53	-18.2333642	110.060653
AL513314.2	1.85827114	1.23E-87	4.95E-90	27.3531025	194.814019
AL513318.2	2.07975654	3.76E-26	3.94E-27	11.727019	50.447302
AL583808.1	3.2709296	4.69E-40	2.45E-41	15.3611942	83.002822
AL583836.1	-2.49409397	7.76E-46	3.08E-47	-16.8058225	96.541531
AL589182.3	3.2885852	9.30E-105	1.09E-107	32.0611592	235.340842
AL589693.1	-1.33619851	9.22E-28	8.86E-29	-12.1671205	54.218851
AL589740.1	-2.26667671	7.82E-21	1.09E-21	-10.2156359	38.008697
AL589743.4	2.25935743	1.23E-52	3.54E-54	18.4873305	112.472716
AL589935.1	-1.65908571	7.16E-56	1.76E-57	-19.2859711	120.061154
AL589986.2	-2.50706866	4.44E-42	2.1E-43	-15.8695699	87.743785
AL590133.2	1.04907307	1.96E-46	7.56E-48	16.9542515	97.942515
AL590302.2	1.71620914	2.51E-49	8.49E-51	17.6698152	104.713695
AL590385.2	2.52505246	1.91E-45	7.72E-47	16.7088342	95.626879
AL590483.3	-1.66551789	4.75E-40	2.48E-41	-15.3598949	82.990745
AL590617.2	-1.20224514	6.89E-30	5.93E-31	-12.7382269	59.197892
AL591846.2	1.16786375	1.81E-28	1.68E-29	12.358226	55.874763
AL596223.2	1.15370864	1.82E-13	4E-14	7.8761865	20.77701
AL606489.1	-1.13753193	7.85E-49	2.72E-50	-17.5473873	103.553488
AL606760.1	1.55680859	2.31E-40	1.19E-41	15.4388424	83.724985
AL627171.2	-1.27358721	9.62E-42	4.62E-43	-15.7856608	86.959273
AL645608.5	1.54097766	3.99E-87	1.67E-89	27.2167195	193.600193
AL645728.2	-1.20497234	3.01E-35	1.98E-36	-14.13856	71.745739
AL646090.2	-1.16842573	1.06E-36	6.51E-38	-14.5108006	75.148049
AL671883.2	1.02815508	5.62E-39	3.08E-40	15.0891817	80.479105
AL691420.1	1.55614655	2.43E-26	2.52E-27	11.7791269	50.89068
AL713851.1	-1.16412132	3.68E-12	8.8E-13	-7.4139129	17.731953
AL713852.1	-1.02579281	2.11E-29	1.87E-30	-12.6082909	58.05718
AL713999.1	-2.57764422	8.14E-62	1.47E-63	-20.7570537	134.015969
AL732372.1	-1.03830328	1.76E-32	1.33E-33	-13.4219991	65.270526
AL732437.3	-1.41402919	9.24E-42	4.43E-43	-15.7900514	87.000305
AL732509.1	-1.27520913	9.69E-12	2.38E-12	-7.2605824	16.751731
AL772307.1	-1.21195949	3.65E-23	4.46E-24	-10.8910912	43.461284
AL772363.1	-2.56573606	1.50E-64	2.33E-66	-21.4378149	140.447414
AL845331.3	-1.01900495	6.73E-18	1.12E-18	-9.3270927	31.136912
AL928654.1	1.08778259	2.49E-21	3.37E-22	10.3617054	39.17205
AL953897.1	-2.43288474	4.82E-24	5.62E-25	-11.1404195	45.518959
ALAD	-1.04082129	6.73E-41	3.38E-42	-15.5732656	84.976913
ALCAM	1.40458853	2.43E-35	1.59E-36	14.1625652	71.964407
ALDH1A2	-2.08415441	1.06E-25	1.14E-26	-11.6027912	49.393835
ALDH1A3	-1.01187242	3.01E-20	4.34E-21	-10.0417576	36.635784
ALDH1L1	-1.04656549	4.22E-23	5.18E-24	-10.873226	43.31474
ALDH1L2	1.33372088	1.47E-25	1.58E-26	11.5638948	49.065038
ALDH2	-1.14133945	1.78E-39	9.52E-41	-15.2155528	81.650354
ALDH3A1	-2.45417713	4.38E-26	4.61E-27	-11.7086681	50.291366
ALDH3A2	-1.25559098	7.57E-57	1.76E-58	-19.5273478	122.354169
ALDH3B1	-1.99042704	1.39E-59	2.83E-61	-20.2032448	128.769426
ALDH7A1	-1.85458113	6.65E-45	2.76E-46	-16.5741982	94.358303
ALDH9A1	-1.7091003	7.22E-98	1.3E-100	-30.1362781	219.101913
ALG1L2	1.08142186	3.20E-57	7.32E-59	19.619599	123.230324
ALG1L6P	1.51135401	3.54E-69	4.28E-71	22.5956212	151.325244
ALG1L9P	1.5273134	1.86E-72	1.88E-74	23.4223497	159.034475
ALG3	1.33826725	1.67E-50	5.37E-52	17.9600343	107.466156
ALKAL2	-1.17201285	4.08E-10	1.13E-10	-6.6431662	12.962315
ALOX12	-1.51065536	3.02E-53	8.44E-55	-18.6379006	113.903188
ALOX12P2	1.89894355	2.05E-66	2.85E-68	21.904308	144.84041
ALOX15B	-1.70738523	2.04E-29	1.8E-30	-12.6121461	58.09096
ALPK2	2.92809549	4.86E-56	1.18E-57	19.3278679	120.459209
ALS2CL	-1.81301938	2.84E-51	8.77E-53	-18.150373	109.272698
ALX4	1.20738781	1.90E-27	1.86E-28	12.0814407	53.479932
AMBP	-1.33237212	1.23E-17	2.07E-18	-9.2459104	30.527688
AMIGO2	1.40008124	1.09E-22	1.36E-23	10.7556398	42.353263
AMIGO3	-1.24878763	1.83E-38	1.03E-39	-14.9591952	79.276649
AMMECR1	-1.37971925	3.34E-35	2.2E-36	-14.1270897	71.641292
AMN	-1.68904449	5.85E-47	2.21E-48	-17.0840769	99.16903
AMOT	-1.76858485	2.24E-22	2.86E-23	-10.6654537	41.619474
AMPD1	-2.15026975	6.52E-29	5.9E-30	-12.477354	56.91228
AMTN	2.16600384	1.07E-18	1.69E-19	9.5733486	33.004624
AMY1A	-1.91813731	4.85E-53	1.37E-54	-18.5870928	113.420469
AMY2B	-1.16792659	1.93E-25	2.09E-26	-11.5310709	48.787967
AMYH02020865.1	1.25545423	2.67E-64	4.19E-66	21.3758485	139.862945
AMZ1	1.26790739	4.61E-66	6.55E-68	21.8161228	144.01095
ANGEL1	1.08583193	3.17E-29	2.83E-30	12.5609606	57.642788
ANGPTL1	-3.15906213	2.14E-91	6.15E-94	-28.3682761	203.781036
ANGPTL5	-1.65332936	9.13E-28	8.78E-29	-12.1681733	54.227944
ANGPTL7	-1.604398	3.78E-32	2.89E-33	-13.3351838	64.493375
ANK2	-1.99137141	2.53E-43	1.13E-44	-16.1803723	90.655836
ANKRD13B	1.20208082	6.82E-25	7.62E-26	11.3783502	47.503642
ANKRD18B	-1.47361885	9.97E-42	4.79E-43	-15.7816768	86.922043
ANKRD20A11P	-3.01424376	3.58E-66	5.03E-68	-21.8440403	144.273591
ANKRD20A17P	-2.97098359	1.22E-83	6.32E-86	-26.2997636	185.384504
ANKRD20A18P	-3.16021522	5.47E-82	3.22E-84	-25.8657884	181.463861
ANKRD20A19P	-2.72644222	1.51E-61	2.76E-63	-20.6909303	133.390148
ANKRD20A21P	-2.43297866	6.68E-67	9.02E-69	-22.0264142	145.988128
ANKRD20A5P	-2.90020722	7.43E-85	3.56E-87	-26.6189004	188.254557
ANKRD20A7P	-2.56065985	9.60E-71	1.08E-72	-22.9884308	154.994842
ANKRD20A8P	-1.95713204	6.22E-56	1.52E-57	-19.3013782	120.207537
ANKRD20A9P	-3.20703072	3.65E-91	1.08E-93	-28.3046494	203.222599
ANKRD24	-2.26248329	6.05E-35	4.04E-36	-14.0607314	71.037518
ANKRD30BP2	-1.64967832	3.46E-39	1.88E-40	-15.1421374	80.969653
ANKRD31	-3.33590508	4.19E-70	4.85E-72	-22.827929	153.496853
ANKRD35	-2.45250521	7.95E-64	1.28E-65	-21.2581492	138.752244
ANKRD37	-2.3323998	6.97E-57	1.62E-58	-19.5363944	122.440094
ANKRD42	-1.06251276	7.56E-39	4.18E-40	-15.0564898	80.176461
ANKRD44.IT1	-1.27117463	7.45E-41	3.74E-42	-15.5623346	84.87503
ANKS1B	-1.47470702	7.79E-31	6.39E-32	-12.9893316	61.414749
ANLN	1.84291818	8.86E-60	1.79E-61	20.2513181	129.225269
ANO1	2.62802408	2.60E-72	2.68E-74	23.3845055	158.68277
ANO1.AS1	2.60008727	1.36E-53	3.73E-55	18.7235385	114.716873
ANO4	1.24122823	3.28E-20	4.74E-21	10.0307948	36.549666
ANO5	-2.27347215	3.84E-40	2E-41	-15.3831459	83.206907
ANO7L1	-1.16554156	2.54E-62	4.44E-64	-20.8833503	135.210785
ANOS1	1.05215972	2.00E-12	4.7E-13	7.5093626	18.349755
ANP32E	1.18272105	7.82E-56	1.92E-57	19.2763571	119.969812
ANTXR1	1.1268767	5.12E-30	4.38E-31	12.7724182	59.498798
ANTXRLP1	-1.35281969	1.77E-24	2.02E-25	-11.2627389	46.536767
ANXA1	-2.46276577	1.60E-74	1.46E-76	-23.945457	163.883469
ANXA11	-1.39655556	1.42E-71	1.52E-73	-23.1986339	156.953656
ANXA3	-1.44916819	1.60E-35	1.04E-36	-14.2090019	72.387706
ANXA8L1	-1.03673775	4.61E-14	9.71E-15	-8.0816214	22.172081
ANXA9	-3.27243983	2.31E-90	7.37E-93	-28.086555	201.304773
AOC3	-2.10815559	1.31E-57	2.93E-59	-19.7155557	124.14152
AOC4P	-1.79331503	1.93E-26	1.99E-27	-11.8066271	51.125027
AOX1	-1.39473067	4.40E-42	2.08E-43	-15.8705903	87.75333
AP000223.1	-1.04538095	2.90E-23	3.53E-24	-10.9194197	43.693905
AP000311.1	-1.14911354	1.01E-19	1.5E-20	-9.8848804	35.408522
AP000320.1	-1.0451591	1.10E-26	1.12E-27	-11.8731162	51.692619
AP000526.1	4.03762969	4.67E-69	5.68E-71	22.5654358	151.042781
AP000527.1	1.69254516	5.91E-17	1.04E-17	9.0309783	28.930743
AP000696.1	-3.1953284	3.80E-76	3.19E-78	-24.3583805	167.693917
AP000842.2	1.12696539	1.19E-34	8.03E-36	13.985491	70.353932
AP000866.2	-3.74644981	8.76E-103	1.19E-105	-31.5015929	230.66823
AP000867.1	-1.2028447	4.92E-20	7.17E-21	-9.9784232	36.138994
AP000879.1	1.76150294	2.55E-50	8.27E-52	17.9146666	107.035707
AP000880.1	-2.44682347	1.13E-38	6.28E-40	-15.0126749	79.771081
AP001021.1	-1.12774459	1.25E-16	2.25E-17	-8.9271953	28.168111
AP001107.5	-1.29629624	9.30E-20	1.38E-20	-9.8954254	35.490671
AP001340.1	-1.19444131	4.51E-38	2.59E-39	-14.8599845	78.36052
AP001347.1	-1.80020761	4.06E-49	1.39E-50	-17.6181317	104.223836
AP001596.1	-1.12508395	2.98E-23	3.62E-24	-10.9163269	43.668494
AP001615.1	-1.56372445	2.42E-37	1.44E-38	-14.6743133	76.64997
AP001625.3	-1.07095917	1.31E-18	2.08E-19	-9.5465525	32.799975
AP001922.1	-1.35491239	3.02E-35	1.99E-36	-14.1384634	71.744859
AP001922.5	-1.1445519	2.64E-17	4.54E-18	-9.1415677	29.749496
AP001924.1	-2.03945811	1.99E-65	2.93E-67	-21.657401	142.516849
AP001972.1	-1.42799408	6.77E-30	5.82E-31	-12.7402625	59.215798
AP001994.3	-3.23585052	4.09E-100	6.68E-103	-30.7531196	224.356449
AP002409.1	2.40007379	3.23E-33	2.33E-34	13.6144586	66.999303
AP002852.1	1.25041697	1.06E-17	1.79E-18	9.2652962	30.672869
AP002884.2	-2.64167715	3.34E-72	3.45E-74	-23.3574801	158.431536
AP003390.1	1.02361116	2.26E-15	4.39E-16	8.5196397	25.228568
AP003396.5	2.42745433	2.91E-82	1.68E-84	25.9377561	182.115437
AP003469.1	-1.60136812	1.20E-28	1.1E-29	-12.4061208	56.291412
AP003500.1	-3.23239351	2.79E-70	3.2E-72	-22.8725123	153.913154
AP003548.1	-2.55824572	3.87E-67	5.16E-69	-22.0856958	146.544994
AP005061.1	1.04817139	2.89E-19	4.42E-20	9.7465818	34.335814
AP005205.3	1.23286052	2.93E-24	3.39E-25	11.2008643	46.021243
AP005717.2	1.64414889	9.57E-34	6.72E-35	13.7518399	68.23816
AP006748.1	-1.03080119	1.26E-21	1.67E-22	-10.448136	39.864624
AP4B1.AS1	-2.48854285	4.38E-47	1.65E-48	-17.1151556	99.462789
APCDD1L	1.29355514	3.25E-10	8.93E-11	6.6822469	13.194478
APCDD1L.DT	-1.94917551	2.86E-33	2.06E-34	-13.6283264	67.12418
APELA	1.11838852	4.13E-27	4.12E-28	11.9897013	52.69121
APLN	1.92762024	1.45E-50	4.64E-52	17.9752596	107.610627
APMAP	1.4168908	8.47E-49	2.93E-50	17.5392835	103.476712
APOA1	-2.36000568	7.11E-56	1.74E-57	-19.2868555	120.069558
APOB	-1.82970225	9.29E-54	2.51E-55	-18.7651277	115.112049
APOBEC1	-3.93253328	9.86E-94	2.35E-96	-29.0035077	209.329636
APOBEC3B	1.54314758	4.59E-28	4.34E-29	12.2491078	54.927963
APOC1	3.61768553	2.58E-88	9.76E-91	27.5353691	196.432865
APOC1P1	2.94957365	3.46E-71	3.77E-73	23.1011574	156.04574
APOC4.APOC2	1.05238965	3.40E-16	6.27E-17	8.7877917	27.15261
APOD	-2.73459251	2.08E-49	7.03E-51	-17.6896761	104.901966
APOE	1.73979324	2.39E-28	2.22E-29	12.3258486	55.593473
APOL1	1.22352044	3.55E-30	3.02E-31	12.8144596	59.869205
APOLD1	-1.20768012	5.31E-31	4.31E-32	-13.0334591	61.805958
APTX	1.01581656	1.66E-30	1.39E-31	12.90228	60.644412
AQP1	-1.66303618	2.00E-49	6.73E-51	-17.6941732	104.944598
AQP3	-2.48435143	5.90E-49	2.03E-50	-17.5781961	103.845396
AQP4.AS1	-3.17463827	4.67E-39	2.55E-40	-15.1094878	80.667163
AQP5	-1.01942335	2.28E-21	3.08E-22	-10.372757	39.260434
AQP7P5	-1.79854257	7.68E-52	2.29E-53	-18.2911547	110.609424
AQP9	1.98075669	1.57E-18	2.51E-19	9.522408	32.615871
AR	-1.79080865	4.42E-68	5.59E-70	-22.3218719	148.761228
ARF6	-1.08764698	2.61E-32	1.98E-33	-13.3773441	64.870572
ARFGAP2	-2.75353081	2.32E-118	1.1E-121	-36.0419546	267.439303
ARG1	-1.79184313	9.26E-24	1.1E-24	-11.0602564	44.85487
ARHGAP10	-2.25343292	9.93E-100	1.65E-102	-30.6469601	223.455522
ARHGAP11A	1.44288149	3.38E-31	2.71E-32	13.0852608	62.265811
ARHGAP20	-1.49839429	2.20E-34	1.5E-35	-13.9165255	69.728311
ARHGAP27	-1.71382781	7.50E-45	3.12E-46	-16.5611446	94.235381
ARHGAP27P1.BPTFP1.KPNA2P3	-1.39561607	2.98E-67	3.92E-69	-22.1147868	146.818178
ARHGAP32	-1.42267775	2.17E-47	8.05E-49	-17.1905709	100.175849
ARHGAP40	-2.19870187	2.08E-60	4.07E-62	-20.4073732	130.704515
ARHGAP5.AS1	-1.39645545	2.63E-33	1.89E-34	-13.6378487	67.209948
ARHGAP6	-2.19650744	5.23E-52	1.55E-53	-18.3323939	111.001066
ARHGEF10L	-1.90531669	6.12E-84	3.08E-86	-26.3792706	186.100574
ARHGEF26	-1.13123834	2.91E-23	3.54E-24	-10.9191372	43.691584
ARHGEF39	1.43883576	1.49E-60	2.89E-62	20.4433279	131.045213
ARHGEF9	-1.11165737	9.43E-39	5.23E-40	-15.0323068	79.952684
ARID1B	-1.28033116	2.55E-28	2.38E-29	-12.3180272	55.525567
ARID5A	-2.15163856	2.34E-78	1.72E-80	-24.9257567	172.903472
ARL10	-1.1572493	1.45E-30	1.21E-31	-12.9174331	60.778368
ARL13B	-1.39325958	1.52E-40	7.75E-42	-15.4844614	84.149607
ARL14	-1.28688372	1.05E-11	2.58E-12	-7.2482627	16.673634
ARMC9	1.15918931	2.75E-27	2.72E-28	12.0377685	53.104144
ARMH2	-1.30411786	4.62E-37	2.79E-38	-14.6028234	75.99278
ARPC1B	1.46991059	2.35E-47	8.71E-49	17.1821826	100.096522
ARRB2	-1.42330736	1.05E-36	6.46E-38	-14.5115615	75.155028
ARRDC3	-1.13923015	4.71E-43	2.13E-44	-16.1133593	90.027172
ARSF	-4.00108297	2.09E-96	4.2E-99	-29.7328057	215.639335
ARSG	-2.56918117	4.10E-88	1.58E-90	-27.481132	195.951546
ARSI	1.42313072	6.28E-43	2.84E-44	16.0823821	89.736711
ART3	2.57085951	1.04E-48	3.61E-50	17.5173795	103.269207
ASAH1	-1.19285515	2.10E-62	3.64E-64	-20.9043966	135.409823
ASAP3	-1.29587427	2.87E-62	5.05E-64	-20.8699326	135.08388
ASB5	-2.90056149	3.34E-44	1.43E-45	-16.3996589	92.715816
ASCC1	-1.60274638	5.85E-47	2.21E-48	-17.0841565	99.169782
ASCC2	-1.12201916	1.53E-50	4.89E-52	-17.9698691	107.559477
ASF1B	1.15813626	4.48E-36	2.83E-37	14.3509718	73.684242
ASIC5	-2.7335625	3.44E-62	6.09E-64	-20.8501412	134.896679
ASPG	-1.79971637	1.03E-67	1.33E-69	-22.2299345	147.898948
ASPH	1.17116447	2.03E-18	3.27E-19	9.4878899	32.35315
ASPHD1	1.41337476	1.41E-41	6.84E-43	15.7437959	86.568137
ASPM	2.02421083	5.06E-83	2.77E-85	26.136438	183.911367
ASPN	1.64461349	7.25E-51	2.29E-52	18.0496424	108.316528
ASPRV1	1.52686538	1.25E-13	2.72E-14	7.9326264	21.157774
ASPSCR1	-1.62814532	2.34E-44	9.95E-46	-16.4382637	93.078893
ASTN1	-2.54723561	2.64E-61	4.9E-63	-20.6303074	132.816232
ASTN2	1.03043104	4.58E-14	9.66E-15	8.0824882	22.178019
ASXL1	1.06966811	2.90E-34	1.99E-35	13.8857161	69.449123
ATAD2	1.58738041	4.79E-60	9.52E-62	20.3179675	129.857137
ATG9B	-2.63992817	4.08E-57	9.38E-59	-19.5935149	122.982604
ATOH8	-2.04690039	3.04E-62	5.36E-64	-20.8636208	135.024181
ATP10B	-2.53777553	1.24E-39	6.59E-41	-15.2550276	82.016657
ATP13A4	-3.23442109	1.56E-69	1.86E-71	-22.684732	152.158723
ATP1A2	-4.29115465	6.60E-92	1.83E-94	-28.5058425	204.986769
ATP1B1	-1.12795472	3.10E-40	1.6E-41	-15.4067545	83.426463
ATP1B2	-1.62948833	1.43E-41	6.91E-43	-15.7426431	86.557369
ATP1B3	1.34921327	4.57E-62	8.13E-64	20.8196765	134.60849
ATP2A3	-1.01840841	3.04E-18	4.95E-19	-9.4338169	31.94275
ATP2B3	-1.17189979	1.97E-20	2.82E-21	-10.0962556	37.064676
ATP2C1	1.0839392	3.61E-59	7.54E-61	20.1003749	127.793757
ATP5PB	-1.02642635	4.91E-29	4.42E-30	-12.5102909	57.199835
ATP5PF	-1.79489967	1.32E-43	5.82E-45	-16.2509305	91.318201
ATP6V0A4	-2.6266731	9.39E-43	4.29E-44	-16.0386629	89.326928
ATP6V0D2	2.27567005	4.25E-46	1.66E-47	16.8709198	97.155792
ATP6V1C1	1.21919678	1.33E-83	6.95E-86	26.2893375	185.290551
ATP6V1D	-1.36138548	1.10E-43	4.82E-45	-16.2709253	91.505983
ATP6V1E2	1.23711067	3.01E-33	2.17E-34	13.6223113	67.07001
ATP8A1	-1.5723302	1.69E-37	9.98E-39	-14.7140921	77.015997
ATP9B	-1.20819185	5.48E-63	9.25E-65	-21.0488579	136.775482
ATRNL1	-1.4360939	2.33E-68	2.91E-70	-22.3913027	149.412036
AUNIP	1.29810419	4.37E-46	1.71E-47	16.8678522	97.12684
AURKA	2.42266474	4.18E-122	1.52E-125	37.1850329	276.289016
AURKB	1.91725803	2.38E-63	3.92E-65	21.1394613	137.631497
AXDND1	1.71062051	2.08E-22	2.65E-23	10.6744024	41.692141
AZGP1	-1.75511227	5.92E-12	1.44E-12	-7.3389426	17.250784
AZGP1P1	-1.85948743	1.24E-10	3.29E-11	-6.8452285	14.174073
AZIN2	1.00257876	3.32E-31	2.67E-32	13.0870745	62.281923
B2M	1.15379674	8.56E-37	5.23E-38	14.5346529	75.36687
B3GALT4	-1.25523977	3.01E-28	2.81E-29	-12.2988291	55.358961
B3GALT5	-2.10127388	1.21E-24	1.37E-25	-11.3086387	46.920072
B3GNT3	-1.41388722	3.96E-40	2.06E-41	-15.3797641	83.175462
B3GNT6	-2.70017463	1.72E-68	2.13E-70	-22.4245038	149.723127
B3GNT9	1.07782111	5.27E-35	3.5E-36	14.0763104	71.179193
B4GALNT1	1.96130529	8.19E-63	1.4E-64	21.0051772	136.36265
B4GALNT3	1.17128246	3.84E-16	7.1E-17	8.770751	27.029182
B4GALNT4	1.67642578	1.05E-32	7.8E-34	13.4807837	65.797706
B4GALT1.AS1	-1.64718613	4.17E-41	2.07E-42	-15.6255863	85.464769
B4GALT3	-2.64609085	8.25E-79	5.86E-81	-25.0431834	173.97774
BAALC	1.11332033	6.94E-22	9.1E-23	10.5233413	40.469749
BAALC.AS1	1.48333042	2.08E-40	1.06E-41	15.4504656	83.83315
BABAM2	-1.77965461	2.29E-72	2.33E-74	-23.3992792	158.820083
BAMBI	1.98984368	1.44E-38	8.07E-40	14.9856386	79.521073
BANK1	-1.28080835	1.66E-13	3.63E-14	-7.8903202	20.872181
BARHL2	-1.49594785	1.40E-25	1.5E-26	-11.5700279	49.116848
BARX1	2.41859528	1.12E-15	2.14E-16	8.6194284	25.939995
BARX2	-3.03020389	4.77E-57	1.1E-58	-19.5769779	122.825547
BASP1	1.16004634	1.09E-49	3.63E-51	17.7591841	105.560976
BBIP1	-1.41015509	4.35E-66	6.16E-68	-21.8225591	144.071506
BBOX1	-2.10752633	1.46E-64	2.26E-66	-21.4408963	140.476472
BBOX1.AS1	2.02684775	4.37E-38	2.5E-39	14.863565	78.393558
BCAS1	-2.62439758	9.17E-61	1.75E-62	-20.4961628	131.545781
BCAT1	2.62565261	2.57E-68	3.21E-70	22.3808605	149.314177
BCHE	-2.06826491	7.74E-36	4.95E-37	-14.290181	73.128635
BCL2A1	-1.73857686	2.53E-33	1.82E-34	-13.6420101	67.247437
BCL7A	1.37127302	9.16E-57	2.14E-58	19.5069642	122.160558
BCO2	-1.39499152	1.36E-26	1.4E-27	-11.8479783	51.477861
BCOR	-1.06948729	6.45E-47	2.44E-48	-17.0736163	99.070167
BDH2	-1.1630829	1.11E-30	9.19E-32	-12.9484322	61.052587
BDKRB1	-1.19386801	6.79E-20	9.97E-21	-9.9365671	35.811657
BEND6	1.35306846	5.81E-45	2.4E-46	16.5889322	94.497066
BEX1	-1.37879344	4.47E-31	3.61E-32	-13.0532307	61.981397
BEX4	-1.94010956	2.61E-59	5.42E-61	-20.1350518	128.122684
BGN	2.35603119	6.35E-101	9.59E-104	30.9817393	226.291842
BHLHE40	-1.01911669	6.59E-43	2.99E-44	-16.0770987	89.687179
BHLHE40.AS1	-1.02261355	2.22E-21	2.99E-22	-10.3764441	39.289932
BHMT2	-1.68779783	1.54E-40	7.86E-42	-15.4829255	84.135308
BICDL2	-1.02229149	2.92E-47	1.09E-48	-17.158529	99.872852
BID	1.7528876	4.19E-69	5.09E-71	22.5771193	151.152118
BIRC5	1.94210503	1.03E-55	2.56E-57	19.2464952	119.686087
BIVM.ERCC5	-2.20479888	1.08E-65	1.57E-67	-21.7236501	143.140655
BLK	-1.08374832	1.05E-13	2.26E-14	-7.9591237	21.337192
BLVRB	-1.59524705	3.83E-47	1.44E-48	-17.1294733	99.598141
BMP1	1.84787382	1.92E-67	2.49E-69	22.1631068	147.271814
BMP8A	1.61901733	2.68E-83	1.43E-85	26.2093213	184.569106
BMS1P10	-1.26994646	6.69E-68	8.55E-70	-22.276808	148.338646
BMS1P14	-1.14603808	5.01E-22	6.52E-23	-10.5643197	40.800443
BMS1P15	-1.85984635	2.59E-96	5.26E-99	-29.7067318	215.414877
BMX	-1.41849074	4.63E-28	4.38E-29	-12.2480687	54.918964
BNC1	1.09829625	4.93E-12	1.19E-12	7.3680269	17.437022
BNC2	-1.53620238	1.63E-37	9.63E-39	-14.7179864	77.051844
BNC2.AS1	-2.19304582	3.22E-29	2.87E-30	-12.5593035	57.628291
BNIPL	-3.15206996	3.99E-64	6.32E-66	-21.3323042	139.452113
BOC	-1.6813252	4.59E-55	1.17E-56	-19.087223	118.172708
BOK	-3.35458789	4.58E-92	1.24E-94	-28.55047	205.37743
BOLA3P3	1.06319565	3.49E-29	3.13E-30	12.5497114	57.544388
BOP1	1.06386167	1.92E-37	1.14E-38	14.6997884	76.884352
BPIFB1	-3.67875565	4.26E-28	4.02E-29	-12.2578958	55.004088
BPIFB2	-3.40226218	7.99E-19	1.25E-19	-9.6126158	33.305133
BPIFB6	-1.37297537	7.04E-19	1.1E-19	-9.6294389	33.434103
BRCA1	1.25771591	1.29E-50	4.1E-52	17.9882695	107.734082
BRCA2	1.03698725	2.20E-30	1.85E-31	12.8699573	60.358865
BRDT	1.41346371	6.33E-07	0.000000231	5.273705	5.531315
BRDTP1	1.11314148	6.38E-13	1.45E-13	7.6856423	19.505813
BRIP1	1.64406504	1.07E-41	5.16E-43	15.773821	86.848637
BRIX1	1.10832387	6.35E-51	2E-52	18.063832	108.451206
BRIX1P1	1.01378038	2.26E-40	1.16E-41	15.4410681	83.745696
BRS3	-1.4381883	1.92E-38	1.08E-39	-14.954113	79.229684
BSPRY	-1.33968355	2.24E-26	2.32E-27	-11.7888709	50.973687
BST2	1.42481399	1.93E-29	1.7E-30	12.6186158	58.147657
BTBD11	-1.46919807	9.49E-29	8.66E-30	-12.4336063	56.530808
BTBD19	-2.31838837	2.46E-97	4.64E-100	-29.9884593	217.835683
BTC	-1.73296728	7.81E-70	9.14E-72	-22.7602587	152.864687
BTD	-1.07366739	9.86E-26	1.05E-26	-11.6116157	49.4685
BTLA	-1.10554665	1.45E-09	4.21E-10	-6.4232324	11.675777
BTNL9	-2.05162582	7.95E-78	6.06E-80	-24.7887207	171.648086
BTRC	1.57607831	2.84E-40	1.47E-41	15.4162054	83.514374
BUB1	2.10890304	1.01E-46	3.86E-48	17.0251275	98.611985
BUB1B	1.67181285	8.91E-71	9.99E-73	22.9967908	155.072813
BVES.AS1	3.8542696	2.13E-57	4.83E-59	19.6631781	123.644168
BX072579.1	-1.45719271	2.69E-47	1E-48	-17.1675725	99.958364
BX255925.3	-1.92307101	6.18E-49	2.13E-50	-17.57299	103.796067
BX276092.2	1.53403085	1.07E-27	1.03E-28	12.149808	54.069369
BX276092.7	2.33431783	6.91E-33	5.08E-34	13.5283602	66.224927
BX664727.3	-1.96962841	1.57E-57	3.54E-59	-19.6959743	123.955591
C10orf113	-1.01007647	1.05E-13	2.27E-14	-7.9590357	21.336597
C10orf143	-1.13270077	1.94E-17	3.31E-18	-9.1834778	30.061405
C10orf99	-1.97879535	3.23E-22	4.16E-23	-10.6193738	41.24579
C11orf24	1.22919058	4.13E-44	1.78E-45	16.3766667	92.499633
C11orf53	1.09547817	4.09E-11	1.05E-11	7.0279455	15.293821
C12orf29	-1.18963517	4.81E-54	1.28E-55	-18.8360525	115.785987
C12orf40	-1.07841661	4.95E-23	6.09E-24	-10.8534971	43.15305
C12orf73	1.13995928	5.44E-74	5.12E-76	23.80991	162.629287
C12orf75	1.77493197	4.36E-54	1.16E-55	18.8465427	115.885669
C13orf42	-1.21774826	4.81E-26	5.08E-27	-11.6972563	50.19445
C14orf180	-1.41646854	1.64E-36	1.02E-37	-14.462329	74.703661
C15orf48	-2.86237229	1.34E-57	3.01E-59	-19.7129689	124.116959
C15orf62	-2.08891535	7.90E-65	1.2E-66	-21.5079329	141.108517
C16orf95	1.12253137	2.16E-22	2.76E-23	10.6698283	41.654993
C17orf53	1.41000132	1.93E-61	3.56E-63	20.663975	133.134981
C17orf99	1.01226262	5.91E-12	1.43E-12	7.3392121	17.252507
C18orf25	-1.6626955	6.06E-88	2.38E-90	-27.4353467	195.544967
C18orf54	1.24695385	3.74E-53	1.05E-54	18.6150224	113.685822
C19orf33	-1.58460093	6.81E-29	6.18E-30	-12.4721681	56.867032
C19orf57	-2.71520085	4.66E-82	2.71E-84	-25.8849265	181.637186
C19orf84	1.05721966	1.43E-17	2.43E-18	9.2247194	30.369202
C1orf112	1.19821907	1.49E-41	7.21E-43	15.7382148	86.516008
C1orf116	-2.82343838	6.81E-77	5.47E-79	-24.5496167	169.453273
C1orf210	-1.02387099	6.50E-28	6.2E-29	-12.2081781	54.573714
C1orf87	-3.38560897	1.39E-58	3E-60	-19.955173	126.416092
C1QB	1.03924004	3.19E-20	4.6E-21	10.0345799	36.579393
C1QL4	3.01126412	1.84E-76	1.52E-78	24.4389922	168.435959
C1QTNF12	1.81231339	1.50E-27	1.46E-28	12.1092868	53.719841
C1QTNF2	-1.15086405	2.64E-29	2.35E-30	-12.5822985	57.829533
C1QTNF7	-2.35358046	1.50E-49	5.05E-51	-17.7244222	105.231373
C1QTNF9.AS1	-1.32446307	4.07E-44	1.75E-45	-16.3783515	92.515473
C2	1.17824758	2.01E-23	2.42E-24	10.9648421	44.067527
C21orf62	-1.77099795	5.16E-46	2.03E-47	-16.8497998	96.956472
C2CD3	-1.22749966	4.84E-42	2.29E-43	-15.86034	87.657454
C2CD4A	1.4631268	1.40E-13	3.05E-14	7.9158587	21.044453
C2orf16	-1.53283493	1.45E-31	1.14E-32	-13.1818494	63.124966
C2orf27A	1.85743348	3.57E-32	2.73E-33	13.3417871	64.552426
C2orf73	1.77626796	5.35E-68	6.82E-70	22.3008231	148.563862
C3orf14	-1.07655197	9.16E-17	1.63E-17	-8.9703635	28.484646
C3orf70	-1.15422388	1.26E-21	1.67E-22	-10.4482376	39.86544
C3orf80	-1.07965427	4.60E-13	1.04E-13	-7.735882	19.838825
C3P1	-1.64511563	6.97E-45	2.89E-46	-16.5691058	94.310348
C4orf19	-1.46609927	9.48E-13	2.18E-13	-7.624746	19.104257
C4orf3	-1.94725067	1.47E-96	2.93E-99	-29.7746485	215.999365
C4orf47	-1.19879126	5.86E-26	6.2E-27	-11.6738184	49.995534
C4orf48	1.19136045	4.36E-33	3.17E-34	13.5805392	66.69404
C5AR1	1.334206	1.61E-17	2.73E-18	9.2089335	30.251287
C5orf46	1.00119935	7.54E-09	2.32E-09	6.1288428	10.007893
C5orf66	-1.86223498	1.87E-32	1.41E-33	-13.4152065	65.209659
C5orf66.AS1	-3.0166666	6.75E-56	1.65E-57	-19.2926019	120.124154
C6	-1.56277851	1.03E-37	6E-39	-14.7691737	77.52324
C6orf132	-1.85401855	1.51E-52	4.36E-54	-18.4654068	112.264455
C6orf58	-3.06153399	5.06E-17	8.86E-18	-9.0522385	29.087658
C7	-2.07360242	2.13E-76	1.77E-78	-24.4224006	168.283281
C7orf57	-2.22994151	3.05E-38	1.73E-39	-14.9032525	78.759887
C8orf34.AS1	-1.43118619	1.62E-38	9.08E-40	-14.9729346	79.403633
C8orf87	-1.38082476	4.55E-28	4.3E-29	-12.2501733	54.937192
C9orf152	-2.97702721	6.66E-53	1.9E-54	-18.5529058	113.095676
CA13	-2.36199381	2.20E-69	2.64E-71	-22.6469973	151.80585
CA3	-1.88705535	1.51E-38	8.45E-40	-14.9806149	79.47463
CA9	2.82582544	1.95E-40	9.97E-42	15.4574325	83.897991
CAB39L	-2.64601742	3.07E-122	1.07E-125	-37.2304859	276.637576
CABCOCO1	1.12615826	5.11E-41	2.55E-42	15.6033048	85.25697
CABYR	1.95351727	3.76E-41	1.86E-42	15.6369041	85.570341
CACNA1B	1.47373817	5.24E-26	5.54E-27	11.6871311	50.108496
CACNA2D2	-1.77284186	2.80E-34	1.92E-35	-13.8898279	69.486372
CACNA2D3	-1.75971928	1.53E-44	6.46E-46	-16.4839054	93.508308
CACNA2D3.AS1	-1.48246051	5.38E-22	7.01E-23	-10.5553956	40.728368
CACNB2	-1.97169771	5.31E-33	3.89E-34	-13.5580658	66.491922
CACNG4	2.33553231	3.53E-32	2.7E-33	13.3430586	64.563799
CACNG7	-1.6255782	1.35E-31	1.06E-32	-13.1903639	63.200809
CAD	1.36224157	3.70E-70	4.27E-72	22.8415501	153.624057
CADM1	-2.34728396	1.18E-24	1.33E-25	-11.3123824	46.951368
CADM2	-2.54630773	3.70E-57	8.5E-59	-19.6039026	123.081258
CADM3	-2.52439063	2.06E-85	9.47E-88	-26.7661139	189.574663
CADM3.AS1	-3.09755249	4.57E-40	2.38E-41	-15.3640839	83.029684
CALB1	3.24289309	2.79E-22	3.58E-23	10.6377975	41.395096
CALB2	-1.73326378	1.80E-23	2.16E-24	-10.9786653	44.181383
CALM1	-1.14229048	2.46E-58	5.34E-60	-19.894494	125.840218
CALM3	1.30800167	1.13E-51	3.4E-53	18.2499763	110.218393
CALML4	-1.03019295	2.04E-45	8.22E-47	-16.7020949	95.563348
CALU	1.47771928	5.87E-91	1.77E-93	28.2480989	202.725862
CAMK1G	1.72615521	2.92E-30	2.47E-31	12.8371883	60.069647
CAMK2N1	-1.51928488	4.81E-46	1.89E-47	-16.8574005	97.028201
CAMK2N2	2.25430032	5.58E-60	1.11E-61	20.3013814	129.699906
CAPN14	-5.09657481	1.74E-89	5.92E-92	-27.8509337	199.226492
CAPN5	-2.58595657	6.08E-78	4.6E-80	-24.8186516	171.92244
CAPN6	-2.57999804	4.61E-39	2.52E-40	-15.1107896	80.679221
CAPN8	-1.34830928	1.46E-08	4.58E-09	-6.0083557	9.343549
CAPNS2	-1.2171713	3.55E-40	1.84E-41	-15.3917979	83.287361
CAPS	-1.06812358	8.26E-20	1.22E-20	-9.9109836	35.611965
CAPZA1	1.70599273	1.46E-81	8.94E-84	25.7535586	180.446663
CAPZB	-1.2565601	1.11E-26	1.13E-27	-11.8727883	51.689816
CARD11	1.28808337	5.08E-65	7.66E-67	21.5556037	141.557822
CARD14	-1.18711866	4.08E-29	3.66E-30	-12.5319013	57.388667
CARD18	-1.08322593	9.19E-06	0.00000375	-4.697159	2.839138
CARD6	-1.01274537	3.39E-18	5.53E-19	-9.4192698	31.832582
CARMN	-1.86312639	4.94E-45	2.03E-46	-16.6063115	94.660762
CASC15	1.66402475	1.80E-49	6.05E-51	17.7054501	105.051505
CASC2	-1.35886214	4.01E-26	4.21E-27	-11.71909	50.379912
CASC20	1.32756507	2.95E-23	3.59E-24	10.917464	43.677836
CASC3	-1.39272275	4.58E-74	4.28E-76	-23.8291934	162.80781
CASC8	1.36695973	3.24E-30	2.74E-31	12.8254525	59.966134
CASC9	4.64891186	2.25E-76	1.87E-78	24.416399	168.228047
CASP12	-1.14782916	4.47E-23	5.49E-24	-10.8659754	43.255299
CASP14	1.01675435	1.65E-09	4.78E-10	6.4014981	11.550501
CASQ1	-1.01573164	3.09E-20	4.45E-21	-10.0386029	36.610996
CASQ2	-3.71175064	5.30E-66	7.55E-68	-21.8009922	143.868586
CASTOR1	-1.80196296	1.22E-47	4.48E-49	-17.252324	100.75996
CASZ1	-1.42578893	2.05E-28	1.9E-29	-12.343734	55.748822
CAV2	1.01025839	7.76E-31	6.36E-32	12.9897461	61.418421
CAVIN2	-2.06300786	1.02E-44	4.27E-46	-16.5278923	93.922312
CBLB	1.01443764	1.01E-23	1.19E-24	11.0500468	44.77046
CBLN1	-1.39001425	2.81E-18	4.58E-19	-9.4441013	32.020696
CBR3.AS1	-1.77325208	8.77E-36	5.62E-37	-14.2762057	73.000998
CBSL	2.37483856	6.89E-53	1.96E-54	18.5492839	113.061267
CBX2	1.42406021	5.15E-25	5.71E-26	11.4124845	47.790004
CBX3	1.19402504	6.93E-88	2.74E-90	27.4194609	195.403842
CBX3P3	1.11822022	7.24E-40	3.8E-41	15.3140093	82.564351
CBX3P9	1.45850882	2.73E-33	1.97E-34	13.6332908	67.168892
CBX7	-1.42011504	3.93E-34	2.71E-35	-13.851847	69.142424
CCDC107	1.08927202	6.14E-41	3.07E-42	15.583395	85.071338
CCDC144NL.AS1	1.70251445	1.23E-53	3.36E-55	18.7345929	114.821911
CCDC149	-1.66875319	4.93E-45	2.03E-46	-16.6066289	94.663752
CCDC150	1.60735321	6.34E-54	1.69E-55	18.8065136	115.505301
CCDC152	-1.52975634	9.50E-31	7.83E-32	-12.9664796	61.212344
CCDC160	-3.05937156	4.79E-67	6.42E-69	-22.062582	146.3279
CCDC162P	2.71221657	5.03E-67	6.74E-69	22.0572974	146.278259
CCDC177	1.04307902	1.54E-18	2.46E-19	9.5247836	32.633972
CCDC178	-1.9321071	6.84E-56	1.67E-57	-19.2911422	120.110286
CCDC181	-1.03642176	7.09E-13	1.62E-13	-7.6694894	19.399075
CCDC187	1.0525008	3.91E-17	6.81E-18	9.0875763	29.348988
CCDC192	1.06987807	3.50E-48	1.25E-49	17.3870897	102.035357
CCDC200	1.06063647	3.17E-17	5.48E-18	9.1163769	29.562446
CCDC33	1.4172575	2.92E-31	2.34E-32	13.1018525	62.413235
CCDC50	-2.06103558	1.16E-116	6.46E-120	-35.525406	263.386889
CCDC6	-1.38265148	2.57E-79	1.77E-81	-25.1736967	175.17011
CCDC60	-1.10863905	1.06E-16	1.9E-17	-8.9499601	28.334915
CCDC69	-1.61503206	8.57E-47	3.26E-48	-17.0429993	98.780844
CCDC7	-2.36551113	2.38E-84	1.18E-86	-26.486015	187.060862
CCDC71L	1.02441317	2.05E-31	1.63E-32	13.1423418	62.773278
CCDC8	1.1524487	2.09E-22	2.66E-23	10.6739028	41.688083
CCDC87	1.10131931	2.01E-22	2.56E-23	10.6789487	41.729071
CCDC9B	-1.68486586	4.62E-41	2.3E-42	-15.6142424	85.358968
CCL14	-3.37256824	7.62E-76	6.5E-78	-24.2815216	166.985853
CCL15	-1.71551224	1.85E-73	1.82E-75	-23.6736525	161.366902
CCL16	-1.1636551	3.29E-24	3.81E-25	-11.1870123	45.906019
CCL18	1.45875539	4.57E-11	1.18E-11	7.0096997	15.180994
CCL19	-2.69005314	1.75E-41	8.48E-43	-15.7207751	86.353139
CCL20	1.2743165	7.20E-11	1.88E-11	6.9349796	14.721278
CCL21	-1.1029821	1.94E-14	4E-15	-8.2087653	23.04796
CCL23	-1.55052609	5.31E-15	1.05E-15	-8.3974709	24.365108
CCL26	1.07589318	1.84E-15	3.55E-16	8.5490952	25.437996
CCL3	1.61366391	3.59E-33	2.6E-34	13.6023993	66.890746
CCL3L1	1.59659835	3.49E-33	2.53E-34	13.6056339	66.919861
CCL4	-1.38284458	9.62E-27	9.77E-28	-11.8894927	51.832633
CCL4L2	1.10601634	3.09E-13	6.88E-14	7.796374	20.241851
CCL7	2.0983193	2.33E-35	1.52E-36	14.1674445	72.008866
CCN5	-1.31970778	5.10E-25	5.65E-26	-11.4136704	47.79996
CCN6	1.10060305	1.42E-08	4.46E-09	6.0129152	9.368493
CCNA1	3.80423667	9.51E-42	4.57E-43	15.7868395	86.970288
CCNA2	1.63358219	7.03E-66	1.02E-67	21.7695398	143.572604
CCNB1	1.58078426	2.53E-47	9.42E-49	17.1739401	100.018577
CCNE2	1.26082095	9.88E-49	3.43E-50	17.5227683	103.320255
CCNF	1.65529469	4.10E-58	9.02E-60	19.8394822	125.318053
CCNG2	-2.39431826	4.53E-81	2.84E-83	-25.6263777	179.292348
CCNI2	-1.15197561	2.18E-31	1.74E-32	-13.1352109	62.709839
CCNYL2	1.12232384	5.65E-13	1.28E-13	7.7041465	19.628286
CCR5	-1.498949	3.71E-34	2.56E-35	-13.8580879	69.198921
CCR8	1.42906547	7.98E-21	1.11E-21	10.2129792	37.987622
CD14	1.11438568	2.87E-25	3.14E-26	11.4831272	48.38392
CD1A	-1.76879168	1.97E-36	1.23E-37	-14.4418339	74.51588
CD1C	-1.57659021	3.83E-32	2.93E-33	-13.3338594	64.481532
CD1E	-2.42338247	4.65E-47	1.75E-48	-17.1085508	99.400355
CD200	-1.21322178	1.35E-21	1.8E-22	-10.4394151	39.794602
CD200R1	-1.69404168	6.18E-62	1.11E-63	-20.7864853	134.294464
CD200R1L	2.81318147	6.42E-66	9.22E-68	21.7797755	143.668933
CD207	-3.04810558	3.52E-52	1.04E-53	-18.3747174	111.403035
CD24	-2.45459155	1.15E-77	8.85E-80	-24.7475933	171.270958
CD276	2.10482441	4.08E-83	2.2E-85	26.1618325	184.140606
CD300E	1.00667939	3.33E-13	7.43E-14	7.7850944	20.166532
CD37	1.04348119	1.01E-32	7.45E-34	13.4858758	65.843407
CD38	-2.32267648	7.71E-63	1.31E-64	-21.0119844	136.426991
CD40LG	-1.25073291	8.31E-13	1.91E-13	-7.6450742	19.238047
CD69	-1.08690706	2.79E-09	8.26E-10	-6.3081207	11.016132
CDA	-2.0314831	2.81E-39	1.52E-40	-15.1654319	81.185559
CDC20	1.54824435	9.80E-61	1.88E-62	20.4887428	131.475489
CDC20B	1.34145639	1.92E-43	8.54E-45	16.210251	90.936267
CDC25A	1.07678376	7.87E-20	1.16E-20	9.9172971	35.661218
CDC25B	2.01676183	2.47E-93	6.08E-96	28.8948828	208.38428
CDC25C	1.53848062	2.00E-53	5.53E-55	18.6821668	114.323775
CDC42SE1	1.71840358	2.48E-42	1.16E-43	15.933163	88.338841
CDC45	2.08136185	4.43E-55	1.13E-56	19.090951	118.208133
CDC7	1.00799169	3.27E-37	1.96E-38	14.6409245	76.342933
CDCA2	2.08667896	6.24E-53	1.77E-54	18.5599338	113.162444
CDCA3	1.9757008	5.94E-53	1.69E-54	18.5653065	113.213487
CDCA5	2.36061703	3.29E-64	5.19E-66	21.3531298	139.648611
CDCA7	1.14394814	8.36E-31	6.86E-32	12.9812714	61.343343
CDCA7L	1.33923832	1.15E-49	3.82E-51	17.7537626	105.509567
CDCA8	1.63584935	1.55E-64	2.41E-66	21.4344651	140.415824
CDH10	-1.66684011	1.29E-20	1.82E-21	-10.1513218	37.499357
CDH11	2.59758381	7.64E-64	1.22E-65	21.2625384	138.793677
CDH13	1.72761212	3.02E-23	3.68E-24	10.9144999	43.653484
CDH15	1.14080481	1.90E-19	2.87E-20	9.8019517	34.764239
CDH16	-1.20991926	2.76E-11	7.01E-12	-7.0919965	15.691653
CDH17	-1.59050606	1.72E-38	9.66E-40	-14.9662273	79.341639
CDH19	-2.40180995	4.11E-48	1.47E-49	-17.3697359	101.871074
CDH2	1.17192744	1.00E-17	1.68E-18	9.2735984	30.735103
CDH3	2.20834294	4.00E-58	8.8E-60	19.8420963	125.342867
CDH8	1.46747793	5.87E-37	3.56E-38	14.5763018	75.749181
CDK1	1.91917028	9.26E-52	2.77E-53	18.2712111	110.420035
CDK14	1.36834356	9.54E-33	7.06E-34	13.4918521	65.897052
CDK4	1.10717632	1.52E-28	1.4E-29	12.3787355	56.0531
CDK6	1.37017691	8.30E-54	2.23E-55	18.7774218	115.228868
CDKN2AIP	-1.37671293	5.69E-53	1.61E-54	-18.5699586	113.257684
CDKN2B	-1.78778625	3.61E-39	1.97E-40	-15.1375153	80.926822
CDKN3	2.18755284	8.29E-79	5.9E-81	25.0424601	173.971127
CDO1	-1.25523246	1.40E-12	3.25E-13	-7.5650349	18.712758
CDS1	-1.59375945	2.73E-39	1.48E-40	-15.1682995	81.212143
CDSN	2.78522838	5.07E-23	6.24E-24	10.8504708	43.12826
CDT1	1.43564122	1.75E-24	2E-25	11.2637838	46.545485
CDX1	-2.22817424	1.70E-59	3.5E-61	-20.1811761	128.560141
CEACAM1	-2.62485074	4.21E-85	1.97E-87	-26.6847089	188.84498
CEACAM3	-3.15920479	1.66E-71	1.78E-73	-23.1815061	156.794179
CEACAM5	-2.71805292	2.58E-60	5.09E-62	-20.383929	130.48234
CEACAM6	-3.18821961	1.98E-55	4.98E-57	-19.1764744	119.020779
CEACAM7	-3.39865003	3.09E-63	5.15E-65	-21.1108138	137.36088
CEACAM8	-1.08827488	4.23E-21	5.79E-22	-10.2943472	38.634464
CEBPB	1.16471451	7.69E-38	4.46E-39	14.8012167	77.818536
CELF2	-1.06799926	9.09E-32	7.11E-33	-13.2350422	63.599059
CELF2.AS2	-1.11491037	4.47E-22	5.8E-23	-10.5786716	40.916422
CELSR1	1.19337721	8.95E-37	5.47E-38	14.5296488	75.320954
CELSR3	1.38444896	4.33E-32	3.32E-33	13.3198953	64.356692
CENPA	1.79476601	3.33E-66	4.67E-68	21.851842	144.346978
CENPE	1.57888707	2.78E-73	2.75E-75	23.6292032	160.954745
CENPF	1.80616177	3.95E-80	2.58E-82	25.3846211	177.093469
CENPH	1.08394474	5.25E-26	5.54E-27	11.6870932	50.108174
CENPI	1.35672715	2.79E-69	3.37E-71	22.6211715	151.564283
CENPL	1.45621765	7.72E-35	5.18E-36	14.0334627	70.789648
CENPM	1.83136284	5.21E-48	1.87E-49	17.3442351	101.629693
CENPN	1.73843302	7.85E-40	4.13E-41	15.305088	82.48148
CENPO	1.6778014	8.42E-71	9.42E-73	23.0031255	155.13189
CENPV	1.09353512	6.04E-17	1.06E-17	9.0280357	28.909043
CENPW	1.42080864	1.64E-41	7.98E-43	15.7273623	86.414653
CEP126	-1.95469206	7.24E-31	5.93E-32	-12.9977138	61.489023
CEP55	2.35454198	6.07E-86	2.74E-88	26.9042288	190.810971
CEP72	1.62670584	1.63E-44	6.89E-46	16.4770905	93.44418
CEP85	1.0915975	2.22E-49	7.51E-51	17.6827069	104.8359
CERCAM	1.85837035	3.30E-73	3.26E-75	23.6106006	160.782201
CERNA1	-1.82391954	7.25E-40	3.81E-41	-15.3137984	82.562391
CERS3.AS1	-1.02911904	3.17E-14	6.61E-15	-8.137033	22.552646
CERS4	-1.0318451	7.82E-20	1.15E-20	-9.9180625	35.66719
CES1	-1.16522753	3.16E-10	8.69E-11	-6.686766	13.221392
CES1P1	-1.39197336	2.86E-09	8.49E-10	-6.3034261	10.989432
CES1P2	-1.31354537	1.47E-07	5.04E-08	-5.5679142	7.007961
CES2	-1.8831652	3.29E-64	5.18E-66	-21.353302	139.650235
CFAP46	-1.93568103	2.07E-63	3.41E-65	-21.1543351	137.771986
CFAP47	1.19720945	7.82E-18	1.3E-18	9.3068905	30.985001
CFAP61	1.3884078	7.58E-66	1.1E-67	21.7615078	143.497009
CFAP65	-1.28766854	6.74E-17	1.19E-17	-9.0127411	28.796326
CFAP99	-1.03289767	1.19E-17	2E-18	-9.2504684	30.561807
CFD	-2.26938904	9.80E-80	6.47E-82	-25.2839274	176.175839
CFHR4	2.07274939	1.65E-42	7.61E-44	15.977698	88.755811
CFL2	-1.17741822	2.04E-27	2E-28	-12.0734869	53.411449
CFP	-1.29643622	1.86E-37	1.1E-38	-14.7032308	76.916032
CFTR	-3.32560885	9.24E-89	3.38E-91	-27.6546076	197.489825
CGAS	1.65057493	9.60E-52	2.88E-53	18.2672063	110.382006
CGN	-1.70108723	3.13E-37	1.88E-38	-14.645471	76.384732
CGNL1	-2.67582134	3.23E-84	1.61E-86	-26.4511329	186.747195
CH25H	-2.09076968	5.19E-52	1.54E-53	-18.3333076	111.009743
CHAC1	-2.27944618	3.28E-56	7.87E-58	-19.3702433	120.861793
CHAD	-1.42457269	1.29E-27	1.25E-28	-12.1273123	53.875265
CHCHD6	-2.2638585	2.55E-43	1.14E-44	-16.1793596	90.646333
CHDH	-1.27270048	1.62E-19	2.44E-20	-9.822591	34.924295
CHEK1	1.45925778	2.59E-43	1.16E-44	16.1777423	90.631156
CHEK2P2	1.03957332	7.12E-38	4.12E-39	14.809729	77.897008
CHEK2P5	1.00626062	1.85E-39	9.94E-41	15.2109425	81.607587
CHI3L1	1.87350786	4.66E-31	3.77E-32	13.048511	61.93951
CHIT1	1.76987701	5.94E-28	5.65E-29	12.2188478	54.666014
CHKB	1.13583461	2.37E-25	2.59E-26	11.5060319	48.576852
CHL1	-1.53741668	2.64E-17	4.54E-18	-9.1415527	29.749385
CHMP2B	-1.00129522	3.47E-57	7.96E-59	-19.6107426	123.146217
CHN1	1.63933285	5.70E-41	2.85E-42	15.5913264	85.145283
CHODL	1.04822281	5.81E-13	1.32E-13	7.6999925	19.600774
CHP1	-1.35375344	1.89E-88	7.11E-91	-27.5709536	196.748468
CHP2	1.47980908	1.59E-19	2.39E-20	9.8251023	34.943784
CHPT1	-1.15687932	1.55E-35	1.01E-36	-14.2125513	72.420077
CHRDL1	-3.06588132	1.11E-64	1.71E-66	-21.4707567	140.758037
CHRDL2	-1.05572555	4.75E-20	6.92E-21	-9.982965	36.17456
CHRM1	-1.58935829	8.19E-16	1.55E-16	-8.6640089	26.259587
CHRNA1	2.65712546	1.63E-78	1.18E-80	24.9665993	173.277273
CHRNA6	1.04772761	5.66E-23	7E-24	10.8366249	43.014889
CHRNB2	-1.27568674	2.61E-13	5.77E-14	-7.8222384	20.414853
CHROMR	1.07074702	1.31E-42	6.03E-44	16.0024715	88.987844
CHST1	2.28058888	1.02E-34	6.84E-36	14.0029653	70.512596
CHST11	1.56813707	5.09E-29	4.59E-30	12.5059845	57.162221
CHST2	1.53196818	5.67E-22	7.4E-23	10.5488181	40.675265
CHST7	1.28056492	2.37E-28	2.2E-29	12.3268465	55.602138
CHSY3	1.08355092	5.17E-22	6.74E-23	10.5602387	40.767479
CICP23	-1.17950738	3.98E-22	5.14E-23	-10.5933819	41.035383
CIDEA	-2.43443129	1.21E-64	1.87E-66	-21.4613092	140.668959
CILP	-2.15605558	1.37E-24	1.56E-25	-11.2934233	46.792927
CILP2	1.87385968	1.55E-43	6.85E-45	16.2336152	91.155612
CIP2A	1.5808447	8.05E-24	9.5E-25	11.0774923	44.997457
CIPC	-1.17755123	1.48E-44	6.23E-46	-16.4878429	93.545361
CISD1	-2.47469978	1.87E-49	6.31E-51	-17.7010683	105.009964
CIT	1.07137175	2.27E-15	4.41E-16	8.5190206	25.224172
CITED1	-2.44659644	8.17E-69	1E-70	-22.5050884	150.477875
CITED2	-1.26150427	8.05E-63	1.37E-64	-21.0072139	136.381901
CKAP2	1.22947547	6.03E-63	1.02E-64	21.0383258	136.67595
CKAP2L	1.40685778	3.84E-31	3.1E-32	13.0705061	62.134764
CKAP5	1.03595906	1.55E-51	4.71E-53	18.2156876	109.892811
CKLF.CMTM1	-1.97245407	2.33E-50	7.54E-52	-17.9243455	107.127536
CKMT1A	-1.02313789	1.35E-13	2.94E-14	-7.9211782	21.080385
CKMT1B	-1.05086779	1.75E-17	2.98E-18	-9.197739	30.167743
CKMT2.AS1	-2.12580486	1.59E-52	4.6E-54	-18.4598285	112.211466
CKS1B	1.56493846	1.64E-63	2.68E-65	21.1797061	138.0116
CKS1BP3	1.94981192	5.66E-106	5.85E-109	32.4127121	238.256198
CKS2	1.77367499	1.43E-63	2.32E-65	21.1950457	138.156458
CLASP2	-1.03307067	2.17E-30	1.83E-31	-12.8711645	60.369525
CLCA4	-4.35720963	2.28E-110	1.78E-113	-33.6777301	248.617202
CLCA4.AS1	-2.56961801	3.88E-39	2.12E-40	-15.1295691	80.853194
CLCN3	-1.25308847	9.09E-38	5.29E-39	-14.7826247	77.64718
CLDN10	-1.52060567	3.07E-16	5.64E-17	-8.8021401	27.256657
CLDN11	-1.59276219	7.39E-21	1.03E-21	-10.2229737	38.066923
CLDN17	-3.75070429	4.18E-59	8.78E-61	-20.0843793	127.642019
CLDN34	-1.65538341	2.68E-35	1.76E-36	-14.1515586	71.864132
CLDN4	-1.50674346	8.77E-27	8.89E-28	-11.9005173	51.926937
CLDN5	-1.21478032	8.91E-26	9.51E-27	-11.623702	49.570806
CLDN7	-1.92421825	3.38E-27	3.35E-28	-12.0135632	52.896113
CLDN8	-2.01149888	4.10E-18	6.73E-19	-9.3936886	31.639102
CLEC10A	-1.54523708	1.98E-34	1.35E-35	-13.928763	69.839255
CLEC16A	-1.1971638	3.40E-16	6.26E-17	-8.7879451	27.153722
CLEC18B	-1.30428247	1.90E-20	2.71E-21	-10.1009859	37.101964
CLEC4F	-2.06276751	4.27E-58	9.42E-60	-19.8349524	125.275053
CLEC9A	-1.33979277	1.51E-17	2.56E-18	-9.2174486	30.314876
CLGN	-1.02216803	4.06E-16	7.53E-17	-8.7627607	26.971361
CLIC3	-3.51926303	1.21E-63	1.97E-65	-21.2123767	138.320107
CLIC5	-1.07096119	1.08E-10	2.85E-11	-6.8684218	14.314956
CLMN	-1.18337593	4.48E-29	4.02E-30	-12.5211221	57.294462
CLN8	-1.37289748	1.17E-39	6.19E-41	-15.2617972	82.079496
CLPS	-1.92564765	1.50E-33	1.07E-34	-13.7010639	67.779823
CLPSL2	-1.27430482	5.55E-30	4.76E-31	-12.763056	59.416374
CLSPN	2.1319818	8.26E-57	1.93E-58	19.5179521	122.264926
CLTA	-1.15086385	1.19E-35	7.69E-37	-14.2420731	72.689408
CLU	-1.87025609	7.26E-46	2.88E-47	-16.8130072	96.609312
CMA1	-1.97032917	1.11E-29	9.7E-31	-12.6825416	58.708481
CMAS	-1.03215493	2.21E-29	1.96E-30	-12.6027463	58.008604
CMPK2	1.76166968	1.68E-35	1.09E-36	14.2037053	72.339405
CMSS1	1.48144279	4.32E-68	5.47E-70	22.3242391	148.783422
CMTM3	1.35152566	6.04E-49	2.08E-50	17.5755264	103.820099
CNFN	-2.93433191	1.07E-53	2.89E-55	-18.750278	114.970948
CNGA3	-1.90136398	1.75E-28	1.61E-29	-12.3625176	55.91207
CNGB3	1.87437267	1.59E-50	5.09E-52	17.9656542	107.519482
CNIH3	1.77618666	6.49E-31	5.29E-32	13.0104443	61.601863
CNN1	-2.29056584	3.82E-55	9.69E-57	-19.1066847	118.357638
CNN3	-1.22832869	3.19E-45	1.3E-46	-16.6537898	95.108076
CNNM2	-1.22182573	8.02E-47	3.05E-48	-17.0501414	98.84833
CNR1	-1.45391169	8.99E-36	5.77E-37	-14.2734801	72.976108
CNST	-1.08790611	6.09E-25	6.79E-26	-11.3920601	47.61861
CNTN2	-1.33412238	1.60E-22	2.02E-23	-10.7074447	41.960731
CNTN5	1.71192389	1.32E-20	1.86E-21	10.1487198	37.478788
CNTNAP2	1.58818702	2.97E-13	6.6E-14	7.8025502	20.283126
CNTNAP3	-1.45794439	5.29E-34	3.67E-35	-13.8185268	68.840919
CNTNAP3B	-1.31707865	1.05E-27	1.02E-28	-12.1513044	54.082286
CNTNAP3P2	-1.3487492	1.11E-32	8.22E-34	-13.4750598	65.74634
COA3	-2.23029279	3.84E-77	3.05E-79	-24.6132774	170.038174
COA6	1.05594318	5.17E-35	3.44E-36	14.0783733	71.197955
COBL	-2.40206211	1.09E-71	1.16E-73	-23.2274697	157.222093
COBLL1	-1.38565924	2.32E-42	1.08E-43	-15.940205	88.40476
COCH	1.37707834	1.61E-14	3.29E-15	8.2363121	23.238964
COL11A1	3.05931946	7.23E-51	2.28E-52	18.0500325	108.32023
COL12A1	2.13294941	1.05E-64	1.62E-66	21.47657	140.812847
COL14A1	-1.62300959	7.96E-36	5.09E-37	-14.2870218	73.099779
COL19A1	-1.34689734	2.66E-21	3.6E-22	-10.3532216	39.104236
COL1A1	3.7071813	1.27E-149	7.07E-154	46.2705232	341.142812
COL1A2	3.23136883	1.33E-109	1.08E-112	33.4569399	246.823446
COL22A1	2.71299209	1.81E-38	1.02E-39	14.9605521	79.289189
COL23A1	1.12741542	9.59E-64	1.55E-65	21.2376935	138.559136
COL24A1	2.23587003	4.58E-48	1.64E-49	17.3581349	101.76126
COL26A1	-2.44203725	1.90E-61	3.5E-63	-20.6657914	133.152176
COL27A1	1.83917543	1.15E-63	1.86E-65	21.2180279	138.373466
COL2A1	2.36195381	1.53E-23	1.83E-24	10.9985803	44.345541
COL3A1	3.07889553	1.14E-101	1.6E-104	31.1930376	228.074761
COL4A1	1.26819724	5.15E-56	1.25E-57	19.3217317	120.400911
COL4A2	1.46975511	7.48E-48	2.71E-49	17.3052181	101.260433
COL4A3	-3.3562458	1.36E-75	1.18E-77	-24.2167415	166.388639
COL4A4	-1.03786281	1.20E-13	2.6E-14	-7.939009	21.200953
COL4A5	1.31363363	3.56E-28	3.35E-29	12.2787356	55.184699
COL5A1	2.59621577	1.28E-103	1.64E-106	31.7369749	232.638589
COL5A2	3.04278588	1.86E-104	2.29E-107	31.9723309	234.601732
COL5A3	1.37963002	2.78E-24	3.21E-25	11.2074478	46.07603
COL6A1	1.4585021	7.92E-48	2.88E-49	17.2988131	101.199823
COL6A2	1.0460118	5.46E-35	3.64E-36	14.0722297	71.142078
COL6A3	1.86173891	1.32E-47	4.84E-49	17.2440501	100.681688
COL6A4P2	1.30191912	2.52E-32	1.91E-33	13.3814138	64.907005
COL6A5	-2.03840278	1.48E-30	1.23E-31	-12.9153825	60.760237
COL7A1	1.73000046	8.71E-48	3.17E-49	17.2886828	101.103964
COL8A1	1.96932097	6.19E-51	1.94E-52	18.0667121	108.478542
COL8A2	1.02552381	1.21E-31	9.48E-33	13.2029426	63.312885
COL9A2	1.3768778	1.73E-27	1.69E-28	12.0925339	53.575478
COLCA1	-1.32014954	8.45E-11	2.22E-11	-6.9085714	14.559702
COLGALT1	1.51308357	2.95E-67	3.87E-69	22.1161947	146.831398
COMTD1	-1.01956208	8.08E-15	1.62E-15	-8.3368504	23.939771
COPZ2	1.15414451	4.81E-25	5.32E-26	11.4208315	47.860091
COQ6	-1.29245538	1.12E-28	1.03E-29	-12.4138072	56.358339
CORO7.PAM16	-1.39351069	1.94E-47	7.18E-49	-17.2025377	100.289026
COX10.AS1	-1.19248551	1.82E-14	3.74E-15	-8.2183413	23.114309
COX17	1.04373618	1.07E-31	8.39E-33	13.2166125	63.434726
COX7A1	-1.15450691	1.78E-23	2.14E-24	-10.9801574	44.193677
CPA3	-1.37453291	1.25E-09	3.59E-10	-6.4503421	11.832509
CPA4	-1.32303726	1.78E-13	3.9E-14	-7.879893	20.801956
CPE	-1.00299416	1.79E-14	3.67E-15	-8.2209694	23.132526
CPEB2	-1.41236849	7.78E-48	2.82E-49	-17.30092	101.21976
CPEB3	-2.26528303	9.99E-83	5.6E-85	-26.0587926	183.210019
CPEB4	-1.51003222	1.65E-60	3.21E-62	-20.4324105	130.941767
CPED1	-1.7028553	2.61E-26	2.72E-27	-11.7703177	50.815662
CPLX3	-1.06223678	1.58E-16	2.85E-17	-8.895158	27.933825
CPNE3	-1.04194596	1.14E-46	4.38E-48	-17.0118067	98.486139
CPNE6	-2.29183427	3.30E-74	3.06E-76	-23.8655865	163.144645
CPNE8	1.12576311	2.47E-25	2.7E-26	11.5011737	48.535916
CPO	-1.11276208	1.18E-27	1.14E-28	-12.1376035	53.964043
CPPED1	-1.34273811	1.79E-55	4.5E-57	-19.1871704	119.122409
CPS1	-1.49420368	7.41E-26	7.89E-27	-11.6456797	49.756962
CPT1B	2.24605711	1.16E-43	5.12E-45	16.2645887	91.446468
CPT1C	1.085005	3.13E-23	3.82E-24	10.9100345	43.616804
CPXM1	1.40220704	1.90E-38	1.07E-39	14.9553323	79.240951
CR2	-2.38314722	6.77E-25	7.57E-26	-11.3791395	47.510259
CR381653.1	-2.93289938	1.91E-77	1.48E-79	-24.6916056	170.757302
CR381653.2	-2.76354923	4.61E-72	4.8E-74	-23.3220054	158.101663
CR381670.1	-2.60537755	1.41E-79	9.51E-82	-25.2417995	175.791616
CR382285.1	-1.78470239	2.93E-31	2.35E-32	-13.101425	62.409436
CRABP2	-2.35103771	2.74E-56	6.53E-58	-19.3897197	121.046821
CRAT	-1.31703845	1.47E-23	1.76E-24	-11.0036277	44.387171
CRB1	-2.32562658	4.22E-72	4.39E-74	-23.3315451	158.190381
CRCT1	-3.41502033	3.22E-69	3.88E-71	-22.6060268	151.4226
CREB5	-1.14418951	1.04E-29	9.02E-31	-12.6907258	58.780359
CREG2	1.34327879	2.75E-30	2.32E-31	12.8440843	60.130488
CRIP2	-1.33312306	1.24E-36	7.62E-38	-14.4936598	74.990858
CRISP2	-6.45034431	1.15E-123	3.21E-127	-37.6875737	280.128688
CRISP3	-5.6758314	1.38E-92	3.58E-95	-28.6922702	206.617132
CRNN	-3.61581102	1.19E-86	5.15E-89	-27.0909297	192.478758
CROCCP2	-2.06030154	1.84E-49	6.19E-51	-17.7030187	105.028454
CROT	-1.43565459	8.48E-71	9.5E-73	-23.0022493	155.123719
CRTAC1	-2.90928131	8.67E-82	5.24E-84	-25.8124258	180.980374
CRX	-1.71387089	3.21E-66	4.51E-68	-21.8555938	144.382269
CRYAB	-2.04238104	6.89E-59	1.47E-60	-20.0305065	127.13092
CRYBG1	-1.78903327	7.50E-44	3.28E-45	-16.3118921	91.890833
CRYBG2	-2.02762585	1.93E-50	6.23E-52	-17.9444552	107.318336
CRYL1	-1.38777722	2.82E-50	9.15E-52	-17.9040092	106.934599
CRYM	-2.60502268	5.52E-55	1.41E-56	-19.067346	117.983832
CSAG1	3.35442267	1.16E-24	1.31E-25	11.3144587	46.968727
CSAG2	2.00836552	6.54E-33	4.8E-34	13.5346505	66.281449
CSAG4	3.14240907	3.93E-33	2.85E-34	13.5922208	66.799143
CSDC2	-1.62757526	1.12E-48	3.92E-50	-17.5087995	103.187931
CSF2	3.00757442	2.45E-37	1.46E-38	14.6726454	76.634628
CSMD2	1.80123012	7.61E-33	5.61E-34	13.5174178	66.126624
CSN3	-1.02718464	8.47E-15	1.7E-15	-8.329946	23.891458
CSPG4	-1.59904855	1.65E-22	2.09E-23	-10.7037246	41.93047
CSPG4P2Y	-1.06069427	3.37E-30	2.85E-31	-12.8208076	59.925174
CSRNP1	-1.11414505	2.54E-39	1.37E-40	-15.1767104	81.290121
CSRP1	-1.24350911	4.05E-48	1.44E-49	-17.3715408	101.88816
CST1	4.28453057	2.59E-96	5.29E-99	29.7060384	215.408907
CST2	4.60255634	6.45E-95	1.42E-97	29.3258997	212.126929
CST6	-2.03599958	4.50E-20	6.54E-21	-9.9901101	36.230531
CSTA	-3.08397591	4.65E-74	4.35E-76	-23.8275186	162.792306
CSTB	-2.76994859	6.97E-92	1.95E-94	-28.4991003	204.927728
CSTL1	-2.27236216	2.24E-72	2.28E-74	-23.401671	158.842312
CT45A1	1.61050063	2.54E-12	6.03E-13	7.4714521	18.103685
CT45A5	1.23651116	7.25E-12	1.77E-12	7.3069247	17.046391
CT75	1.33279289	1.17E-25	1.25E-26	11.5912255	49.296016
CT867976.1	-1.06772678	1.12E-20	1.58E-21	-10.1691395	37.640287
CTAG2	1.18110498	6.93E-07	0.000000254	5.2548908	5.439213
CTBP1.AS	-1.11052773	1.92E-21	2.58E-22	-10.3946154	39.435395
CTBP2	-2.77344222	4.31E-106	4.34E-109	-32.4488777	238.555225
CTDSPL	-1.62256061	1.73E-48	6.06E-50	-17.4629478	102.753644
CTH	-1.05648587	1.36E-14	2.77E-15	-8.260874	23.409639
CTHRC1	4.34927469	1.10E-113	7.11E-117	34.6461332	256.411937
CTLA4	1.04204945	3.42E-21	4.66E-22	10.32135	38.849744
CTNNA3	-1.95299827	4.19E-25	4.62E-26	-11.4374848	47.999994
CTNNBIP1	-1.54006747	5.11E-45	2.1E-46	-16.6027825	94.62752
CTNNBL1	-1.11184719	1.48E-35	9.61E-37	-14.2176968	72.467009
CTNND1	-1.18621644	6.05E-55	1.55E-56	-19.0574099	117.889417
CTSC	1.47547051	1.55E-64	2.41E-66	21.4342189	140.413502
CTSG	-1.335161	4.42E-31	3.57E-32	-13.0545406	61.993024
CTSK	1.90028818	3.64E-46	1.42E-47	16.8876507	97.31371
CTSL	1.29542048	1.12E-29	9.79E-31	12.6814388	58.698797
CTSZ	1.07943196	2.72E-29	2.42E-30	12.5786502	57.797596
CTTN	1.06632049	5.20E-19	8.07E-20	9.6692724	33.740004
CTTNBP2NL	-1.02255696	5.88E-45	2.43E-46	-16.5875244	94.483807
CTU2	-2.04543954	3.36E-61	6.29E-63	-20.604021	132.567334
CU639417.1	1.28075277	1.10E-72	1.11E-74	23.4790306	159.561017
CU639417.5	1.01550976	6.79E-17	1.2E-17	9.0116962	28.788629
CUEDC1	-1.43087328	7.13E-99	1.26E-101	-30.4092694	221.433237
CUEDC2	-3.03816638	7.91E-71	8.82E-73	-23.0101786	155.197665
CUX2	-1.35234355	9.09E-37	5.56E-38	-14.5278375	75.304336
CWH43	-3.87604344	2.44E-50	7.89E-52	-17.9196173	107.082677
CX3CR1	-1.59719988	4.51E-22	5.85E-23	-10.5775076	40.907012
CXCL1	2.25315009	5.51E-36	3.5E-37	14.3280045	73.474252
CXCL11	2.53941062	2.73E-37	1.63E-38	14.6607901	76.525592
CXCL12	-1.63663572	1.71E-71	1.83E-73	-23.17823	156.763673
CXCL17	-2.94297318	5.89E-50	1.94E-51	-17.8249749	106.184897
CXCL6	2.6404114	6.70E-25	7.48E-26	11.380552	47.522101
CXCL8	3.75277425	2.90E-59	6.01E-61	20.12413	128.019089
CXCR2	-2.50812345	6.56E-79	4.61E-81	-25.0693763	174.217176
CXorf49	1.51307736	4.31E-23	5.29E-24	10.8705386	43.292706
CXXC4	-1.09167193	1.58E-33	1.12E-34	-13.6954957	67.729593
CYCSP6	1.19459703	9.25E-23	1.15E-23	10.7758801	42.518382
CYP11A1	-3.35595977	1.74E-81	1.07E-83	-25.7336369	180.265963
CYP1A1	-1.30620406	1.01E-11	2.49E-12	-7.2537239	16.708241
CYP1B1.AS1	-1.00150814	9.34E-16	1.77E-16	-8.6455293	26.126978
CYP21A1P	-1.86825513	2.25E-80	1.46E-82	-25.447135	177.66264
CYP24A1	1.95423426	1.12E-18	1.78E-19	9.5672773	32.958226
CYP27B1	1.99198204	2.11E-47	7.81E-49	17.1937596	100.206006
CYP27C1	1.50338701	2.13E-23	2.57E-24	10.9578766	44.010181
CYP2A7P1	1.40328223	1.07E-24	1.21E-25	11.3232399	47.042161
CYP2B7P	-1.23312779	2.13E-32	1.61E-33	-13.4000963	65.074297
CYP2C18	-3.12168105	3.96E-52	1.17E-53	-18.3623096	111.285188
CYP2C8	-2.5151942	3.50E-59	7.3E-61	-20.1037374	127.825653
CYP2C9	-3.29979963	1.03E-55	2.55E-57	-19.2467923	119.68891
CYP2D6	-1.4502216	3.50E-51	1.08E-52	-18.1282099	109.062296
CYP2E1	-2.8049322	1.75E-60	3.41E-62	-20.4259034	130.880108
CYP2F1	-2.84583901	8.36E-52	2.5E-53	-18.2821147	110.523578
CYP2F2P	-1.72140345	4.33E-33	3.15E-34	-13.5813608	66.701431
CYP2J2	-2.68358619	5.52E-66	7.87E-68	-21.7966243	143.827485
CYP2U1	-1.06969779	1.11E-19	1.65E-20	-9.8726535	35.313334
CYP3A5	-3.88411876	1.47E-71	1.57E-73	-23.1950239	156.920046
CYP3A7	-2.31517803	5.16E-58	1.14E-59	-19.8145168	125.081062
CYP4B1	-4.57908916	5.43E-82	3.19E-84	-25.8668501	181.473477
CYP4F2	-1.35722697	6.89E-13	1.57E-13	-7.673919	19.42833
CYP4F22	-1.97912738	9.71E-30	8.43E-31	-12.6984326	58.848062
CYP4F26P	-1.05613373	2.01E-39	1.08E-40	-15.2018963	81.523678
CYP4F3	-1.6573134	4.80E-15	9.48E-16	-8.4121985	24.468757
CYP4F30P	1.43783634	3.80E-14	7.96E-15	8.110255	22.368511
CYP4F35P	-5.06512219	2.88E-101	4.23E-104	-31.0783614	227.107829
CYP4F62P	1.28420843	5.27E-13	1.19E-13	7.7148956	19.699529
CYP4F8	-1.22966368	8.56E-15	1.72E-15	-8.3284581	23.881051
CYP4V2	-1.04429704	5.46E-17	9.58E-18	-9.0417701	29.010365
CYP4X1	-1.81875965	3.39E-29	3.04E-30	-12.5529591	57.572792
CYSLTR1	-1.26189846	1.30E-21	1.73E-22	-10.4440234	39.831599
CYSRT1	-3.6309398	8.71E-84	4.47E-86	-26.3382807	185.73149
CYTOR	1.34861563	1.77E-75	1.55E-77	24.1875648	166.11953
CYYR1.AS1	-1.23880794	1.34E-20	1.88E-21	-10.1467605	37.463301
D2HGDH	-1.82421729	1.10E-24	1.24E-25	-11.3208549	47.022213
DAB2	-1.66754326	1.72E-28	1.59E-29	-12.3642989	55.927557
DACT1	1.31821974	2.30E-17	3.94E-18	9.1603241	29.888978
DAO	-1.36888455	6.56E-23	8.12E-24	-10.8185552	42.867045
DAPL1	-2.51523599	6.56E-37	3.99E-38	-14.5638928	75.635244
DAPP1	-1.71460781	7.20E-38	4.17E-39	-14.808438	77.885106
DARS2	1.12282319	2.15E-60	4.22E-62	20.4036165	130.668915
DAZAP2	-2.06615154	2.33E-62	4.06E-64	-20.8929166	135.301258
DBF4	1.01428874	5.18E-17	9.07E-18	9.0491517	29.06486
DBF4P1	1.47849234	3.16E-44	1.35E-45	16.4059203	92.774696
DBNDD1	-1.60493866	2.84E-50	9.23E-52	-17.9031206	106.926169
DBNL	-1.18086424	5.37E-42	2.55E-43	-15.8489341	87.550781
DCAF13P3	1.05346152	3.76E-32	2.88E-33	13.3359166	64.499928
DCBLD1	1.68286256	4.03E-63	6.75E-65	21.0821415	137.089989
DCBLD2	1.63499641	2.38E-34	1.63E-35	13.9078279	69.649476
DCD	-1.53242115	3.45E-33	2.5E-34	-13.6068686	66.930975
DCDC2C	-1.34766486	4.81E-22	6.25E-23	-10.5694799	40.842133
DCHS2	-1.06293243	8.11E-30	7E-31	-12.7193736	59.032101
DCLK1	-2.1697589	8.51E-88	3.39E-90	-27.3955599	195.191458
DCSTAMP	2.17517566	1.34E-40	6.8E-42	15.49836	84.279026
DCUN1D3	-1.50915966	4.15E-30	3.54E-31	-12.7964909	59.710835
DCX	-1.21333389	5.25E-17	9.19E-18	-9.0473253	29.051374
DDHD1	1.16024072	1.32E-45	5.28E-47	16.7489024	96.004665
DDIAS	1.46812004	3.77E-35	2.49E-36	14.1135127	71.517692
DDN	1.49814835	3.70E-41	1.83E-42	15.6388099	85.58812
DDX11	1.16385994	2.30E-55	5.79E-57	19.160639	118.870313
DDX39A	1.11385829	1.22E-32	9.08E-34	13.4640482	65.647545
DDX60	1.50618269	3.07E-26	3.2E-27	11.7511079	50.652162
DDX60L	1.21447631	9.27E-21	1.3E-21	10.193696	37.834743
DEF6	-1.97327208	2.37E-49	8.02E-51	-17.675797	104.770399
DEFB1	-1.45189523	1.60E-17	2.72E-18	-9.2096055	30.256304
DEFB104B	-1.21724807	1.60E-25	1.73E-26	-11.5536139	48.978216
DEFB126	1.036849	3.01E-19	4.6E-20	9.7414603	34.296257
DEGS2	-2.69859133	4.15E-80	2.71E-82	-25.3790507	177.042733
DENND2C	-1.91929627	6.11E-39	3.36E-40	-15.0799786	80.393893
DENND2D	-1.11069916	5.32E-29	4.8E-30	-12.5008899	57.11773
DEPDC1	1.94978646	6.52E-74	6.19E-76	23.7896067	162.441286
DEPDC1.AS1	1.08619844	2.33E-20	3.33E-21	10.0752136	36.898924
DEPDC1B	1.75728787	3.52E-55	8.93E-57	19.1153084	118.439581
DEPTOR	-1.78597913	1.87E-67	2.43E-69	-22.1656303	147.295501
DES	-3.09068189	1.65E-69	1.96E-71	-22.6787527	152.102815
DGAT2	-1.01864028	2.46E-25	2.69E-26	-11.5015834	48.539368
DGCR5	-1.76605956	6.03E-34	4.2E-35	-13.8037805	68.707555
DGCR9	-1.40392216	1.04E-34	7.03E-36	-14.0001074	70.486643
DGKB	-2.21254549	1.04E-30	8.61E-32	-12.9557581	61.117426
DGKI	1.7927206	2.90E-39	1.57E-40	15.1618157	81.152038
DHCR7	1.32207018	4.64E-37	2.8E-38	14.6023446	75.988381
DHFR	1.08932023	1.80E-45	7.27E-47	16.7151579	95.686495
DHRS3	-1.16930878	7.42E-41	3.72E-42	-15.5628706	84.880025
DHRS9	-2.29566165	4.49E-32	3.44E-33	-13.3158755	64.320763
DIO1	-1.45544499	1.63E-36	1.01E-37	-14.4632978	74.712539
DIO2	-2.43827412	8.53E-42	4.08E-43	-15.7988179	87.082237
DIP2C	-2.38662923	7.67E-56	1.89E-57	-19.2784253	119.989462
DIRAS3	-1.05820105	8.29E-14	1.78E-14	-7.9943392	21.576294
DIS3	1.1258391	5.66E-32	4.37E-33	13.2892887	64.083222
DISC1	-2.3588454	4.17E-42	1.97E-43	-15.8764859	87.80848
DKK4	-2.65373132	1.69E-69	2.02E-71	-22.6757478	152.074717
DLD	1.13060687	7.05E-43	3.2E-44	16.0697541	89.618329
DLEC1	-1.52379687	8.19E-47	3.11E-48	-17.0479598	98.827716
DLEU1	2.06894986	1.78E-87	7.26E-90	27.3100941	194.43147
DLEU7	2.32092195	1.03E-65	1.49E-67	21.7287754	143.188905
DLG2	-3.49056331	6.45E-113	4.5E-116	-34.4164613	254.574008
DLG5.AS1	-1.64374046	6.51E-49	2.25E-50	-17.5674525	103.743597
DLGAP1.AS2	1.46347575	4.56E-26	4.8E-27	11.703928	50.251105
DLGAP1.AS3	1.150239	4.19E-18	6.89E-19	9.3906763	31.61634
DLGAP1.AS5	-2.48380825	1.09E-38	6.07E-40	-15.0162726	79.804357
DLGAP5	1.94268288	1.07E-61	1.95E-63	20.7273147	133.734528
DLK1	-1.7800143	1.12E-17	1.89E-18	-9.2577977	30.616691
DLL3	2.43727059	4.35E-46	1.7E-47	16.8684015	97.132024
DLX1	3.13830703	2.93E-59	6.09E-61	20.1228234	128.006695
DLX2	3.61082668	6.20E-71	6.85E-73	23.0371479	155.449131
DLX2.DT	-2.36098016	3.73E-58	8.16E-60	-19.8500607	125.418468
DLX4	1.96690135	6.24E-44	2.71E-45	16.3318167	92.078061
DLX5	1.62764642	1.59E-22	2.01E-23	10.7083607	41.968183
DLX6	2.85634391	6.68E-48	2.41E-49	17.3175222	101.376871
DLX6.AS1	1.83242192	2.26E-48	7.98E-50	17.434047	102.479957
DMBT1	-2.36679111	1.47E-15	2.82E-16	-8.5813984	25.668221
DMD	-3.20480851	2.17E-66	3.01E-68	-21.8984432	144.785262
DMGDH	-1.32160413	8.96E-26	9.57E-27	-11.6229752	49.564652
DMP1	1.26692976	1.73E-47	6.4E-49	17.2146264	100.403362
DMRT2	2.17707511	3.01E-20	4.34E-21	10.0419001	36.636904
DMRTA1	-1.88347348	5.72E-26	6.05E-27	-11.6768326	50.021106
DMXL1	-1.32886242	1.94E-59	4.01E-61	-20.1667581	128.423404
DNA2	1.28156296	1.63E-56	3.85E-58	19.4453772	121.575548
DNAH14	1.33189333	8.56E-21	1.19E-21	10.204137	37.9175
DNAH17	3.70810719	6.80E-60	1.37E-61	20.2800766	129.497931
DNAH17.AS1	2.51478092	9.79E-61	1.88E-62	20.4889392	131.47735
DNAH3	1.10263315	3.27E-23	3.99E-24	10.9048074	43.573878
DNAH5	2.59331553	5.31E-32	4.09E-33	13.2967202	64.149603
DNAH6	-1.20637307	9.62E-17	1.71E-17	-8.9636053	28.435027
DNAJB2	-1.03625805	5.21E-12	1.26E-12	-7.3591095	17.379863
DNAJB5	1.46173625	1.44E-28	1.33E-29	12.3847164	56.105129
DNAJB8.AS1	1.3268985	3.12E-47	1.17E-48	17.1512931	99.804435
DNAJC18	-1.3179034	1.12E-26	1.14E-27	-11.8717251	51.680729
DNAJC25	1.55770324	5.47E-74	5.15E-76	23.8092803	162.623457
DNAJC5B	1.07356657	7.13E-34	4.97E-35	13.7850105	68.537864
DNAJC6	1.2411853	4.51E-29	4.05E-30	12.5201762	57.286197
DNASE1L3	-3.04429722	5.06E-51	1.58E-52	-18.0884806	108.685164
DNM1	1.03845499	2.68E-43	1.2E-44	16.1741246	90.597207
DNM1L	-1.61232611	2.71E-64	4.25E-66	-21.3743583	139.848888
DNM1P33	-1.32218787	3.72E-28	3.5E-29	-12.2738204	55.142089
DNM1P41	-3.01806539	4.94E-43	2.23E-44	-16.1082473	89.979233
DNMT1	1.17351007	1.27E-117	6.4E-121	35.818338	265.689083
DNMT3B	2.6078283	4.97E-74	4.66E-76	23.8200559	162.72322
DOC2A	1.25627496	3.73E-13	8.36E-14	7.7676696	20.05033
DOCK3	-1.22728721	4.11E-37	2.48E-38	-14.6155937	76.110114
DOCK8.AS1	-1.61975857	1.81E-45	7.28E-47	-16.7150065	95.685068
DOCK9	-1.64513328	2.96E-78	2.19E-80	-24.8997855	172.665692
DOCK9.DT	-1.42756669	3.35E-33	2.42E-34	-13.6103458	66.962276
DOK4	-1.02914839	1.05E-39	5.54E-41	-15.2736237	82.189289
DOP1B	-1.85205075	1.41E-56	3.33E-58	-19.4606265	121.720405
DPF1	1.00222108	3.32E-27	3.29E-28	12.0155717	52.913368
DPPA2	1.85212357	2.64E-20	3.79E-21	10.05885	36.770158
DPPA2P3	-1.59329772	9.54E-25	1.07E-25	-11.337702	47.16316
DPT	-2.15126722	4.11E-50	1.34E-51	-17.8637585	106.552765
DPY19L1P1	1.10828788	3.35E-29	3E-30	12.5543089	57.5846
DPY19L1P2	1.32321216	1.07E-41	5.16E-43	15.7738567	86.84897
DPYSL4	1.27285509	3.29E-16	6.05E-17	8.7926774	27.188026
DRAXIN	1.89620194	1.97E-33	1.41E-34	13.6701191	67.500757
DRD1	-1.31117994	9.68E-34	6.81E-35	-13.7504485	68.225593
DRD4	-1.6054638	6.38E-60	1.28E-61	-20.2869364	129.562965
DSC2	-1.41811119	2.24E-24	2.57E-25	-11.2337031	46.294678
DSCAML1	-1.04185475	8.64E-42	4.14E-43	-15.7973658	87.068664
DSG1.AS1	-2.21827518	3.42E-24	3.96E-25	-11.1821741	45.865791
DSG2	1.53666232	1.70E-55	4.25E-57	19.1932143	119.179837
DSG3	-1.42743825	9.26E-21	1.29E-21	-10.1939753	37.836955
DSPP	1.8341216	3.24E-38	1.84E-39	14.8965695	78.698184
DTL	2.02891693	3.41E-73	3.38E-75	23.606858	160.747485
DTNA	-1.47079372	1.02E-25	1.09E-26	-11.6073709	49.432581
DTX2	-1.0294696	1.47E-27	1.43E-28	-12.1119161	53.742506
DTYMK	1.25005734	1.80E-32	1.36E-33	13.4193392	65.24669
DUOX1	-1.93460745	1.03E-49	3.44E-51	-17.764802	105.614246
DUOX2	-1.46351083	2.01E-18	3.23E-19	-9.4896163	32.366276
DUOXA1	-1.36327238	5.88E-26	6.22E-27	-11.6734614	49.992506
DUOXA2	-1.41146645	1.57E-26	1.61E-27	-11.8313342	51.335778
DUSP13	-2.56901868	2.82E-37	1.69E-38	-14.6570561	76.491254
DUSP2	-1.62980592	2.97E-56	7.11E-58	-19.380921	120.963233
DUSP22	-1.37725844	2.18E-50	7.05E-52	-17.9314345	107.194795
DUSP5	-2.66920659	3.91E-85	1.82E-87	-26.6931663	188.920823
DUXAP10	2.90824833	2.18E-84	1.07E-86	26.4966781	187.156719
DUXAP8	2.51782827	1.17E-68	1.45E-70	22.4657207	150.109218
DUXAP9	4.16791571	3.23E-93	7.99E-96	28.8635077	208.110958
DYNAP	-3.63489595	4.96E-65	7.48E-67	-21.5581392	141.581716
DYNC1I1	1.38520627	6.01E-31	4.9E-32	13.0191323	61.678893
DYNLT3	-1.51093963	9.48E-48	3.46E-49	-17.2794096	101.016221
DYRK3	1.11233797	2.90E-26	3.02E-27	11.7579513	50.710394
E2F7	1.39768694	2.31E-65	3.41E-67	21.6411354	142.363651
EBF1	-1.17651481	1.29E-26	1.32E-27	-11.8542775	51.531657
EBF3	-1.94052558	1.74E-51	5.32E-53	-18.2028738	109.771146
EBLN1	1.54034851	1.07E-49	3.57E-51	17.760923	105.577464
ECE1	1.02359987	1.01E-30	8.33E-32	12.959458	61.150178
ECHDC2	-1.92670035	3.42E-60	6.78E-62	-20.3537413	130.196229
ECHDC3	-2.05267249	5.54E-46	2.19E-47	-16.8420727	96.883555
ECM1	-3.53366953	2.68E-94	6.17E-97	-29.1571931	210.664698
ECRG4	-4.83855649	4.06E-95	8.86E-98	-29.3805187	212.599582
ECT2	1.99817094	1.53E-79	1.03E-81	25.2326469	175.708117
EDAR	-1.45639729	9.43E-14	2.03E-14	-7.9750877	21.445491
EDN3	-5.09882015	1.24E-82	7.03E-85	-26.0336504	182.982778
EEF1AKMT4	1.66595352	1.23E-42	5.64E-44	16.0095625	89.054271
EEF1B2P1	-1.02387536	4.31E-46	1.69E-47	-16.8694863	97.142263
EEF1B2P7	-1.00417974	1.09E-29	9.54E-31	-12.6844327	58.725088
EFCAB13	1.23658859	6.96E-32	5.41E-33	13.265517	63.87097
EFCC1	-1.15419673	4.20E-24	4.88E-25	-11.1572267	45.658491
EFHD1	-1.14152023	2.19E-38	1.24E-39	-14.9395489	79.095117
EFNA1	1.0869614	6.78E-25	7.57E-26	11.3790614	47.509604
EFNA5	-1.38004563	8.66E-24	1.03E-24	-11.068395	44.922184
EFNB1	1.1693211	1.32E-35	8.52E-37	14.2308457	72.586961
EGOT	-1.30732774	1.09E-32	8.09E-34	-13.4768216	65.76215
EGR1	-1.05681962	4.95E-28	4.69E-29	-12.2402414	54.851183
EHD3	-2.60722627	2.39E-87	9.87E-90	-27.2757554	194.125882
EHF	-2.22881165	8.05E-42	3.85E-43	-15.8051705	87.141613
EIF1B.AS1	-3.68865188	7.42E-72	7.82E-74	-23.26957	157.613889
EIF2AK2	1.46062974	7.90E-101	1.21E-103	30.9539322	226.05679
EIF2D	-1.62440469	2.30E-58	4.99E-60	-19.9017757	125.909329
EIF3H	1.88745152	2.83E-88	1.08E-90	27.5239356	196.331429
EIF4E	-1.20184445	1.68E-22	2.13E-23	-10.7011177	41.909268
EIF4E3	-1.72843897	9.03E-71	1.01E-72	-22.9951309	155.057332
EIF5A2	1.14156753	9.14E-24	1.08E-24	11.0619181	44.868611
ELF3	-1.5487951	4.83E-51	1.51E-52	-18.0934645	108.732472
ELFN1	1.38918146	1.19E-31	9.36E-33	13.2043725	63.325628
ELL2	-1.27344111	5.23E-37	3.17E-38	-14.5889297	75.865153
ELN	-1.27207638	5.79E-16	1.08E-16	-8.7129874	26.611952
ELN.AS1	-2.95155318	2.35E-138	3.6E-142	-42.3578099	314.365677
ELOVL4	-1.61671119	2.33E-30	1.96E-31	-12.8629566	60.297054
ELOVL6	-1.47192133	3.16E-52	9.26E-54	-18.3864937	111.514885
EMC3	-1.99176322	1.77E-70	2.01E-72	-22.9222966	154.377841
EME1	1.23982182	5.50E-48	1.98E-49	17.3385182	101.575583
EME2	-1.00925171	1.73E-38	9.69E-40	-14.9658655	79.338295
EMILIN2	1.21347673	3.80E-22	4.91E-23	10.5992066	41.082511
EMP1	-3.65078351	8.66E-144	6.05E-148	-44.2581586	327.578953
EMX2	-1.11295256	8.41E-10	2.39E-10	-6.5187115	12.230102
EMX2OS	-1.85654427	2.73E-28	2.55E-29	-12.3099471	55.455433
EN1	2.5285908	9.51E-56	2.35E-57	19.2555247	119.771879
ENAH	1.32653622	1.62E-62	2.81E-64	20.9318442	135.669372
ENO2	1.37249039	5.23E-41	2.61E-42	15.6008111	85.233717
ENOX1	1.30258675	9.07E-47	3.45E-48	17.0369892	98.724056
ENPP3	-1.64311536	1.35E-33	9.53E-35	-13.7133515	67.890691
ENPP6	-1.93143495	2.43E-29	2.16E-30	-12.5917546	57.912331
EP400P1	-1.93493185	2.00E-49	6.74E-51	-17.6940147	104.943095
EPB41	-2.95563564	9.45E-96	2.03E-98	-29.5503786	214.067147
EPB41L3	-2.32319498	1.06E-81	6.44E-84	-25.7895579	180.773089
EPB41L4A	-2.45829799	5.20E-89	1.84E-91	-27.7228482	198.093981
EPB41L4A.AS1	-1.75122351	3.70E-85	1.72E-87	-26.6994869	188.9775
EPB41L4A.DT	-1.99846588	3.32E-58	7.26E-60	-19.8623073	125.534713
EPB41L4B	1.51190496	5.21E-35	3.47E-36	14.0774816	71.189845
EPCAM	1.84286855	1.74E-43	7.73E-45	16.2207817	91.035125
EPDR1	1.21696337	3.22E-41	1.59E-42	15.6538868	85.728783
EPGN	-3.68014821	3.90E-59	8.16E-61	-20.0919999	127.714311
EPHA1	-1.41202542	8.47E-43	3.86E-44	-16.0498373	89.431648
EPHA1.AS1	-1.08192011	1.51E-16	2.72E-17	-8.9014082	27.97949
EPHA2	-1.42586734	8.76E-39	4.85E-40	-15.040437	80.027907
EPHA6	-2.51081792	2.70E-36	1.69E-37	-14.4068292	74.195323
EPHB1	1.30683762	2.20E-26	2.27E-27	11.7911969	50.993507
EPHB2	1.7035047	1.05E-68	1.3E-70	22.4775412	150.219922
EPHB6	-1.16861219	7.50E-19	1.17E-19	-9.6210157	33.369512
EPHX2	-2.08342332	8.99E-73	9.03E-75	-23.5012539	159.767388
EPHX3	-1.89215884	2.40E-50	7.75E-52	-17.9214028	107.099617
EPN3	-1.48244898	1.04E-57	2.33E-59	-19.7399542	124.373179
EPOP	1.5745681	3.18E-27	3.15E-28	12.0205619	52.956245
EPS8L1	-2.92057043	8.92E-82	5.4E-84	-25.8090669	180.949931
EPS8L2	-2.26563449	4.11E-76	3.47E-78	-24.349374	167.610973
EPSTI1	1.24047623	1.48E-22	1.86E-23	10.71752	42.042715
EPYC	3.50842886	2.10E-43	9.36E-45	16.2004229	90.844015
ERAP1	-1.71233155	4.31E-94	9.99E-97	-29.1017908	210.183751
ERBB3	-1.64398509	3.67E-44	1.57E-45	-16.3895883	92.621122
ERBB4	-1.82335473	2.41E-28	2.24E-29	-12.3249062	55.58529
ERC2	1.15272948	1.05E-21	1.39E-22	10.4714697	40.052126
EREG	-1.77248816	2.05E-29	1.81E-30	-12.6119664	58.089385
ERN1	-1.17547304	3.42E-50	1.11E-51	-17.8832433	106.737599
ERO1A	-2.11718243	2.62E-68	3.28E-70	-22.378659	149.293546
ERVMER34.1	1.4155949	3.76E-43	1.69E-44	16.1376007	90.254538
ESCO2	1.49137541	4.40E-32	3.38E-33	13.3179542	64.339342
ESM1	3.64474713	1.73E-79	1.18E-81	25.218199	175.576291
ESPL1	-1.8423963	3.76E-42	1.77E-43	-15.8880136	87.916324
ESRG	1.06565277	2.53E-04	0.000122	3.8836623	-0.484811
ESRRG	-1.8412115	1.46E-24	1.66E-25	-11.2858476	46.729653
ESYT3	-1.34185911	8.49E-53	2.43E-54	-18.5267429	112.847124
ETHE1	-1.34607542	2.61E-39	1.41E-40	-15.1732223	81.257781
ETV4	1.64484219	1.10E-50	3.49E-52	18.0052601	107.895318
ETV5	1.36478724	1.00E-23	1.19E-24	11.0506295	44.775277
EVA1A	3.02948946	2.92E-55	7.38E-57	19.135332	118.629847
EVPL	-2.50888279	1.02E-60	1.97E-62	-20.4839074	131.42968
EVPLL	-2.06635293	9.87E-45	4.12E-46	-16.531525	93.956509
EXO1	1.64998982	1.44E-71	1.54E-73	23.1970048	156.938489
EXOC2	-1.08954399	2.20E-15	4.27E-16	-8.523575	25.256521
EXOC4	-3.17197597	7.62E-79	5.41E-81	-25.0520398	174.058706
EXOSC7	-2.6186392	3.09E-59	6.42E-61	-20.1172255	127.953597
EXPH5	-2.17428675	7.24E-63	1.23E-64	-21.0189111	136.49246
EXT1	1.4138182	8.59E-77	6.94E-79	24.5238967	169.216853
EYA2	-1.92445056	1.01E-47	3.68E-49	-17.272996	100.955538
EYA4	1.19975338	2.83E-10	7.75E-11	6.7055537	13.333439
EYS	1.02163235	1.46E-35	9.49E-37	14.2191521	72.480283
F10	-2.25855139	5.89E-61	1.12E-62	-20.5436966	131.99604
F13A1	-1.12744197	1.78E-11	4.46E-12	-7.1629591	16.135593
F2R	1.30894981	1.46E-16	2.62E-17	8.9061021	28.013797
F2RL2	1.78348669	6.95E-32	5.4E-33	13.2658026	63.87352
FA2H	-1.70991988	2.22E-23	2.68E-24	-10.9527986	43.968387
FAAH2	-1.1604813	8.73E-23	1.09E-23	-10.7831128	42.577425
FAAP20	-1.94159231	9.47E-81	6.03E-83	-25.5438445	178.542356
FAAP24	1.44368131	2.37E-30	2E-31	12.8608794	60.278717
FADS1	2.08818512	2.85E-71	3.09E-73	23.1224767	156.244377
FADS2	2.38074527	1.69E-64	2.62E-66	21.4254117	140.330443
FADS3	1.20161721	7.31E-48	2.65E-49	17.3077597	101.284484
FAIM2	-1.05387112	3.48E-31	2.8E-32	-13.0816846	62.234043
FALEC	-3.44459737	4.31E-88	1.67E-90	-27.4750317	195.897389
FAM107A	-2.97914626	6.32E-107	5.91E-110	-32.6895085	240.540602
FAM131A	1.08226348	1.49E-42	6.86E-44	15.9887791	88.859591
FAM135A	-1.51332624	1.08E-41	5.19E-43	-15.7732083	86.842911
FAM13C	-1.90320522	8.31E-43	3.79E-44	-16.0519443	89.451395
FAM149A	-1.70663849	6.16E-39	3.39E-40	-15.079057	80.385361
FAM151A	-1.14500329	6.99E-39	3.86E-40	-15.0651099	80.256247
FAM153B	-1.23595465	7.60E-22	9.99E-23	-10.5117791	40.376566
FAM155B	1.03335596	4.66E-16	8.68E-17	8.7433682	26.831171
FAM156A	-1.39605331	2.46E-45	9.97E-47	-16.6817638	95.371708
FAM162B	-1.50015743	1.94E-31	1.54E-32	-13.1487849	62.830608
FAM163B	-1.94147646	1.17E-57	2.62E-59	-19.7276532	124.256385
FAM168A	1.96396317	9.97E-89	3.66E-91	27.6455357	197.409468
FAM168B	1.1257944	1.14E-57	2.56E-59	19.7298858	124.277583
FAM172A	-1.38444338	1.63E-47	6.01E-49	-17.2213474	100.466933
FAM174A	-1.01685901	2.52E-24	2.9E-25	-11.2192777	46.174516
FAM180A	-1.01097401	1.04E-11	2.56E-12	-7.2496821	16.682626
FAM189A2	-2.99312557	1.84E-84	9.01E-87	-26.5157006	187.327693
FAM193A	-1.65263371	1.77E-33	1.26E-34	-13.6822977	67.610562
FAM218A	-1.13344726	1.18E-32	8.79E-34	-13.4676397	65.679764
FAM219B	-1.19562668	4.41E-75	3.91E-77	-24.0873323	165.194448
FAM221A	-1.70315541	1.43E-39	7.62E-41	-15.239418	81.871785
FAM224B	-1.18925064	4.37E-06	0.00000173	-4.862788	3.584682
FAM229B	-1.17000922	9.28E-30	8.04E-31	-12.7037143	58.894468
FAM230C	1.37509002	8.13E-18	1.36E-18	9.3015787	30.945093
FAM230D	1.08864737	3.19E-11	8.14E-12	7.0684079	15.544822
FAM230E	1.25947669	1.36E-10	3.63E-11	6.8293421	14.077785
FAM230F	1.23808726	1.46E-08	4.58E-09	6.0081151	9.342233
FAM230J	1.11776361	2.38E-14	4.93E-15	8.1789963	22.842041
FAM236B	-1.26634686	2.43E-48	8.57E-50	-17.4264281	102.407813
FAM241A	-1.10346559	3.64E-27	3.62E-28	-12.0045838	52.818986
FAM245A	1.0696105	1.48E-21	1.98E-22	10.4271055	39.695821
FAM24A	1.59108401	6.56E-72	6.89E-74	23.2831086	157.739852
FAM25A	-3.25441096	2.71E-67	3.55E-69	-22.1253261	146.917136
FAM25E	-3.10844458	5.81E-71	6.42E-73	-23.044176	155.514654
FAM3B	-2.43100863	2.19E-77	1.7E-79	-24.6762936	170.61677
FAM3D.AS1	-4.43401256	2.46E-87	1.02E-89	-27.2723052	194.095171
FAM47E	-1.14550735	4.48E-17	7.82E-18	-9.0689278	29.210998
FAM72B	1.90035416	1.69E-62	2.92E-64	20.9275273	135.628552
FAM72C	1.78447128	5.81E-63	9.83E-65	21.0424583	136.715004
FAM89A	1.82507812	1.22E-54	3.17E-56	18.9822041	117.17478
FAM92A	1.51282596	1.21E-52	3.48E-54	18.4892926	112.491355
FAM92A1P1	1.31257434	3.49E-27	3.46E-28	12.0097828	52.863639
FAM92A1P2	1.10098187	2.36E-34	1.61E-35	13.9088335	69.658589
FAM95B1	-1.6417226	5.97E-53	1.69E-54	-18.5646904	113.207634
FAM95C	-1.4263535	1.75E-28	1.62E-29	-12.361955	55.907179
FANCA	1.47868262	6.68E-52	1.99E-53	18.3060842	110.751204
FANCB	1.50398205	3.46E-58	7.56E-60	19.8580685	125.494478
FAP	1.29348148	9.40E-30	8.15E-31	12.7021966	58.881132
FAR2P2	1.32609052	6.23E-12	1.51E-12	7.3308805	17.199255
FAR2P4	-1.0670539	1.37E-29	1.2E-30	-12.6581266	58.494158
FARP1	-1.33645022	2.28E-77	1.78E-79	-24.6714723	170.572516
FAT1	1.4401634	7.13E-53	2.03E-54	18.5455897	113.026171
FAXDC2	-1.80989166	2.84E-36	1.78E-37	-14.4012931	74.144646
FBLIM1	1.28676235	2.10E-58	4.55E-60	19.9114965	126.001589
FBLN2	-1.07571188	1.12E-20	1.58E-21	-10.1691326	37.640233
FBN2	1.84120721	9.70E-31	7.99E-32	12.9641112	61.191374
FBRSL1	1.05504878	3.97E-25	4.38E-26	11.4439884	48.054656
FBXL17	-1.14036044	2.45E-34	1.67E-35	-13.9048773	69.622735
FBXL22	-1.36038351	2.13E-40	1.09E-41	-15.4477541	83.807916
FBXO2	-1.85219473	1.92E-46	7.4E-48	-16.9565775	97.964481
FBXO3	-1.39060435	2.47E-60	4.86E-62	-20.3886453	130.527036
FBXO34	-1.37197298	9.65E-62	1.75E-63	-20.7387888	133.843119
FBXO41	1.10856105	3.27E-26	3.42E-27	11.7435863	50.588176
FBXO43	1.35550548	1.83E-25	1.98E-26	11.5373312	48.840782
FBXO45	-1.24702608	1.73E-29	1.52E-30	-12.6313636	58.259407
FBXO5	1.23930568	9.63E-33	7.13E-34	13.4907568	65.887221
FBXW11	-1.00793072	8.55E-54	2.3E-55	-18.7741091	115.197391
FCAMR	-1.07527577	1.62E-14	3.31E-15	-8.2355878	23.233936
FCER1A	-3.69980969	1.87E-88	7.03E-91	-27.5722553	196.76001
FCER1G	1.20571754	1.42E-26	1.46E-27	11.8428325	51.433925
FCGBP	-2.10065913	1.09E-29	9.51E-31	-12.6847139	58.727558
FCGR1B	1.88655547	1.86E-33	1.33E-34	13.6765701	67.558917
FCGR1CP	1.00725289	5.50E-23	6.79E-24	10.8403206	43.045143
FCGR2A	1.73423951	2.17E-70	2.48E-72	22.8994904	154.164991
FCHO2	-1.72290166	2.11E-83	1.12E-85	-26.2364868	184.814115
FCRL1	-1.04782124	6.61E-15	1.32E-15	-8.3658881	24.143251
FCRLA	-1.30789485	5.91E-10	1.66E-10	-6.5795762	12.586832
FEN1P1	1.41697554	2.60E-38	1.47E-39	14.9209668	78.923471
FENDRR	-2.0683117	8.74E-44	3.82E-45	-16.2954622	91.73647
FEZF1	2.9264069	8.04E-38	4.67E-39	14.796276	77.772994
FGD1	-1.13148584	2.95E-45	1.2E-46	-16.6621066	95.186449
FGD4	-1.09953553	2.59E-55	6.55E-57	-19.1478204	118.748511
FGF10	-2.02823492	1.57E-40	8.02E-42	-15.4807446	84.115002
FGF12	1.53265776	5.31E-75	4.75E-77	24.0664945	165.002013
FGF13.AS1	-1.36442481	3.73E-36	2.35E-37	-14.3713394	73.870538
FGF14	-1.97408857	7.22E-73	7.24E-75	-23.5249907	159.987769
FGF19	1.84248648	1.17E-18	1.85E-19	9.5619303	32.917378
FGF2	-1.20122331	1.42E-14	2.9E-15	-8.2543242	23.364092
FGF5	-1.37377831	1.45E-54	3.77E-56	-18.964142	117.003146
FGF7P3	-1.04494829	2.93E-15	5.71E-16	-8.483117	24.969562
FGF9	-2.26286702	4.27E-33	3.11E-34	-13.5827154	66.713618
FGFBP1	-1.2549697	3.24E-12	7.72E-13	-7.4339408	17.861104
FGFBP2	1.31054958	7.91E-09	2.43E-09	6.120219	9.959987
FGL2	-1.27836455	6.49E-17	1.14E-17	-9.0180218	28.835229
FHIT	-1.51087199	1.87E-53	5.15E-55	-18.6897255	114.395594
FHL1	-2.40709901	3.56E-70	4.11E-72	-22.8455656	153.661554
FHL5	-2.3442581	1.91E-59	3.93E-61	-20.1688576	128.443315
FHOD3	-1.08018267	9.31E-24	1.1E-24	-11.0596099	44.849523
FIGN	-1.43859787	9.96E-38	5.82E-39	-14.7724815	77.553716
FILNC1	-4.4813618	3.05E-90	9.88E-93	-28.0533815	201.012566
FIP1L1	-1.39468993	8.17E-54	2.2E-55	-18.7791589	115.245374
FIRRE	1.38950067	2.57E-32	1.95E-33	13.3791202	64.886472
FJX1	1.68060629	6.87E-49	2.37E-50	17.5617892	103.689939
FKBP9	1.01876577	4.30E-54	1.14E-55	18.8481182	115.900639
FLG.AS1	-3.42744896	2.42E-93	5.92E-96	-28.8978341	208.409983
FLNC.AS1	-1.6825255	1.68E-30	1.41E-31	-12.900432	60.628078
FLT3	-1.98943724	2.03E-27	1.99E-28	-12.0738134	53.414259
FLT4	-1.11363136	4.06E-29	3.64E-30	-12.532346	57.392554
FLVCR1	1.25614509	5.38E-51	1.68E-52	18.0819215	108.622905
FMNL2	1.50271679	2.60E-72	2.67E-74	23.3848577	158.686043
FMNL3	1.1056945	1.10E-53	2.99E-55	18.746793	114.937834
FMO2	-3.60037852	2.20E-99	3.72E-102	-30.5517236	222.646092
FMO9P	-1.67034966	5.30E-53	1.5E-54	-18.5775115	113.329441
FN1	2.03561962	8.07E-55	2.08E-56	19.0263783	117.594543
FNBP1	-1.32613835	1.20E-51	3.62E-53	-18.2432985	110.154983
FNDC1	2.92847002	1.72E-67	2.22E-69	22.1752601	147.385887
FNDC11	1.14889865	2.32E-12	5.48E-13	7.4859104	18.197424
FNDC3B	1.65939999	2.38E-69	2.87E-71	22.6382252	151.723803
FNDC4	-2.77504968	2.83E-86	1.26E-88	-26.9910794	191.587293
FOLR1	-3.21118521	1.48E-28	1.36E-29	-12.3817064	56.078944
FOS	-1.49311261	2.62E-28	2.45E-29	-12.314782	55.497397
FOSB	-1.26852815	4.37E-26	4.6E-27	-11.7088073	50.292548
FOXA1	-1.40970696	8.92E-21	1.24E-21	-10.1987343	37.874671
FOXC1	1.35423176	3.21E-46	1.25E-47	16.9012898	97.44246
FOXD2	1.72628585	6.93E-72	7.3E-74	23.2769911	157.682936
FOXD2.AS1	1.96375348	4.30E-69	5.23E-71	22.5742265	151.125047
FOXE1	1.31907432	6.91E-21	9.57E-22	10.2315793	38.135237
FOXG1	1.26814382	1.85E-16	3.36E-17	8.8728055	27.770681
FOXJ3	-1.37786373	3.25E-30	2.75E-31	-12.8248824	59.961106
FOXL1	1.56503733	1.53E-30	1.27E-31	12.9118456	60.728966
FOXL2	1.65873329	1.16E-28	1.06E-29	12.4103257	56.328022
FOXO4	-1.27392867	8.98E-42	4.3E-43	-15.7932444	87.030146
FOXP2	-1.1368326	2.10E-20	2.99E-21	-10.0885868	37.004245
FOXP3	1.27756737	6.15E-24	7.21E-25	11.1106459	45.272033
FOXP4.AS1	1.026292	6.63E-15	1.32E-15	8.3653211	24.139274
FOXRED1	-1.36715105	2.74E-24	3.15E-25	-11.2094255	46.092491
FOXS1	1.08593579	4.24E-47	1.59E-48	17.1185054	99.494456
FP325318.1	-1.67282728	3.73E-35	2.47E-36	-14.1145938	71.527533
FPR3	1.03257887	3.13E-20	4.52E-21	10.036674	36.595843
FREM1	-1.06536991	9.47E-12	2.33E-12	-7.2641772	16.774538
FRG1HP	1.25688594	1.25E-61	2.28E-63	20.7110763	133.580838
FRMD3	-1.52623344	6.32E-29	5.72E-30	-12.4808853	56.943096
FRMD4B	-1.44851433	1.53E-36	9.45E-38	-14.4702758	74.77649
FRMD5	1.17573465	3.25E-16	5.98E-17	8.7941682	27.198835
FRMPD2	-2.1539884	1.87E-15	3.61E-16	-8.5467926	25.421607
[truncated: 2,905 more rows]
