# Supplementary material for: WISP1 drives esophageal squamous cell carcinoma progression via modulation of cancer-associated fibroblasts and immune microenvironment
Source: Front Immunol. 2025 Jul 23;16:1586790. doi: 10.3389/fimmu.2025.1586790 (PMC12325208; doi:10.3389/fimmu.2025.1586790)
Supplement: Supplementary file 11 [file DataSheet7.csv]

Gene	logFC	AveExpr	P.Value	adj.P.Val	Compare
PGC	-9.327835954	1.731381777	6.57E-21	3.79E-18	ESCC-Normal
LIPF	-8.893958817	1.378589725	4.48E-20	2.13E-17	ESCC-Normal
GKN1	-6.772881819	1.057041451	2.69E-16	4.51E-14	ESCC-Normal
TFF1	-6.551166577	1.794610966	1.25E-17	3.16E-15	ESCC-Normal
KRT17	6.353975085	9.186138072	1.03E-18	3.45E-16	ESCC-Normal
KRT5	6.298968148	9.762248117	2.48E-19	9.99E-17	ESCC-Normal
TFF2	-6.064449043	1.290989454	3.43E-20	1.67E-17	ESCC-Normal
KRT14	5.946219609	8.977748247	1.87E-10	8.27E-09	ESCC-Normal
ATP4B	-5.798480567	0.813205847	3.76E-17	8.52E-15	ESCC-Normal
MUC6	-5.761437438	1.028038882	2.72E-20	1.33E-17	ESCC-Normal
KRT6A	5.72102708	9.84617594	4.74E-12	2.97E-10	ESCC-Normal
PSCA	-5.694255462	2.404887596	2.63E-16	4.44E-14	ESCC-Normal
CTSE	-5.606552471	1.169038858	1.78E-24	4.07E-21	ESCC-Normal
CBLIF	-5.601882	0.805961029	4.9E-17	1.04E-14	ESCC-Normal
S100A2	5.576659521	8.343512651	5.65E-16	8.72E-14	ESCC-Normal
ATP4A	-5.563960146	0.804232274	5.68E-17	1.18E-14	ESCC-Normal
PGA5	-5.546422312	0.771940056	1.07E-15	1.56E-13	ESCC-Normal
CLDN18	-5.540540953	1.406361655	5.77E-22	4.76E-19	ESCC-Normal
S100A7	5.425566824	7.507388639	0.00000029	5.95E-06	ESCC-Normal
VSIG2	-5.418382458	1.441343414	3.9E-27	4.64E-23	ESCC-Normal
PGA3	-5.2109949	0.741609887	1.12E-15	1.62E-13	ESCC-Normal
KRT16	5.177508986	7.664351224	2.74E-10	1.16E-08	ESCC-Normal
PKP1	5.154720149	7.274305351	5.19E-17	1.10E-14	ESCC-Normal
REG1A	-5.07514705	1.097672065	1.95E-20	1.01E-17	ESCC-Normal
SPRR1B	5.012290936	8.790014529	0.000000254	5.29E-06	ESCC-Normal
MUCL3	-4.952564936	0.889764048	1.67E-21	1.14E-18	ESCC-Normal
KRT6B	4.937063853	7.481125993	4.49E-09	1.44E-07	ESCC-Normal
TP63	4.903567941	6.003166481	1.63E-22	1.62E-19	ESCC-Normal
GKN2	-4.837719563	0.691906326	4.82E-17	1.03E-14	ESCC-Normal
DSC3	4.792937999	6.288179834	5.75E-18	1.57E-15	ESCC-Normal
SPINK1	-4.776970457	1.230033229	1.28E-21	9.16E-19	ESCC-Normal
TSPAN8	-4.742211924	1.412527554	4.44E-22	3.77E-19	ESCC-Normal
CLCA2	4.720838848	6.046975431	9.97E-14	8.80E-12	ESCC-Normal
MT1G	-4.651058502	3.579195566	3.87E-16	6.19E-14	ESCC-Normal
PIGR	-4.634850699	2.062548943	1.33E-12	9.32E-11	ESCC-Normal
DSG3	4.594522759	6.54425847	7.76E-13	5.70E-11	ESCC-Normal
MUC5AC	-4.514326208	0.801309159	5.26E-21	3.15E-18	ESCC-Normal
AKR7A3	-4.490270392	1.669706032	1.18E-19	5.18E-17	ESCC-Normal
HMGCS2	-4.325467546	0.836071876	1.72E-25	7.30E-22	ESCC-Normal
PDK4	-4.315980587	2.042635911	2.04E-17	4.88E-15	ESCC-Normal
SPP1	4.260424308	5.47881141	2.08E-10	9.05E-09	ESCC-Normal
ANXA10	-4.137767423	1.738728215	2.32E-11	1.25E-09	ESCC-Normal
VSIG1	-4.13071577	1.179942068	9.02E-22	7.00E-19	ESCC-Normal
S100A8	4.127327108	8.752136208	0.00000211	3.42E-05	ESCC-Normal
LY6D	4.084864014	5.869594515	1.32E-08	3.79E-07	ESCC-Normal
PHGR1	-4.063949459	0.672343958	7.34E-26	4.16E-22	ESCC-Normal
LGALS4	-4.045239081	1.198911981	5.85E-23	6.69E-20	ESCC-Normal
TNS4	4.025898247	6.048490872	1.07E-14	1.17E-12	ESCC-Normal
S100A9	4.02508568	9.993222999	0.00000162	2.73E-05	ESCC-Normal
FSCN1	3.992925065	7.334224341	4.91E-23	5.85E-20	ESCC-Normal
MMP11	3.984976031	4.421991707	5.47E-13	4.17E-11	ESCC-Normal
SLC44A4	-3.973605516	1.400817839	5.7E-18	1.57E-15	ESCC-Normal
PDIA2	-3.956241907	0.802535427	3.24E-19	1.24E-16	ESCC-Normal
AGR2	-3.871760693	3.297539588	1.01E-08	2.99E-07	ESCC-Normal
MT1M	-3.865474981	2.103586685	8.23E-17	1.61E-14	ESCC-Normal
SFN	3.835623246	9.184611168	1.21E-10	5.56E-09	ESCC-Normal
TRIM29	3.804686476	6.034541746	1.62E-13	1.36E-11	ESCC-Normal
MIR205HG	3.793887443	4.606041805	1.42E-17	3.52E-15	ESCC-Normal
SMIM24	-3.793693912	0.779114157	7.25E-25	2.15E-21	ESCC-Normal
SPRR1A	3.767867302	7.725653518	0.000174977	0.001652187	ESCC-Normal
MFSD4A	-3.764307498	1.178544374	9.41E-19	3.19E-16	ESCC-Normal
LYPD3	3.7622757	6.155677189	1.97E-08	5.43E-07	ESCC-Normal
SST	-3.756836954	0.631654417	1.9E-20	9.98E-18	ESCC-Normal
CDH3	3.752403627	5.350765673	1.49E-17	3.69E-15	ESCC-Normal
PRR15L	-3.689439019	1.722917822	2.87E-17	6.69E-15	ESCC-Normal
SERPINB5	3.685208585	6.141882914	3.79E-12	2.43E-10	ESCC-Normal
KRT20	-3.672961706	0.681433466	1.35E-20	7.34E-18	ESCC-Normal
FGFBP1	3.66333317	5.993027108	0.000000023	6.25E-07	ESCC-Normal
C16orf89	-3.653385736	0.71832564	1.07E-23	1.67E-20	ESCC-Normal
CPA2	-3.621515579	0.594648778	1.69E-16	2.95E-14	ESCC-Normal
SPRR2A	3.621293309	6.690098051	0.000181468	0.001704151	ESCC-Normal
CHGA	-3.605273342	0.714980731	2.34E-20	1.18E-17	ESCC-Normal
COL7A1	3.585921786	4.622840112	2.44E-19	9.99E-17	ESCC-Normal
GJB6	3.581460416	4.740694682	0.000000148	3.27E-06	ESCC-Normal
MYRF	-3.573525083	1.194475794	1.22E-24	2.94E-21	ESCC-Normal
CYSTM1	-3.568649029	4.391170655	3.13E-21	1.98E-18	ESCC-Normal
GJB2	3.56503329	6.844626223	0.000000255	5.30E-06	ESCC-Normal
BNC1	3.528906866	4.092434836	8.97E-14	8.06E-12	ESCC-Normal
TMPRSS2	-3.519082914	1.495468665	1.53E-16	2.77E-14	ESCC-Normal
CLDN1	3.517972782	5.966914369	1.23E-10	5.63E-09	ESCC-Normal
SPRR2D	3.512778284	5.68336969	0.0000632	0.000685855	ESCC-Normal
CST1	3.469003528	4.104354614	0.000000578	1.10E-05	ESCC-Normal
SLC9A4	-3.467361329	0.770242871	8.7E-22	6.89E-19	ESCC-Normal
FAT2	3.436930898	4.306706912	2.77E-14	2.76E-12	ESCC-Normal
SOX15	3.426430886	5.22152927	6.21E-14	5.77E-12	ESCC-Normal
PI3	3.415516302	7.85015474	0.000736456	0.005657362	ESCC-Normal
HPGD	-3.399863882	1.827875994	1.31E-16	2.41E-14	ESCC-Normal
S100P	-3.39551527	4.731891746	0.0000061	8.82E-05	ESCC-Normal
CHIA	-3.388659162	0.427647331	2.07E-15	2.73E-13	ESCC-Normal
SULT1B1	-3.382717025	0.822007643	1.15E-20	6.41E-18	ESCC-Normal
SELENBP1	-3.378336938	2.241476314	6.7E-17	1.37E-14	ESCC-Normal
NR0B2	-3.375763393	0.486358092	1.02E-24	2.75E-21	ESCC-Normal
SH3BGRL2	-3.355908382	2.61794061	2.7E-16	4.51E-14	ESCC-Normal
KRT15	3.341610065	5.145916576	0.00000088	1.59E-05	ESCC-Normal
C9orf152	-3.341298215	0.914174774	8.1E-22	6.51E-19	ESCC-Normal
KRTDAP	3.341289264	5.175856859	0.000434282	0.003588943	ESCC-Normal
SLC2A1	3.341187832	6.519005644	1.51E-13	1.27E-11	ESCC-Normal
FOXE1	3.333351971	4.04399283	3.28E-08	8.61E-07	ESCC-Normal
CSTA	3.307047297	6.78347748	0.0000005	9.69E-06	ESCC-Normal
SULT1C2	-3.286799984	0.511258107	5.93E-24	1.04E-20	ESCC-Normal
LINC00261	-3.271308887	0.443705505	1.57E-23	2.33E-20	ESCC-Normal
WNT7B	3.262946475	3.923264567	6.36E-13	4.80E-11	ESCC-Normal
GATA4	-3.251143396	1.077259344	3.78E-18	1.07E-15	ESCC-Normal
RHOV	3.250461559	4.709875038	2.39E-11	1.28E-09	ESCC-Normal
PTHLH	3.249769155	4.102157281	7.09E-08	1.69E-06	ESCC-Normal
CLIC6	-3.243980805	1.653546007	4.34E-11	2.18E-09	ESCC-Normal
GHRL	-3.237682454	0.699995883	1.87E-17	4.53E-15	ESCC-Normal
GATA6	-3.227090932	1.630593897	3.05E-21	1.95E-18	ESCC-Normal
GJB5	3.221284094	4.33384818	1.38E-12	9.66E-11	ESCC-Normal
AGR3	-3.218777382	0.831585203	3.24E-19	1.24E-16	ESCC-Normal
PLAU	3.190348042	5.088615295	8.16E-16	1.23E-13	ESCC-Normal
PTPRN2	-3.189316732	1.096498288	1.11E-22	1.16E-19	ESCC-Normal
TESC	-3.187988183	1.041883408	1.06E-24	2.75E-21	ESCC-Normal
FAM83A	3.184778627	3.976283465	0.000000111	2.53E-06	ESCC-Normal
ADH1C	-3.177192576	1.488562173	0.000000287	5.89E-06	ESCC-Normal
KRT6C	3.169754141	5.515000787	0.000239043	0.002154326	ESCC-Normal
NXPH4	3.164870192	3.477711851	9.8E-14	8.66E-12	ESCC-Normal
CAPN8	-3.163540638	0.640958635	9.84E-21	5.57E-18	ESCC-Normal
MUC1	-3.159712989	3.711028238	1.08E-11	6.24E-10	ESCC-Normal
PRDM16-DT	-3.151402023	0.470848326	1.13E-22	1.16E-19	ESCC-Normal
FOXA3	-3.143879594	0.69708078	2.41E-22	2.20E-19	ESCC-Normal
ALDH3B2	3.137510792	4.187092239	9.28E-09	2.78E-07	ESCC-Normal
ZNF750	3.110361449	4.320780642	1.31E-08	3.76E-07	ESCC-Normal
MT1A	-3.107350097	1.307779554	3.44E-13	2.71E-11	ESCC-Normal
MMP1	3.087469011	5.08328057	0.00000345	5.31E-05	ESCC-Normal
PGA4	-3.085520856	0.374319471	1.4E-14	1.48E-12	ESCC-Normal
MMP12	3.082124245	3.756873756	7.56E-08	1.79E-06	ESCC-Normal
TACSTD2	3.081741822	7.815015472	1.16E-09	4.26E-08	ESCC-Normal
ST6GALNAC1	-3.066422054	1.787920516	1.86E-13	1.54E-11	ESCC-Normal
CXCL17	-3.060109745	3.878638656	0.0000177	0.000226046	ESCC-Normal
SLC5A5	-3.05490876	0.623246354	4.72E-15	5.65E-13	ESCC-Normal
COL1A1	3.050267943	8.434465011	1.89E-08	5.25E-07	ESCC-Normal
HNF1A-AS1	-3.046199829	0.471987057	8.4E-26	4.16E-22	ESCC-Normal
CKB	-3.045442678	4.74860807	1.97E-10	8.65E-09	ESCC-Normal
CTHRC1	3.030566698	4.398017946	4.14E-12	2.63E-10	ESCC-Normal
SPRR2E	3.005067253	5.421765483	0.001698199	0.011372425	ESCC-Normal
PPP1R14C	3.003641	4.174253497	2.11E-12	1.42E-10	ESCC-Normal
FA2H	-2.980600793	1.714165913	2.67E-15	3.44E-13	ESCC-Normal
UBE2C	2.97601338	5.302940879	1.22E-18	4.06E-16	ESCC-Normal
SBSN	2.971878079	5.034257185	0.00033743	0.002896497	ESCC-Normal
LGALS7B	2.967115242	4.489782335	0.000360528	0.003069496	ESCC-Normal
AZGP1	-2.960567877	1.290748338	2.38E-08	6.44E-07	ESCC-Normal
KCNQ1	-2.955710629	1.855899602	6.25E-14	5.80E-12	ESCC-Normal
SSTR1	-2.954551435	0.468191598	1.24E-24	2.94E-21	ESCC-Normal
MUC13	-2.947104259	0.934482458	1.24E-14	1.33E-12	ESCC-Normal
DEPTOR	-2.942920947	1.867009694	2.01E-21	1.34E-18	ESCC-Normal
FMO5	-2.9419094	0.956476755	2.34E-23	3.32E-20	ESCC-Normal
ALDOB	-2.935184741	0.441382088	1.7E-18	5.36E-16	ESCC-Normal
JCHAIN	-2.928203162	3.742430493	0.00000319	4.96E-05	ESCC-Normal
LGALS7	2.921080621	3.933446701	0.0000734	0.000783438	ESCC-Normal
ERN2	-2.918363129	0.774638015	5.44E-16	8.45E-14	ESCC-Normal
FABP5	2.917080271	7.050284714	0.00000032	6.49E-06	ESCC-Normal
MYBL2	2.91507133	5.101720669	3.88E-17	8.73E-15	ESCC-Normal
UGT2B15	-2.912913506	0.425727912	2.08E-20	1.07E-17	ESCC-Normal
ALDH1A1	-2.9111167	4.303423298	0.0000569	0.000625091	ESCC-Normal
TPX2	2.906038295	5.013194236	6.93E-21	3.96E-18	ESCC-Normal
IL36G	2.897648711	3.216824866	0.0000103	0.000141158	ESCC-Normal
RFLNA	-2.890246357	1.056989991	1.4E-15	1.97E-13	ESCC-Normal
RAB38	2.884706499	4.461402838	2.38E-11	1.28E-09	ESCC-Normal
VSNL1	2.88298534	3.906053123	1.97E-13	1.63E-11	ESCC-Normal
CXCL8	2.874653094	3.935487102	0.000000167	3.64E-06	ESCC-Normal
CAPN5	-2.870129861	2.188767497	4.56E-17	9.89E-15	ESCC-Normal
MYOC	-2.86245401	0.868970805	8.55E-11	4.05E-09	ESCC-Normal
PLEKHA6	-2.85686297	1.357675319	9.19E-22	7.00E-19	ESCC-Normal
TNC	2.849876065	6.124854126	0.000000276	5.70E-06	ESCC-Normal
TYMP	2.849226876	5.386567609	4.01E-14	3.85E-12	ESCC-Normal
ELAPOR1	-2.847582272	1.881454564	9.05E-08	2.10E-06	ESCC-Normal
AC091563.1	-2.835481753	1.173739042	2.34E-25	8.86E-22	ESCC-Normal
COL10A1	2.833306354	2.721902732	8.52E-08	1.99E-06	ESCC-Normal
CDC20	2.83248624	4.877394956	9.15E-20	4.09E-17	ESCC-Normal
TENM2	2.828545587	3.476687997	1.93E-08	5.34E-07	ESCC-Normal
CAPN9	-2.824381346	0.504062764	3.11E-24	5.96E-21	ESCC-Normal
CCKBR	-2.821157732	0.428486181	2.1E-18	6.37E-16	ESCC-Normal
MT-TY	-2.818820398	3.309982576	1.6E-09	5.64E-08	ESCC-Normal
IQGAP2	-2.818567773	1.615880576	1.02E-18	3.44E-16	ESCC-Normal
TNXB	-2.816420838	1.20997402	6.29E-13	4.75E-11	ESCC-Normal
LAMP3	2.806167102	3.507308705	5.16E-13	3.96E-11	ESCC-Normal
BCAS1	-2.805533904	0.808745919	4.95E-20	2.31E-17	ESCC-Normal
RHCG	2.792174197	5.559250168	0.002329211	0.014799318	ESCC-Normal
C10orf99	2.787175548	4.17562224	0.000312274	0.002710705	ESCC-Normal
CAPNS2	2.786096926	3.440014515	0.000000627	1.18E-05	ESCC-Normal
TFAP2C	2.77970146	4.040705511	1.56E-16	2.81E-14	ESCC-Normal
AL161431.1	2.768273169	2.766479764	0.000000525	1.01E-05	ESCC-Normal
SHROOM3	-2.765308757	2.097309118	1.84E-16	3.19E-14	ESCC-Normal
MLPH	-2.763855383	1.294378814	4.17E-14	4.00E-12	ESCC-Normal
DES	-2.763308863	4.789254844	0.002459643	0.015493876	ESCC-Normal
ZBTB16	-2.762583226	1.025699341	5.03E-15	5.99E-13	ESCC-Normal
CNFN	2.757622755	6.181004595	0.002024161	0.013173605	ESCC-Normal
PI16	-2.757542064	0.939753767	1.18E-10	5.44E-09	ESCC-Normal
HID1	-2.757531328	1.946813897	9.94E-16	1.47E-13	ESCC-Normal
TOP2A	2.746659714	5.108801936	2.18E-15	2.86E-13	ESCC-Normal
MMP10	2.743252237	2.901100201	0.0000255	0.000309777	ESCC-Normal
CKM	-2.742653471	0.681429131	8.29E-15	9.40E-13	ESCC-Normal
MMP13	2.741489799	2.620738056	0.0000539	0.000596198	ESCC-Normal
GBP6	2.73757964	4.408994134	0.0000136	0.000180218	ESCC-Normal
ODAM	-2.737347879	0.608163261	9.23E-18	2.42E-15	ESCC-Normal
PAQR8	-2.736813302	1.958778104	4.35E-19	1.59E-16	ESCC-Normal
LAMC2	2.73668965	6.024333331	0.000000608	1.15E-05	ESCC-Normal
VILL	-2.733175053	1.210107102	6.41E-23	7.18E-20	ESCC-Normal
SPDEF	-2.730482654	0.968240496	5.66E-11	2.79E-09	ESCC-Normal
NECTIN1	2.725295043	5.892744881	2.3E-13	1.87E-11	ESCC-Normal
C7	-2.724852616	1.272136897	2.08E-08	5.71E-07	ESCC-Normal
EPS8L3	-2.724613127	0.486897194	9.19E-22	7.00E-19	ESCC-Normal
CALML5	2.714073024	3.924491388	0.00089615	0.006667775	ESCC-Normal
ULBP2	2.713326896	2.998621548	4.44E-13	3.43E-11	ESCC-Normal
FAM3B	-2.700218841	1.229742357	2.67E-11	1.42E-09	ESCC-Normal
TRNP1	-2.689661858	3.186425581	2.15E-13	1.75E-11	ESCC-Normal
SLC26A9	-2.681295868	1.237327552	3.41E-10	1.41E-08	ESCC-Normal
HSPB6	-2.677301923	1.959705628	1.58E-08	4.45E-07	ESCC-Normal
TJP3	-2.676736901	1.742154688	5.61E-11	2.77E-09	ESCC-Normal
GJB3	2.669929356	4.831789581	1.87E-09	6.55E-08	ESCC-Normal
PTTG1	2.648118537	4.331446403	1.57E-20	8.50E-18	ESCC-Normal
SORBS1	-2.646397047	2.551832142	9.09E-08	2.11E-06	ESCC-Normal
TRIM50	-2.638363161	0.367934488	1.34E-17	3.37E-15	ESCC-Normal
IGHA2	-2.636502255	4.404470808	0.000977399	0.007179239	ESCC-Normal
GPER1	-2.635621231	1.364511722	1.64E-21	1.13E-18	ESCC-Normal
IHH	-2.630286768	0.402177818	4.4E-26	2.91E-22	ESCC-Normal
C13orf46	-2.619468374	0.456056394	1.41E-26	1.05E-22	ESCC-Normal
IL20RB	2.615694314	3.722646789	0.00000158	2.67E-05	ESCC-Normal
CXCL10	2.614398442	3.948612396	0.0000231	0.000284519	ESCC-Normal
METTL7A	-2.613371823	3.201486616	2.27E-10	9.76E-09	ESCC-Normal
FZD10	2.613018146	3.303786136	1.53E-08	4.34E-07	ESCC-Normal
MTND6P3	-2.612852734	1.368717963	7.99E-17	1.57E-14	ESCC-Normal
SERPINB3	2.610418155	4.224378091	0.00070481	0.005447355	ESCC-Normal
GPNMB	2.607518841	6.360480484	0.000000444	8.70E-06	ESCC-Normal
BGN	2.597829344	7.274277738	2.78E-09	9.30E-08	ESCC-Normal
MMP3	2.591134303	2.976030713	0.00000198	3.25E-05	ESCC-Normal
MT1H	-2.587224762	1.345686663	1.28E-11	7.26E-10	ESCC-Normal
MMP9	2.584260851	3.576464436	0.000000481	9.35E-06	ESCC-Normal
CCKAR	-2.58169841	0.391371639	9.24E-19	3.15E-16	ESCC-Normal
ISG15	2.58119012	6.013121606	9.14E-08	2.12E-06	ESCC-Normal
SLC4A4	-2.579539634	0.529451318	5.48E-31	1.63E-26	ESCC-Normal
CFD	-2.573395104	3.790458778	1.02E-09	3.80E-08	ESCC-Normal
TMC5	-2.572163383	0.998391624	1.48E-13	1.25E-11	ESCC-Normal
PERP	2.570898395	8.485960267	1.18E-10	5.43E-09	ESCC-Normal
RHOU	-2.564125773	1.960589676	8.69E-19	2.99E-16	ESCC-Normal
DLX5	2.562742969	2.869347524	2.47E-09	8.33E-08	ESCC-Normal
SLC9A3	-2.561916869	1.341817765	3.29E-12	2.13E-10	ESCC-Normal
TK1	2.559305615	5.59699338	4.96E-17	1.05E-14	ESCC-Normal
ZNF710-AS1	-2.556676848	1.632209957	9.31E-17	1.78E-14	ESCC-Normal
COL17A1	2.55062698	5.619619862	0.000142551	0.001386479	ESCC-Normal
BIRC5	2.542402011	3.580102372	5.69E-21	3.31E-18	ESCC-Normal
SNAI2	2.54098675	4.344788502	1.77E-15	2.39E-13	ESCC-Normal
HGD	-2.536973851	0.540826867	3.66E-18	1.04E-15	ESCC-Normal
LIPH	-2.53623741	2.041657145	1.18E-10	5.45E-09	ESCC-Normal
AURKB	2.526129462	3.635195295	1.5E-18	4.78E-16	ESCC-Normal
ANXA8L1	2.525197541	3.154618021	1.98E-11	1.08E-09	ESCC-Normal
HES2	2.520220047	3.198873917	8.71E-09	2.62E-07	ESCC-Normal
S100A7A	2.518526845	2.373978641	0.0000739	0.000787993	ESCC-Normal
SDC1	2.517118497	7.79790878	1.71E-10	7.65E-09	ESCC-Normal
CXCL1	2.515990107	4.170733694	0.0000138	0.000181926	ESCC-Normal
SERPINA4	-2.515879414	0.368392904	8.85E-20	3.99E-17	ESCC-Normal
GNA15	2.511546285	4.342635645	3.16E-11	1.65E-09	ESCC-Normal
HSPB1	2.508513298	10.02884775	9.46E-10	3.55E-08	ESCC-Normal
GPR155	-2.505142636	2.306111263	7.73E-12	4.64E-10	ESCC-Normal
TNFRSF18	2.504528464	3.010100774	1.48E-10	6.70E-09	ESCC-Normal
S1PR5	2.499229363	2.795297239	8.29E-16	1.24E-13	ESCC-Normal
HNF4A	-2.49314911	0.488567469	5.6E-21	3.29E-18	ESCC-Normal
HAS3	2.484919469	4.235085415	0.00000168	2.82E-05	ESCC-Normal
CEP55	2.484274201	3.976031356	1.93E-17	4.67E-15	ESCC-Normal
FOXM1	2.48117322	4.220927601	5.24E-16	8.15E-14	ESCC-Normal
KLF15	-2.470900107	1.044724217	6.62E-18	1.79E-15	ESCC-Normal
ESRRG	-2.470357206	0.432906562	2.13E-19	8.91E-17	ESCC-Normal
B3GNT3	-2.466165257	2.611723371	0.000000139	3.09E-06	ESCC-Normal
HOXD10	2.465448174	2.449198486	4.18E-11	2.12E-09	ESCC-Normal
LCE3D	2.458823146	3.118030537	0.00195468	0.012797201	ESCC-Normal
SCARA5	-2.458767557	0.93344034	7.47E-13	5.51E-11	ESCC-Normal
INHBA	2.453405021	3.390097105	0.000000408	8.06E-06	ESCC-Normal
MAL	-2.450040609	2.96106522	0.00495191	0.027696673	ESCC-Normal
IL1A	2.44750329	2.953418131	0.0000177	0.000225607	ESCC-Normal
NOTCH3	2.446520339	6.203400108	8.19E-13	5.98E-11	ESCC-Normal
GSDMC	2.446353148	3.010505967	0.000000747	1.38E-05	ESCC-Normal
FOXA2	-2.435229323	0.761688819	1.21E-15	1.72E-13	ESCC-Normal
MYH11	-2.43046613	4.111726003	0.001794431	0.01190684	ESCC-Normal
FAM107A	-2.428048405	0.937125949	1.39E-16	2.56E-14	ESCC-Normal
MTND6P22	-2.427491172	0.853382078	6.05E-16	9.28E-14	ESCC-Normal
KIF20A	2.423542449	3.554518478	1.83E-18	5.73E-16	ESCC-Normal
PGLYRP3	2.41597368	3.562232968	0.0000286	0.000342908	ESCC-Normal
GPC1	2.412262733	6.063345968	3.48E-10	1.43E-08	ESCC-Normal
IGHA1	-2.410561793	6.622880326	0.002040738	0.01325418	ESCC-Normal
TRIP13	2.407969097	3.535939836	1.25E-16	2.31E-14	ESCC-Normal
IRX4	2.406784597	3.14232448	0.000000914	1.64E-05	ESCC-Normal
AC018629.1	2.406015181	3.306453356	8.2E-09	2.48E-07	ESCC-Normal
GPRC5C	-2.403859959	2.243555375	2.48E-11	1.33E-09	ESCC-Normal
ANLN	2.403783705	4.205203795	9.9E-15	1.10E-12	ESCC-Normal
DDAH1	-2.402011198	2.464506542	1.09E-13	9.53E-12	ESCC-Normal
ARL14	-2.401824791	1.175625376	1.56E-09	5.54E-08	ESCC-Normal
AL158206.1	-2.401406318	2.081005289	4.32E-17	9.52E-15	ESCC-Normal
TM4SF5	-2.401136521	0.402149526	9.05E-24	1.45E-20	ESCC-Normal
CCNB1	2.399603581	4.597554764	5.5E-19	1.92E-16	ESCC-Normal
AP003071.5	-2.398697896	0.779467279	1.38E-11	7.80E-10	ESCC-Normal
RNU6-140P	2.397711223	2.64550076	3.25E-09	1.07E-07	ESCC-Normal
CERS3	2.39744436	3.168562389	0.000000174	3.77E-06	ESCC-Normal
TFAP2A	2.397183343	3.29040019	1.34E-13	1.15E-11	ESCC-Normal
CENPF	2.391455628	3.737964175	3.08E-15	3.87E-13	ESCC-Normal
SLC9A2	-2.386118904	1.293792128	3.91E-11	2.00E-09	ESCC-Normal
ANXA8	2.38282209	3.046176383	6.61E-09	2.04E-07	ESCC-Normal
SERPINB4	2.382820139	3.335469053	0.000524721	0.004221855	ESCC-Normal
SEMA3B	-2.380622606	1.742428849	4.4E-15	5.31E-13	ESCC-Normal
TSPAN1	-2.378780073	3.037625506	0.0000184	0.000232525	ESCC-Normal
IFI16	2.37711	5.66292793	3.3E-22	2.84E-19	ESCC-Normal
IVL	2.377045508	4.062189817	0.001795631	0.011913469	ESCC-Normal
DGKD	-2.376875701	2.30261855	2.29E-19	9.52E-17	ESCC-Normal
TGFBI	2.375104228	5.271594441	0.000000615	1.16E-05	ESCC-Normal
LY6E	2.373466209	6.800532714	1.05E-13	9.19E-12	ESCC-Normal
RBP1	2.370913928	3.858822174	1.5E-09	5.33E-08	ESCC-Normal
CRABP2	2.368191938	5.558757812	0.000209137	0.001919741	ESCC-Normal
MFAP2	2.367925237	2.887547265	3.7E-12	2.37E-10	ESCC-Normal
CA2	-2.366822712	4.446353867	0.000134503	0.001318122	ESCC-Normal
LIFR	-2.363117397	1.638987158	3.35E-13	2.64E-11	ESCC-Normal
CREB3L1	-2.360781351	3.325910213	6.78E-08	1.63E-06	ESCC-Normal
CKS2	2.357938491	5.902333977	1.27E-16	2.35E-14	ESCC-Normal
EN1	2.357338265	2.195447354	8.07E-08	1.90E-06	ESCC-Normal
ATP2A3	-2.354265105	2.569076655	6E-13	4.55E-11	ESCC-Normal
ZNF385A	2.352751043	5.866004554	2.87E-16	4.77E-14	ESCC-Normal
FAM3D	-2.349216135	1.378941076	0.000000169	3.68E-06	ESCC-Normal
SPRR2G	2.348028546	3.173683991	0.00302611	0.018412269	ESCC-Normal
TMPRSS11D	2.344487149	3.393453041	0.000217813	0.001988323	ESCC-Normal
AQP4	-2.344306393	0.379881493	2.49E-14	2.51E-12	ESCC-Normal
CYP3A5	-2.338320255	1.326733382	1.54E-17	3.80E-15	ESCC-Normal
SYNPO2	-2.333938668	2.303526784	0.0000233	0.000286516	ESCC-Normal
GABRE	2.332381928	2.999184061	3.4E-09	1.11E-07	ESCC-Normal
CENPW	2.326910113	4.135332264	8.12E-15	9.26E-13	ESCC-Normal
MECOM	-2.322452858	2.133252557	1E-13	8.84E-12	ESCC-Normal
CDT1	2.318671502	3.883535813	2.59E-17	6.10E-15	ESCC-Normal
PBLD	-2.315636182	1.268177386	2.99E-23	3.88E-20	ESCC-Normal
RPL39L	2.314294454	3.787498185	7.43E-13	5.48E-11	ESCC-Normal
SERPINB13	2.311615918	3.475237512	0.000204898	0.00188761	ESCC-Normal
SMIM38	-2.310445192	0.666794414	9.98E-13	7.19E-11	ESCC-Normal
SLC41A2	-2.310140321	1.455705914	6.22E-17	1.28E-14	ESCC-Normal
KCNE2	-2.306465447	0.302251238	2.67E-18	7.97E-16	ESCC-Normal
ACER2	-2.304667488	1.759627453	3.83E-17	8.66E-15	ESCC-Normal
LTB4R	2.304661826	3.821644559	3.4E-10	1.40E-08	ESCC-Normal
PANX2	2.304007717	2.759168654	0.000000746	1.37E-05	ESCC-Normal
B3GNT6	-2.300642531	0.773338293	8.85E-11	4.17E-09	ESCC-Normal
COBL	-2.299690782	1.163915895	1.57E-15	2.16E-13	ESCC-Normal
WDR72	2.299670078	2.712420866	7.99E-12	4.78E-10	ESCC-Normal
SLC12A2	-2.296259326	2.680793366	3.76E-16	6.05E-14	ESCC-Normal
CCNB2	2.296101807	4.024669801	3.16E-16	5.16E-14	ESCC-Normal
PIK3C2G	-2.293729287	0.879242427	1.01E-13	8.89E-12	ESCC-Normal
CD109	2.291845433	4.005956103	5.91E-12	3.64E-10	ESCC-Normal
MTND6P4	-2.290394782	2.287750949	2.04E-13	1.67E-11	ESCC-Normal
PTPRH	-2.280969449	1.352903981	4.91E-11	2.46E-09	ESCC-Normal
PDILT	-2.280680179	0.294971975	7.01E-15	8.13E-13	ESCC-Normal
SMPD3	-2.276097328	0.957027039	5.44E-18	1.52E-15	ESCC-Normal
ACKR1	-2.275133494	1.947379623	0.0000007	1.30E-05	ESCC-Normal
LINC02381	-2.273278766	1.217550896	6.37E-18	1.74E-15	ESCC-Normal
RORC	-2.271848895	0.676023128	1.25E-19	5.34E-17	ESCC-Normal
SAA1	2.271405915	3.831976229	0.000146575	0.001419346	ESCC-Normal
PIP5K1B	-2.268658556	0.774233444	1.36E-19	5.77E-17	ESCC-Normal
ATP8A1	-2.263986944	1.093682285	8.76E-17	1.70E-14	ESCC-Normal
GP2	-2.261571238	0.426972721	3.97E-12	2.53E-10	ESCC-Normal
ATP1B3	2.261087012	7.112001719	2.78E-14	2.76E-12	ESCC-Normal
GC	-2.25932043	0.2957162	3.1E-17	7.14E-15	ESCC-Normal
C2CD4B	-2.259011876	1.259687667	9.63E-15	1.07E-12	ESCC-Normal
MDFI	2.25857999	4.032500801	3.06E-11	1.61E-09	ESCC-Normal
ECRG4	-2.257525112	0.878378923	2.18E-10	9.44E-09	ESCC-Normal
GREM2	-2.255887246	0.899320848	7.87E-17	1.56E-14	ESCC-Normal
SMIM6	-2.255866228	0.481247119	2.29E-22	2.13E-19	ESCC-Normal
APOE	2.254750313	5.145637728	0.000000243	5.08E-06	ESCC-Normal
FAM83C	2.249578863	2.973725572	0.00000928	0.000128293	ESCC-Normal
DLGAP5	2.246253088	3.322951541	2.04E-17	4.88E-15	ESCC-Normal
LYZ	-2.245271846	4.351621853	0.0000169	0.000216351	ESCC-Normal
IL33	-2.240804189	1.913382694	8.95E-08	2.08E-06	ESCC-Normal
AL512326.5	2.240757109	2.244747654	0.00000041	8.10E-06	ESCC-Normal
PSAPL1	-2.238149884	0.583301652	1.57E-12	1.08E-10	ESCC-Normal
UBE2T	2.237201596	3.764665899	1.41E-18	4.57E-16	ESCC-Normal
LPAR3	2.237196177	2.851146112	2.14E-11	1.17E-09	ESCC-Normal
TNNT1	2.237171649	2.345635619	8.12E-08	1.91E-06	ESCC-Normal
S100A12	2.234147326	3.83137286	0.002104874	0.013600778	ESCC-Normal
ENPP4	-2.232796902	1.601459416	1.82E-13	1.52E-11	ESCC-Normal
IGHG4	2.230782288	4.730942718	0.001488678	0.010196828	ESCC-Normal
HBB	-2.229683356	2.451488584	0.00000388	5.90E-05	ESCC-Normal
USH1C	-2.229494605	0.502894962	3.8E-18	1.07E-15	ESCC-Normal
FXYD4	-2.228489696	0.42635622	3.98E-17	8.85E-15	ESCC-Normal
CDK1	2.225147687	3.917010503	2.05E-18	6.26E-16	ESCC-Normal
NDUFA4L2	2.221950907	4.817101812	0.000434673	0.003591175	ESCC-Normal
LAMB3	2.220678865	6.611897258	0.00000187	3.10E-05	ESCC-Normal
APLP1	-2.220196071	1.417787586	3.3E-09	1.08E-07	ESCC-Normal
CHI3L1	2.220042991	3.480002332	0.00000549	8.04E-05	ESCC-Normal
FHL1	-2.217732106	3.072055571	0.00000254	4.05E-05	ESCC-Normal
CKMT2	-2.216671962	0.672517123	4.33E-23	5.36E-20	ESCC-Normal
KIF18B	2.214468641	3.260623745	1.76E-19	7.41E-17	ESCC-Normal
KRT75	2.214358111	2.307544207	0.000127857	0.001261318	ESCC-Normal
MT-ND6	-2.208749517	9.975368508	1.95E-10	8.58E-09	ESCC-Normal
GRHL3	2.207802556	3.444105459	0.0000153	0.000198897	ESCC-Normal
FMOD	-2.207222852	3.955173289	3.13E-08	8.26E-07	ESCC-Normal
XK	-2.203835752	1.243019063	1.63E-16	2.89E-14	ESCC-Normal
TNFSF10	2.203230941	5.351320083	3.27E-09	1.08E-07	ESCC-Normal
PTGER2	-2.203171099	1.038306619	9.1E-17	1.75E-14	ESCC-Normal
COL11A1	2.202885954	2.043391091	0.00000885	0.000122733	ESCC-Normal
SORBS2	-2.202010143	0.901875225	1.86E-20	9.85E-18	ESCC-Normal
RBPMS2	-2.200217906	2.121341616	0.000000458	8.93E-06	ESCC-Normal
MYRIP	-2.193600407	0.460919659	5.29E-24	9.52E-21	ESCC-Normal
PRDM16	-2.193518924	0.622352239	1.12E-22	1.16E-19	ESCC-Normal
APOD	-2.193185675	2.564375208	0.00000579	8.44E-05	ESCC-Normal
ASF1B	2.189963672	3.987055221	1.91E-13	1.58E-11	ESCC-Normal
FUT9	-2.188922412	0.277926317	2.38E-25	8.86E-22	ESCC-Normal
KIF2C	2.188063006	3.449004254	1.48E-18	4.75E-16	ESCC-Normal
MCM2	2.184839459	3.772211641	1.24E-11	7.08E-10	ESCC-Normal
DNER	-2.183848565	0.954011237	3.12E-10	1.30E-08	ESCC-Normal
PKMYT1	2.182489126	2.957049063	8.33E-17	1.63E-14	ESCC-Normal
RRM2	2.181343307	3.564606419	2.98E-15	3.77E-13	ESCC-Normal
CCNA2	2.180317408	4.076716488	4.47E-16	7.08E-14	ESCC-Normal
CAPN6	-2.178727609	0.999321294	0.000000148	3.27E-06	ESCC-Normal
FBP1	-2.178131526	2.090100177	5.98E-08	1.46E-06	ESCC-Normal
FOLR1	-2.175519065	0.841751609	2.49E-08	6.72E-07	ESCC-Normal
MTURN	-2.17375487	2.192139086	1.12E-15	1.62E-13	ESCC-Normal
ADAM28	-2.173390357	1.183634781	6.53E-13	4.91E-11	ESCC-Normal
CDCA4	2.172929349	4.062478544	2.11E-22	1.99E-19	ESCC-Normal
SLC43A1	-2.170242934	1.521154349	5.61E-15	6.62E-13	ESCC-Normal
GATA6-AS1	-2.169954263	0.320902478	3.24E-21	2.02E-18	ESCC-Normal
ADAM12	2.168536407	2.256775695	1.46E-09	5.22E-08	ESCC-Normal
ACACB	-2.168466214	1.241429109	1.21E-19	5.25E-17	ESCC-Normal
FER1L6	-2.16733047	0.920776871	3.19E-11	1.66E-09	ESCC-Normal
PYGL	2.163748349	4.165500339	0.000000421	8.29E-06	ESCC-Normal
ITGA8	-2.162067902	1.180965373	1.16E-10	5.36E-09	ESCC-Normal
LRRC31	-2.161269928	0.350707511	1.44E-22	1.45E-19	ESCC-Normal
TXNIP	-2.16086204	6.447150791	0.00000075	1.38E-05	ESCC-Normal
CDC45	2.157644633	2.847501418	1.9E-18	5.88E-16	ESCC-Normal
GALNT12	-2.153687825	2.259778751	1.14E-15	1.65E-13	ESCC-Normal
MELK	2.153635995	3.452218424	1.6E-15	2.20E-13	ESCC-Normal
ACTG2	-2.14912516	4.488777221	0.001514543	0.010348943	ESCC-Normal
MT-TC	-2.146890574	2.24207045	0.000000165	3.61E-06	ESCC-Normal
KCNJ16	-2.140093143	0.446600114	3.16E-13	2.50E-11	ESCC-Normal
AC245041.2	2.139886235	2.33990331	1.76E-12	1.20E-10	ESCC-Normal
NEK2	2.136734134	2.950305118	2.39E-17	5.65E-15	ESCC-Normal
KRT80	2.134021119	3.72537118	0.00000907	0.000125608	ESCC-Normal
PRSS1	-2.13390431	0.337735309	3.1E-16	5.10E-14	ESCC-Normal
SLC7A5	2.131483265	6.965961338	2.18E-09	7.46E-08	ESCC-Normal
UBE2S	2.131280135	4.361626387	3.54E-18	1.01E-15	ESCC-Normal
CBX2	2.130205743	2.539746739	5.77E-11	2.83E-09	ESCC-Normal
RAI2	-2.129872222	1.875509809	5.76E-13	4.39E-11	ESCC-Normal
DPT	-2.12983091	1.16065242	1.28E-10	5.86E-09	ESCC-Normal
CERNA2	2.129008088	2.533190683	0.0000024	3.85E-05	ESCC-Normal
NOSTRIN	-2.128696053	0.875180628	7.31E-28	1.09E-23	ESCC-Normal
CDCA5	2.12652749	3.062363882	1.57E-16	2.81E-14	ESCC-Normal
CENPA	2.123989835	2.867920418	1.59E-18	5.05E-16	ESCC-Normal
PBK	2.123418412	3.412546924	7.75E-14	7.05E-12	ESCC-Normal
ETNPPL	-2.118131658	0.316778382	1.62E-14	1.67E-12	ESCC-Normal
PLA2G2A	-2.117384426	1.901119309	0.000254882	0.002279442	ESCC-Normal
TOX3	-2.117348852	0.497730912	2.3E-18	6.94E-16	ESCC-Normal
SYT13	-2.116232253	0.722892513	1.3E-14	1.39E-12	ESCC-Normal
LDHD	-2.114325329	1.753478357	1.88E-11	1.04E-09	ESCC-Normal
LINC00958	2.110345502	2.549686177	4.53E-08	1.14E-06	ESCC-Normal
MKI67	2.109074145	4.133894038	4.85E-13	3.74E-11	ESCC-Normal
HPN	-2.108796074	0.508683167	1.13E-12	8.03E-11	ESCC-Normal
HMGB3	2.104543614	4.089652898	5E-14	4.73E-12	ESCC-Normal
TENT5C	-2.098959101	1.551052598	1.9E-10	8.38E-09	ESCC-Normal
CA9	-2.098487343	2.898414656	0.000680426	0.005282944	ESCC-Normal
ADH1B	-2.093924521	0.671723373	9.42E-14	8.37E-12	ESCC-Normal
SGK2	-2.091907173	0.527760346	2.76E-19	1.09E-16	ESCC-Normal
MCM4	2.091473779	4.616090498	7.29E-17	1.46E-14	ESCC-Normal
CDKN3	2.091280676	3.249130036	4.9E-15	5.86E-13	ESCC-Normal
UCHL1	2.090075113	3.986884455	0.002466144	0.015522422	ESCC-Normal
NIPAL4	2.085983769	2.877622038	0.00000294	4.61E-05	ESCC-Normal
FGA	-2.084767789	0.374600627	1.88E-12	1.27E-10	ESCC-Normal
MAGEA3	2.084155122	1.950169269	0.001643526	0.011064892	ESCC-Normal
ARRB1	-2.083515714	1.283510344	1.16E-21	8.60E-19	ESCC-Normal
ECT2	2.077872063	4.379122089	1.52E-13	1.28E-11	ESCC-Normal
GUCA2B	-2.077705564	0.283221069	2.12E-13	1.73E-11	ESCC-Normal
ITLN1	-2.077558181	0.405455494	3.86E-15	4.75E-13	ESCC-Normal
HSPB7	-2.077166616	1.828002232	0.00000638	9.17E-05	ESCC-Normal
NUF2	2.076847884	2.767734498	1.43E-15	2.00E-13	ESCC-Normal
IGFALS	-2.074664973	0.468695282	2.93E-17	6.79E-15	ESCC-Normal
ARHGEF4	2.073845922	3.586232672	1.9E-09	6.62E-08	ESCC-Normal
CCNA1	2.072432827	2.074627153	0.000147515	0.001427981	ESCC-Normal
FABP5P7	2.072261507	4.349796394	0.00011751	0.001170506	ESCC-Normal
PRRX2	2.071958998	3.25054244	3.8E-10	1.56E-08	ESCC-Normal
HCAR2	2.069194515	2.722700972	0.000000027	7.23E-07	ESCC-Normal
DSP	2.068705737	7.802912174	0.00000258	4.10E-05	ESCC-Normal
DTL	2.068426195	3.05704715	1.17E-15	1.68E-13	ESCC-Normal
PROM1	-2.067502517	0.764527173	7.53E-11	3.60E-09	ESCC-Normal
PRAME	2.067494898	2.07427603	0.0000173	0.000220771	ESCC-Normal
CDHR2	-2.064595103	0.559161791	2.54E-18	7.61E-16	ESCC-Normal
FLNC	-2.060935317	2.684324827	0.000121706	0.001207532	ESCC-Normal
SYTL2	-2.058185925	1.215845824	6.25E-15	7.33E-13	ESCC-Normal
COL3A1	2.05717293	7.863507874	0.0000343	0.000401493	ESCC-Normal
PALM3	-2.056455343	0.587963488	2.85E-15	3.64E-13	ESCC-Normal
FGD4	-2.056262288	2.092857943	7.28E-17	1.46E-14	ESCC-Normal
PDGFD	-2.055232222	1.24403467	6.81E-15	7.92E-13	ESCC-Normal
SERPINA5	-2.053969146	0.426251394	3.92E-19	1.45E-16	ESCC-Normal
CNN1	-2.052291988	3.602626024	0.000767522	0.005856641	ESCC-Normal
ADORA2B	2.051827093	2.915607753	2.42E-14	2.44E-12	ESCC-Normal
REG3A	-2.048540047	0.354387679	1.48E-09	5.27E-08	ESCC-Normal
STMN1	2.046618978	4.60498663	2.89E-13	2.31E-11	ESCC-Normal
SYBU	-2.046329317	1.061371793	7.19E-16	1.09E-13	ESCC-Normal
AC015802.7	-2.04557205	0.705768788	1.25E-15	1.77E-13	ESCC-Normal
MAGI1	-2.044951304	1.948754121	2.67E-24	5.66E-21	ESCC-Normal
TCN1	-2.043727501	1.899794933	0.00017169	0.001626756	ESCC-Normal
ARFGEF3	-2.04256035	1.399833995	1.25E-10	5.75E-09	ESCC-Normal
TGM1	2.041048883	4.028850057	0.004289874	0.024659929	ESCC-Normal
FRMD1	-2.038354429	0.371744312	7.62E-15	8.78E-13	ESCC-Normal
TROAP	2.037847713	2.999438641	2.38E-16	4.06E-14	ESCC-Normal
PTK7	2.033727855	4.287670481	6.58E-13	4.94E-11	ESCC-Normal
JUP	2.033576912	8.741954154	0.000000725	1.34E-05	ESCC-Normal
TSPAN12	-2.033365898	1.244201036	5.61E-17	1.17E-14	ESCC-Normal
SUCLG2	-2.033194547	3.737582169	6.49E-24	1.10E-20	ESCC-Normal
MT-ND5	-2.033119669	10.22407887	8.11E-11	3.85E-09	ESCC-Normal
RCAN2	-2.032432589	1.980947246	1.31E-09	4.72E-08	ESCC-Normal
NR3C2	-2.028947547	0.830327017	2.88E-19	1.12E-16	ESCC-Normal
OLFM2	2.028641239	3.293616732	8.85E-08	2.06E-06	ESCC-Normal
GJA1	2.028197079	6.379678895	0.00000349	5.36E-05	ESCC-Normal
KIF11	2.027505106	3.736915395	1.76E-16	3.06E-14	ESCC-Normal
RAB17	-2.025523902	0.828627017	3.14E-16	5.14E-14	ESCC-Normal
MAOB	-2.024860845	2.438003686	0.00000274	4.33E-05	ESCC-Normal
SOWAHA	-2.024794088	0.530493776	4.32E-20	2.07E-17	ESCC-Normal
MYORG	-2.023047576	2.641578623	8.93E-15	1.00E-12	ESCC-Normal
TMEM45A	2.022894685	3.007484504	0.00000265	4.20E-05	ESCC-Normal
PLIN4	-2.022762717	1.334374219	7.61E-08	1.80E-06	ESCC-Normal
OGN	-2.022643749	1.369173062	3.24E-08	8.50E-07	ESCC-Normal
GATA5	-2.022134788	0.34660682	2.62E-19	1.05E-16	ESCC-Normal
RGS5	-2.020064251	3.757378898	1.77E-08	4.95E-07	ESCC-Normal
RAP1GAP	-2.019448617	2.435021793	1.76E-08	4.93E-07	ESCC-Normal
AC245041.1	2.018282483	2.643365186	0.00000944	0.000130203	ESCC-Normal
KLF2	-2.017610907	3.476924407	2.71E-10	1.15E-08	ESCC-Normal
LMOD1	-2.016326853	2.779068577	0.000394345	0.003307653	ESCC-Normal
CGNL1	-2.015846873	1.376783055	3.36E-10	1.39E-08	ESCC-Normal
MYO1A	-2.012141889	0.336610787	2.35E-21	1.52E-18	ESCC-Normal
ME3	-2.012048741	1.047608858	6.51E-18	1.77E-15	ESCC-Normal
NR2F2	-2.011267643	2.951003132	5.95E-14	5.54E-12	ESCC-Normal
FAM107B	-2.006970307	2.714214659	1.63E-11	9.08E-10	ESCC-Normal
HSPB1P1	2.005761997	5.207929975	0.000000546	1.05E-05	ESCC-Normal
UBL3	-2.005661417	3.767897799	1.77E-15	2.39E-13	ESCC-Normal
REPS2	-2.003755538	0.981628251	2.31E-19	9.55E-17	ESCC-Normal
IFI6	2.00202387	7.564156433	0.0000845	0.000881086	ESCC-Normal
NMRAL2P	2.001056043	2.846857774	0.002007484	0.013081006	ESCC-Normal
KIFC1	1.995933185	3.295860728	4.49E-17	9.77E-15	ESCC-Normal
CDHR5	-1.995482937	0.641355729	5.6E-15	6.61E-13	ESCC-Normal
REG4	-1.99530919	0.550200916	2.63E-08	7.05E-07	ESCC-Normal
PDPN	1.994945157	4.11994539	0.00000199	3.26E-05	ESCC-Normal
HNF1B	-1.991363113	0.31025672	6.37E-25	2.10E-21	ESCC-Normal
COL1A2	1.985833962	7.229908194	0.0000604	0.000658687	ESCC-Normal
KIF4A	1.984626605	2.947460602	1.13E-14	1.22E-12	ESCC-Normal
LRIG1	-1.983404496	3.246259479	1.1E-09	4.06E-08	ESCC-Normal
KIT	-1.983294171	1.520643224	2.12E-10	9.21E-09	ESCC-Normal
SERPINE1	1.980122686	5.8898926	0.000213622	0.001956373	ESCC-Normal
CKAP2	1.978335623	3.88103824	8.95E-18	2.36E-15	ESCC-Normal
CHRDL1	-1.977148662	1.511570609	0.0000212	0.000263827	ESCC-Normal
PTGIS	-1.976985806	1.671171084	0.00000467	6.95E-05	ESCC-Normal
FCGR3A	1.975973912	3.091218357	0.000000224	4.73E-06	ESCC-Normal
CLEC3B	-1.97364596	0.973367307	6.6E-13	4.95E-11	ESCC-Normal
ASPM	1.971965703	2.855814958	3.98E-15	4.89E-13	ESCC-Normal
PLK1	1.971810882	3.611122214	5.47E-14	5.12E-12	ESCC-Normal
PTGER3	-1.971066743	0.926763157	7.98E-13	5.83E-11	ESCC-Normal
HOXB7	1.9699899	2.957829078	6.96E-09	2.14E-07	ESCC-Normal
EFS	1.968505423	4.023931513	5.36E-11	2.66E-09	ESCC-Normal
PCDH1	-1.967774055	3.426762156	5.25E-08	1.31E-06	ESCC-Normal
GSTA1	-1.966626462	2.240677874	0.00929951	0.046463929	ESCC-Normal
GPD1L	-1.965948885	2.847401022	5.41E-14	5.07E-12	ESCC-Normal
MT-TF	-1.965415096	1.882560348	6.14E-10	2.39E-08	ESCC-Normal
MT1E	-1.965124305	5.038414785	0.000234999	0.002122061	ESCC-Normal
NTN4	-1.962888363	2.357801126	1.28E-11	7.26E-10	ESCC-Normal
PLAC8	-1.961730099	1.812079265	0.00000298	4.67E-05	ESCC-Normal
TREM2	1.961342126	2.693759356	6.28E-09	1.95E-07	ESCC-Normal
TMEM158	1.959664812	3.913156694	0.000000826	1.50E-05	ESCC-Normal
NECTIN4	1.959133546	4.258419983	0.00000233	3.74E-05	ESCC-Normal
BUB1B	1.955470377	2.948804109	7.92E-17	1.56E-14	ESCC-Normal
PCSK9	1.954287349	2.43086527	0.000000853	1.55E-05	ESCC-Normal
CDC25B	1.953686056	4.784821181	6.97E-12	4.25E-10	ESCC-Normal
KREMEN2	1.953649898	2.251209482	0.0000034	5.25E-05	ESCC-Normal
CDC6	1.951886487	2.80552569	1.14E-15	1.65E-13	ESCC-Normal
SH3GL2	-1.95003884	0.457706276	4.65E-17	1.00E-14	ESCC-Normal
C2orf72	-1.949835101	0.58238396	1.16E-16	2.16E-14	ESCC-Normal
ARTN	1.946762473	2.474625555	0.000000581	1.10E-05	ESCC-Normal
CMTM4	-1.945241239	2.895257282	5.26E-14	4.94E-12	ESCC-Normal
KLF9	-1.944510846	3.424050758	1.79E-08	4.99E-07	ESCC-Normal
CAB39L	-1.939946827	1.692647498	2.25E-16	3.86E-14	ESCC-Normal
B3GAT1	-1.939687104	0.324743187	8.22E-15	9.35E-13	ESCC-Normal
RNF128	-1.9395606	2.394393579	0.0000209	0.000261248	ESCC-Normal
SNTB1	-1.938678256	1.597229831	1.59E-14	1.65E-12	ESCC-Normal
PRR11	1.938519726	3.039568939	1.65E-15	2.24E-13	ESCC-Normal
FJX1	1.938424154	3.143397044	2.65E-13	2.14E-11	ESCC-Normal
CLU	-1.93602498	4.730810603	0.000141735	0.001378996	ESCC-Normal
RAET1L	1.935685498	2.83248516	0.000015	0.000195222	ESCC-Normal
ACKR3	1.933124929	4.912565712	0.000233231	0.002109944	ESCC-Normal
PGM5	-1.932124182	1.187606361	0.00000157	2.66E-05	ESCC-Normal
BHLHA15	-1.930901845	0.81789173	5.11E-11	2.55E-09	ESCC-Normal
GJB1	-1.930260498	0.333360661	5.69E-22	4.76E-19	ESCC-Normal
TMED6	-1.929459302	0.680351183	2.83E-16	4.72E-14	ESCC-Normal
KLHDC7B	1.929281586	2.27928796	0.000831741	0.006267006	ESCC-Normal
S100A11	1.929007523	10.51710889	2.62E-09	8.82E-08	ESCC-Normal
KIF23	1.928595324	2.908149123	9.34E-18	2.43E-15	ESCC-Normal
CKS1B	1.927652055	4.073409077	5.45E-17	1.14E-14	ESCC-Normal
BASP1	1.927547636	4.50983957	0.00000538	7.90E-05	ESCC-Normal
KIF13B	-1.924349462	2.208258666	8.25E-14	7.45E-12	ESCC-Normal
TMEM125	-1.92421444	1.531558827	3.86E-10	1.57E-08	ESCC-Normal
HS6ST2	1.923789145	2.167047945	6.85E-08	1.64E-06	ESCC-Normal
ABI3BP	-1.922197779	1.316210658	5.32E-08	1.32E-06	ESCC-Normal
DUSP4	-1.918751921	1.865893188	1.11E-08	3.25E-07	ESCC-Normal
SCGB2A1	-1.917640591	0.527244189	1.57E-12	1.08E-10	ESCC-Normal
PMAIP1	1.916726333	3.598682692	9.17E-14	8.18E-12	ESCC-Normal
KLK10	1.916076962	4.19015386	0.002142424	0.013805883	ESCC-Normal
KPNA2	1.915822138	4.681571168	3.3E-17	7.53E-15	ESCC-Normal
G6PD	1.914862105	5.748247185	0.0000026	4.13E-05	ESCC-Normal
FZD6	1.912904827	5.353191424	2.01E-14	2.05E-12	ESCC-Normal
TM4SF4	-1.911309352	0.375989365	9.55E-18	2.47E-15	ESCC-Normal
PTGES	1.907667169	3.442561114	0.00000253	4.04E-05	ESCC-Normal
MAGEA6	1.906358123	1.751411787	0.00149243	0.010217813	ESCC-Normal
A2ML1	1.906213889	3.793657156	0.010645156	0.051951192	ESCC-Normal
TFRC	1.90469253	5.608159681	0.000000157	3.45E-06	ESCC-Normal
BUB1	1.904571711	2.885199268	1.64E-15	2.23E-13	ESCC-Normal
ALG1L	1.904085285	2.632031138	2.75E-10	1.16E-08	ESCC-Normal
PLCB4	-1.903472619	1.578159482	4.63E-09	1.47E-07	ESCC-Normal
TGFB1	1.902024598	5.69626185	7.13E-12	4.33E-10	ESCC-Normal
RAD51AP1	1.900787788	3.043706672	2.4E-12	1.60E-10	ESCC-Normal
TPRXL	1.898363068	2.263209406	5.84E-08	1.43E-06	ESCC-Normal
SPRR4	1.893243124	2.088128479	0.001356968	0.009423926	ESCC-Normal
IQANK1	1.893091744	3.854996045	1.24E-08	3.59E-07	ESCC-Normal
UHRF1	1.892090932	3.018857035	1.81E-15	2.43E-13	ESCC-Normal
RASSF6	-1.890568442	1.777753329	0.000000113	2.56E-06	ESCC-Normal
C5orf34-AS1	1.890159201	2.278667692	6.76E-08	1.62E-06	ESCC-Normal
COL5A2	1.889501207	4.892218892	0.0000148	0.00019333	ESCC-Normal
GATM	-1.889145159	1.850318661	1.54E-09	5.46E-08	ESCC-Normal
LPIN2	-1.887779151	2.449119715	1.67E-13	1.40E-11	ESCC-Normal
AMTN	1.887209147	2.222251893	0.00277741	0.017139477	ESCC-Normal
HOXD13	1.884018942	1.772924487	0.000000377	7.51E-06	ESCC-Normal
MFAP4	-1.881473596	4.385337999	0.0000632	0.000685456	ESCC-Normal
HIF3A	-1.879518692	0.804788749	7.41E-12	4.48E-10	ESCC-Normal
ANXA1	1.877103311	7.481129719	0.000292314	0.002564411	ESCC-Normal
CRACR2B	-1.876013393	1.161892269	3.14E-11	1.64E-09	ESCC-Normal
FRMD6	1.875183687	4.023986016	1.82E-11	1.00E-09	ESCC-Normal
SPHK1	1.871785484	3.491810608	3.11E-11	1.62E-09	ESCC-Normal
TRPV4	1.869409673	2.743824779	8.9E-10	3.35E-08	ESCC-Normal
ARL4C	1.868809616	4.37178916	9.1E-11	4.27E-09	ESCC-Normal
MSLN	-1.867259606	1.479536544	0.000275177	0.002435651	ESCC-Normal
CLDN23	-1.865458777	1.78039944	5.41E-13	4.13E-11	ESCC-Normal
ROR1	-1.865284659	1.136874802	2.89E-15	3.66E-13	ESCC-Normal
PLLP	-1.864665381	1.614143642	8.48E-13	6.17E-11	ESCC-Normal
LINC00519	1.862886607	1.93118861	0.000000421	8.29E-06	ESCC-Normal
E2F7	1.860349079	2.29682524	1.28E-12	9.02E-11	ESCC-Normal
NTRK2	1.860026937	2.75436515	0.00220618	0.014132439	ESCC-Normal
TMPRSS11E	1.859459649	3.216540179	0.007326401	0.03816832	ESCC-Normal
FAM174B	-1.858015623	1.563559351	1.04E-14	1.14E-12	ESCC-Normal
ICA1	-1.857723782	1.199619735	1.21E-11	6.94E-10	ESCC-Normal
SMIM22	-1.856220089	1.162406956	0.000000106	2.43E-06	ESCC-Normal
MMP14	1.856059781	6.409852092	3.54E-11	1.82E-09	ESCC-Normal
AKR7L	-1.854783209	0.546988067	2.61E-22	2.30E-19	ESCC-Normal
HDC	-1.854190138	0.519913407	3.75E-20	1.81E-17	ESCC-Normal
PARD6G	1.852933673	3.454505829	1.48E-11	8.29E-10	ESCC-Normal
IGHG1	1.851663127	7.320355802	0.004093999	0.023726751	ESCC-Normal
CTSV	1.850334092	2.968518324	0.00000329	5.10E-05	ESCC-Normal
IL36RN	1.849388214	2.530160717	0.001594083	0.010778421	ESCC-Normal
RECQL4	1.849124026	3.20960412	1.98E-16	3.42E-14	ESCC-Normal
SLC44A3	-1.848491525	1.641391453	2.31E-11	1.24E-09	ESCC-Normal
KLRG2	1.847862622	2.340126221	0.00000118	2.07E-05	ESCC-Normal
APOC1	1.847498395	2.863764552	0.00000817	0.000114353	ESCC-Normal
CD44	1.846390868	6.461279349	3.06E-10	1.27E-08	ESCC-Normal
RUNX3	1.846244955	3.179915378	9.1E-10	3.42E-08	ESCC-Normal
SQLE	1.845281921	4.755866979	1.32E-08	3.80E-07	ESCC-Normal
PLAC9	-1.845136596	1.434301466	2.09E-13	1.71E-11	ESCC-Normal
PLA2G10	-1.84451126	0.844425334	1.12E-12	8.03E-11	ESCC-Normal
OLFM4	-1.843943032	1.326178778	0.000567997	0.004522289	ESCC-Normal
APOBEC2	-1.843777576	0.614341246	1.6E-16	2.86E-14	ESCC-Normal
FAM83B	1.840802147	3.54878405	8.12E-09	2.46E-07	ESCC-Normal
RFC4	1.840393661	3.518505442	6.65E-15	7.76E-13	ESCC-Normal
CALML3	1.837622403	2.246271908	1.25E-08	3.62E-07	ESCC-Normal
LCAL1	1.837574506	1.706441697	0.000104303	0.001056127	ESCC-Normal
HRH2	-1.83663841	1.186039922	5.09E-09	1.61E-07	ESCC-Normal
B3GNT7	-1.835660805	2.209702535	0.000000027	7.23E-07	ESCC-Normal
TGFBR3	-1.835215683	2.025639342	0.000000173	3.74E-06	ESCC-Normal
HJURP	1.834726995	2.729607361	3.26E-13	2.57E-11	ESCC-Normal
AHCYL2	-1.834614574	2.64343703	2.67E-17	6.27E-15	ESCC-Normal
WNT5A	1.83359987	3.743863792	0.0000143	0.000187184	ESCC-Normal
SAMD9	1.832382915	4.502341004	0.0000798	0.000838899	ESCC-Normal
PCNA	1.832062901	6.628439119	1.26E-14	1.35E-12	ESCC-Normal
FAM83H	1.83154545	5.998106303	0.000000215	4.55E-06	ESCC-Normal
FOXN1	1.831394494	2.698037348	0.0000518	0.000575659	ESCC-Normal
S100A3	1.831197483	2.48720863	2.93E-10	1.23E-08	ESCC-Normal
P2RY14	-1.830709511	0.929884902	4.24E-15	5.13E-13	ESCC-Normal
RGL3	-1.829067644	0.61579409	6.37E-15	7.46E-13	ESCC-Normal
EXO1	1.827299206	2.441212576	1E-15	1.47E-13	ESCC-Normal
LGALS1	1.826954938	7.297181937	0.00000495	7.33E-05	ESCC-Normal
NDC80	1.826665809	2.711328416	3.71E-12	2.38E-10	ESCC-Normal
ARL4D	1.825863741	3.832083521	0.000000822	1.50E-05	ESCC-Normal
PADI3	1.824952714	2.165515807	0.001178262	0.008399779	ESCC-Normal
ARHGDIG	-1.823289024	0.354858708	5.32E-21	3.16E-18	ESCC-Normal
SIK2	-1.821174901	2.920597869	6.29E-20	2.88E-17	ESCC-Normal
S100A14	1.820587158	7.148897334	0.001905819	0.012531029	ESCC-Normal
SCD	1.819797681	6.284181228	0.000000363	7.26E-06	ESCC-Normal
EFNB1	1.819670805	5.549666155	3.1E-09	1.03E-07	ESCC-Normal
MELTF	1.819116523	2.475655491	1.99E-08	5.47E-07	ESCC-Normal
FGFR3	1.815165873	4.850483794	0.0000161	0.000207324	ESCC-Normal
CAPN13	-1.815004415	0.934229258	8.53E-08	1.99E-06	ESCC-Normal
FAM83E	-1.814451534	2.053398523	0.00000466	6.94E-05	ESCC-Normal
NUDT1	1.813581701	3.196458523	4.46E-17	9.75E-15	ESCC-Normal
NRM	1.813254088	4.103729939	1.29E-18	4.21E-16	ESCC-Normal
TINCR	1.812012864	2.569188573	0.000000296	6.06E-06	ESCC-Normal
GINS2	1.810406495	2.653631145	9.13E-14	8.16E-12	ESCC-Normal
TFF3	-1.809276239	1.357263934	0.000217364	0.001985137	ESCC-Normal
CXCL14	1.806669005	6.796107831	0.00287609	0.017638534	ESCC-Normal
ITIH5	-1.806452063	1.022202619	6.18E-13	4.68E-11	ESCC-Normal
MAD2L1	1.805931184	2.931923709	1.58E-15	2.17E-13	ESCC-Normal
TMEM40	1.805815433	2.747153177	0.0000324	0.000382163	ESCC-Normal
LMNB1	1.805029524	3.959128607	4.43E-13	3.42E-11	ESCC-Normal
CDCA8	1.804324774	3.669333216	3.61E-13	2.82E-11	ESCC-Normal
ERO1B	-1.804320728	1.95290574	7.72E-09	2.35E-07	ESCC-Normal
CKAP2L	1.800770798	2.423309996	4.08E-15	5.00E-13	ESCC-Normal
HMMR	1.798558705	2.844139757	4.03E-13	3.13E-11	ESCC-Normal
GINS1	1.797465985	2.824804781	2.87E-15	3.65E-13	ESCC-Normal
SLC28A2	-1.797158166	0.296994301	9.35E-14	8.32E-12	ESCC-Normal
PPP2R2C	1.795591815	2.660470846	0.0000117	0.000157579	ESCC-Normal
MAGEA4	1.79280845	1.685442785	0.004086368	0.023696387	ESCC-Normal
RNU6-418P	-1.792730028	0.91661286	1.25E-11	7.14E-10	ESCC-Normal
MTATP8P2	-1.79267347	2.557227993	4.56E-08	1.15E-06	ESCC-Normal
MTCO1P12	-1.792539454	6.230523299	4.93E-08	1.23E-06	ESCC-Normal
NCAPG	1.792471036	2.810612174	1.12E-14	1.22E-12	ESCC-Normal
ETV4	1.791664402	3.285421229	0.00000143	2.45E-05	ESCC-Normal
FBP2	-1.790283408	0.489016851	1.37E-17	3.42E-15	ESCC-Normal
SLC16A7	-1.789062426	1.342523721	5.7E-11	2.81E-09	ESCC-Normal
C16orf74	1.787375163	2.468892895	1.83E-09	6.41E-08	ESCC-Normal
SNX10	1.787252685	2.784797817	3.11E-11	1.62E-09	ESCC-Normal
TMPRSS13	1.781994051	2.261485476	4.84E-08	1.21E-06	ESCC-Normal
NCAPH	1.781908064	2.445796464	2.26E-16	3.87E-14	ESCC-Normal
COL2A1	-1.78172136	0.597542642	1.65E-08	4.64E-07	ESCC-Normal
DEPDC1	1.780937624	2.452612291	1.45E-14	1.53E-12	ESCC-Normal
ZNF185	1.780571308	4.99451067	0.000117805	0.00117286	ESCC-Normal
TGFBR2	-1.780124361	3.850862732	8.72E-09	2.62E-07	ESCC-Normal
NFATC2	-1.774996163	1.649521672	1.1E-11	6.38E-10	ESCC-Normal
CDCA7	1.774517382	3.42874479	2.74E-09	9.19E-08	ESCC-Normal
COL5A1	1.77309171	4.942504627	0.000172026	0.001629677	ESCC-Normal
WFDC5	1.773043035	2.37974645	0.0000662	0.000714682	ESCC-Normal
EVPL	1.770852715	4.924571052	0.000148691	0.001438189	ESCC-Normal
CGN	-1.768067577	2.010730202	1.49E-08	4.24E-07	ESCC-Normal
GNG7	-1.767849936	1.031466711	8.18E-12	4.87E-10	ESCC-Normal
SLC40A1	-1.766224758	3.705706733	0.00000152	2.58E-05	ESCC-Normal
PRRT1B	-1.764568878	0.377756238	1.24E-19	5.33E-17	ESCC-Normal
GFRA1	-1.763984905	0.905582273	0.00000028	5.77E-06	ESCC-Normal
WNK4	-1.76227858	0.634743714	8.61E-16	1.29E-13	ESCC-Normal
CCT8P1	-1.762140754	0.997779337	3.75E-19	1.39E-16	ESCC-Normal
PKP3	1.762105343	5.936695413	0.0000126	0.000168657	ESCC-Normal
SERPINA1	-1.761439513	2.651023633	0.000024	0.000294456	ESCC-Normal
MYZAP	-1.760424824	0.700844936	1.1E-16	2.06E-14	ESCC-Normal
MCM7	1.759095543	5.13447074	8.19E-12	4.87E-10	ESCC-Normal
IGFL1	1.75871317	2.50761165	0.005108625	0.028420733	ESCC-Normal
RGN	-1.758497066	0.487137368	3.43E-23	4.34E-20	ESCC-Normal
ACSL5	-1.758471489	2.185120743	0.00000122	2.13E-05	ESCC-Normal
TMEM154	1.756050905	2.95022735	0.0000014	2.40E-05	ESCC-Normal
NECTIN3	-1.755958522	1.194256178	2.49E-12	1.65E-10	ESCC-Normal
HES4	1.755396816	4.402474378	5.41E-08	1.34E-06	ESCC-Normal
ABCA8	-1.753857421	0.538208972	1.51E-16	2.74E-14	ESCC-Normal
PLCXD3	-1.75312389	0.301285713	8.1E-19	2.80E-16	ESCC-Normal
MYO5C	-1.752811264	1.678428032	2.6E-10	1.11E-08	ESCC-Normal
NEFL	1.749834459	2.663348672	0.003280624	0.019719288	ESCC-Normal
AURKA	1.748463216	3.45452776	3.32E-15	4.15E-13	ESCC-Normal
DAPK1	-1.747306535	1.931119159	2.01E-09	6.94E-08	ESCC-Normal
ITM2A	-1.746502992	2.070180805	4.44E-08	1.12E-06	ESCC-Normal
SKA3	1.746439162	2.671067098	3.9E-14	3.75E-12	ESCC-Normal
ORC1	1.745054686	2.519292541	1.58E-14	1.64E-12	ESCC-Normal
SVIP	-1.743952309	1.680574377	1.77E-08	4.95E-07	ESCC-Normal
BPIFB1	-1.742293059	1.076243625	0.001690606	0.011330513	ESCC-Normal
P2RY1	1.742277002	2.700970573	0.0000324	0.000382524	ESCC-Normal
FAM189A2	-1.740469137	0.592515924	3.18E-25	1.11E-21	ESCC-Normal
ANO1	1.739338094	5.179138452	0.002933592	0.017939348	ESCC-Normal
AC004982.2	-1.738680832	0.824400258	3.03E-16	5.00E-14	ESCC-Normal
CXCL9	1.738151599	3.432976473	0.00173572	0.011581925	ESCC-Normal
SERPINH1	1.738050667	5.254335325	5.12E-08	1.28E-06	ESCC-Normal
KIF14	1.737128063	2.24899356	2.56E-15	3.32E-13	ESCC-Normal
C4orf19	-1.73595999	0.850059414	2.99E-11	1.58E-09	ESCC-Normal
MAFB	1.735354828	5.00751358	1.26E-08	3.64E-07	ESCC-Normal
GTSE1	1.734917128	2.697909359	7.08E-14	6.50E-12	ESCC-Normal
SOX2	1.734729598	4.351553045	0.007587256	0.039234934	ESCC-Normal
STC2	1.734569684	2.156669317	4.73E-08	1.19E-06	ESCC-Normal
GPRC5B	-1.734215018	1.76725656	3.37E-11	1.75E-09	ESCC-Normal
FER1L4	-1.733749049	0.838779324	8E-12	4.78E-10	ESCC-Normal
ADCY6	-1.73302394	1.849287173	3.49E-15	4.32E-13	ESCC-Normal
MTCO1P40	-1.732162623	3.812397897	4.44E-08	1.12E-06	ESCC-Normal
LAD1	1.731983719	6.30345524	0.0000107	0.000145299	ESCC-Normal
FCGBP	-1.729410264	1.577836875	0.00000538	7.90E-05	ESCC-Normal
PRRG4	1.7285667	4.550072683	0.000000048	1.20E-06	ESCC-Normal
SPRR2B	1.728235053	2.361772424	0.006551752	0.034856099	ESCC-Normal
LTF	-1.727643892	1.504246938	0.001606085	0.01085217	ESCC-Normal
MTARC2	-1.727286358	1.913230504	3.9E-11	1.99E-09	ESCC-Normal
GNGT1	1.727071085	1.704803015	3.07E-14	3.03E-12	ESCC-Normal
PGLYRP4	1.726494162	2.156769402	0.0000586	0.000641651	ESCC-Normal
ANG	-1.726297027	1.215328203	1.62E-15	2.21E-13	ESCC-Normal
PRR7	1.725325863	3.233543864	4.57E-11	2.30E-09	ESCC-Normal
ASB11	-1.724017973	0.231702281	9.95E-16	1.47E-13	ESCC-Normal
LEPR	-1.723135201	1.448177963	1.89E-10	8.36E-09	ESCC-Normal
MSN	1.722795275	6.956808692	6.44E-10	2.49E-08	ESCC-Normal
KRT1	1.720269103	2.850945714	0.027325197	0.110496357	ESCC-Normal
HROB	1.720221402	2.355333983	3.91E-17	8.75E-15	ESCC-Normal
CYP2C18	-1.719261697	1.600708353	0.0000058	8.45E-05	ESCC-Normal
JAG2	1.718731537	3.649118127	7.36E-09	2.25E-07	ESCC-Normal
OLFML2B	1.718440558	2.774603625	0.00000109	1.92E-05	ESCC-Normal
GSTP1	1.717794918	8.825849258	7.34E-09	2.24E-07	ESCC-Normal
ALDH6A1	-1.717294735	2.404810327	1.99E-13	1.64E-11	ESCC-Normal
SIDT2	-1.716313564	2.786923412	1.12E-17	2.84E-15	ESCC-Normal
RETREG1	-1.715455889	1.661861832	4.27E-10	1.73E-08	ESCC-Normal
SPRR3	1.71376466	5.729637437	0.049069537	0.255728051	ESCC-Normal
MIR145	-1.712675588	1.872031115	0.000112922	0.001132213	ESCC-Normal
SLC25A4	-1.712143142	2.652364135	2.67E-10	1.13E-08	ESCC-Normal
PIMREG	1.712101063	2.212454934	2.75E-11	1.46E-09	ESCC-Normal
HEPHL1	1.71184024	2.02001101	0.000214744	0.001965134	ESCC-Normal
H2AC8	1.710592778	2.51827979	0.000000594	1.13E-05	ESCC-Normal
BNIP5	-1.709457803	0.270161475	1.94E-15	2.58E-13	ESCC-Normal
AJUBA	1.709172524	3.509969956	2.63E-11	1.40E-09	ESCC-Normal
KIF18A	1.708258162	2.300956226	1.18E-15	1.69E-13	ESCC-Normal
BMP7	1.707188422	3.748160183	0.000347544	0.00297258	ESCC-Normal
JADE1	-1.705731862	1.833070981	4.03E-17	8.94E-15	ESCC-Normal
ABCA12	1.705388084	2.167529772	0.0000201	0.000251724	ESCC-Normal
BX470102.2	1.705059494	2.330457509	0.000000758	1.39E-05	ESCC-Normal
NMB	1.703899507	3.678170736	0.000000546	1.05E-05	ESCC-Normal
DUSP7	1.703763925	4.396357964	1.21E-08	3.53E-07	ESCC-Normal
PFN2	1.703751536	5.194042131	0.0000168	0.000215596	ESCC-Normal
PPP1R12B	-1.703398656	2.387241322	0.0000498	0.00055612	ESCC-Normal
PKIB	-1.701707096	0.984238175	3.21E-11	1.67E-09	ESCC-Normal
CADPS2	-1.70114597	1.879458768	1.73E-09	6.07E-08	ESCC-Normal
NCCRP1	1.700916304	3.536558447	0.017006701	0.075642334	ESCC-Normal
FAM149A	-1.700345982	0.852821082	3.07E-18	8.98E-16	ESCC-Normal
PLEKHB1	-1.700300998	0.833142399	7.94E-14	7.21E-12	ESCC-Normal
ELOVL5	1.699581207	4.55554436	3.23E-12	2.09E-10	ESCC-Normal
SPRR2F	1.698922173	3.055445547	0.022845327	0.096128955	ESCC-Normal
MINDY1	-1.698471665	2.759623889	7.96E-13	5.83E-11	ESCC-Normal
GCNT1	-1.697822979	1.175459883	1.22E-12	8.69E-11	ESCC-Normal
ESPN	1.697051226	2.64102743	0.00000123	2.14E-05	ESCC-Normal
OAS2	1.696435436	4.572670442	0.00000594	8.63E-05	ESCC-Normal
BTBD11	1.695945828	2.561425996	0.000000662	1.24E-05	ESCC-Normal
FCER1G	1.695856993	4.940622071	0.00000158	2.67E-05	ESCC-Normal
CHAD	-1.695001528	0.614921188	1.94E-11	1.06E-09	ESCC-Normal
BCL11B	1.694648432	2.601506945	7.66E-10	2.93E-08	ESCC-Normal
HOXD9	1.694064729	2.002235342	7.07E-12	4.29E-10	ESCC-Normal
ALDH3B1	-1.694031409	1.52749723	9.96E-12	5.81E-10	ESCC-Normal
MAMDC2	-1.69340227	1.425392787	0.00000324	5.03E-05	ESCC-Normal
RALGAPA2	-1.693356982	2.409486101	9.26E-13	6.69E-11	ESCC-Normal
ADAMTS12	1.692853033	1.930881175	0.000000433	8.50E-06	ESCC-Normal
MT-CO1	-1.692474789	13.37397867	4.53E-08	1.14E-06	ESCC-Normal
CLDN4	1.692398169	4.442393008	0.000448668	0.003684767	ESCC-Normal
HNF1A	-1.691994651	0.262765078	3.05E-24	5.96E-21	ESCC-Normal
ARHGAP23	1.691610977	4.862082583	3.82E-10	1.56E-08	ESCC-Normal
IGHG3	1.691443465	4.300478631	0.004650598	0.026301019	ESCC-Normal
GBP1P1	1.686794517	2.581602376	1.51E-08	4.29E-07	ESCC-Normal
CYP4F11	1.685922079	3.381664472	0.021628048	0.092028207	ESCC-Normal
IL1RAP	1.685501924	2.874218267	1.36E-08	3.90E-07	ESCC-Normal
MCM5	1.685364801	4.091360493	1.78E-14	1.83E-12	ESCC-Normal
MISP3	-1.685128717	1.614548819	3.63E-11	1.87E-09	ESCC-Normal
SULF2	1.685095534	5.084061212	0.000000693	1.29E-05	ESCC-Normal
H2BC12	1.683405426	5.603320997	0.00000051	9.85E-06	ESCC-Normal
SPNS2	-1.682918643	2.599624814	0.0000183	0.000231441	ESCC-Normal
SPRR2C	1.682617705	2.976161711	0.023578346	0.098550457	ESCC-Normal
DUOX2	-1.681007747	2.577337945	0.000157364	0.001509554	ESCC-Normal
SULT2A1	-1.680910132	0.250081626	6.77E-14	6.25E-12	ESCC-Normal
FST	1.68037878	4.057615559	0.000292903	0.00256769	ESCC-Normal
PPP1R13L	1.680261748	4.934426878	0.000000429	8.42E-06	ESCC-Normal
PLA2G4E	1.679456549	2.019648394	0.000537246	0.004305719	ESCC-Normal
CLDN7	1.67904556	3.959817492	0.0000751	0.000799037	ESCC-Normal
COL5A3	1.678183277	3.088296542	0.0000045	6.71E-05	ESCC-Normal
CAVIN2	-1.677663432	2.3984145	0.0000176	0.000224466	ESCC-Normal
DMKN	1.675820918	3.658717066	0.00119448	0.008498065	ESCC-Normal
SLC39A14	-1.675801881	3.983108853	0.00000001	2.97E-07	ESCC-Normal
KCNS3	1.675484287	2.896987303	0.00000391	5.95E-05	ESCC-Normal
AC006042.1	-1.675169995	0.747947869	7.88E-15	9.03E-13	ESCC-Normal
NPDC1	-1.674987297	3.132427011	8.49E-09	2.56E-07	ESCC-Normal
SERPINE2	1.674978539	3.229481659	0.0000354	0.000413401	ESCC-Normal
CASC9	1.67473777	2.08418931	0.000000351	7.04E-06	ESCC-Normal
MT-TP	-1.67365124	10.42448574	0.0000148	0.000193506	ESCC-Normal
TCEA3	-1.673387889	2.889418698	1.5E-09	5.33E-08	ESCC-Normal
AC006453.1	-1.673270414	0.247224395	4.17E-15	5.07E-13	ESCC-Normal
DAPL1	1.670154969	3.041814065	0.011633637	0.055916543	ESCC-Normal
FAM83A-AS1	1.668298631	1.87284173	0.0000397	0.000455928	ESCC-Normal
ARSI	1.668161597	2.235208583	0.00000177	2.95E-05	ESCC-Normal
SLC2A4	-1.667581746	1.044192542	0.000000145	3.21E-06	ESCC-Normal
CTSC	1.666351533	3.618924364	0.000000121	2.74E-06	ESCC-Normal
SULF1	1.66615526	3.786472722	0.000113124	0.00113402	ESCC-Normal
IFI27	1.665438806	5.926887475	0.000315187	0.002732001	ESCC-Normal
DUSP9	1.665183533	1.639337687	1.72E-08	4.82E-07	ESCC-Normal
BCL2L15	-1.664846292	0.345309825	1.01E-19	4.47E-17	ESCC-Normal
MTCO1P2	-1.664701988	1.939287659	2.07E-09	7.13E-08	ESCC-Normal
MMRN1	-1.663229332	0.866961225	5.27E-10	2.08E-08	ESCC-Normal
IFFO2	1.662581132	4.452162873	0.000000529	1.02E-05	ESCC-Normal
SPARC	1.661765907	7.096441119	0.0000271	0.000326978	ESCC-Normal
PNPLA7	-1.6602231	0.669877192	2.59E-22	2.30E-19	ESCC-Normal
PYCARD	1.660036554	3.98240013	0.000000025	6.74E-07	ESCC-Normal
STON2	1.659963718	3.099318055	3.46E-08	9.02E-07	ESCC-Normal
SEMA3B-AS1	-1.658607732	0.828350906	1.27E-13	1.09E-11	ESCC-Normal
CYFIP2	-1.658350848	1.543290127	0.000000106	2.43E-06	ESCC-Normal
ZNF69	-1.657715583	0.644443612	2.47E-19	9.99E-17	ESCC-Normal
SERPINB2	1.657215442	2.87108146	0.007201544	0.037676394	ESCC-Normal
GMPR	-1.657148652	1.355613195	5.02E-10	2.00E-08	ESCC-Normal
FOSL1	1.655804119	4.993360025	0.000222951	0.00202725	ESCC-Normal
ATP8B1	-1.654754421	3.680174991	2.93E-09	9.76E-08	ESCC-Normal
CELSR2	1.654099155	4.3869906	0.000000145	3.21E-06	ESCC-Normal
TMEM45B	-1.654002883	2.549872454	0.000527385	0.004241559	ESCC-Normal
SKA1	1.652991985	2.32230541	4.55E-14	4.34E-12	ESCC-Normal
TUSC3	1.652832834	3.305384107	0.000000254	5.29E-06	ESCC-Normal
ERVMER34-1	1.651719267	2.063243447	8.92E-09	2.68E-07	ESCC-Normal
B3GNT5	1.651164437	3.84571828	2.16E-08	5.92E-07	ESCC-Normal
PRUNE2	-1.650835305	1.366967188	0.000170223	0.001615434	ESCC-Normal
AL133370.1	-1.649826839	0.448760055	1.65E-12	1.13E-10	ESCC-Normal
AIM2	1.648018805	2.195660533	0.000641718	0.005027738	ESCC-Normal
LRRC26	-1.647904234	0.513806224	4.31E-10	1.75E-08	ESCC-Normal
FNDC5	-1.646150163	0.754758323	7.13E-11	3.43E-09	ESCC-Normal
UNC5CL	-1.646124339	0.732750058	2.74E-15	3.52E-13	ESCC-Normal
GALNT14	1.645990263	2.392066796	3.35E-09	1.10E-07	ESCC-Normal
VANGL2	1.645413346	3.898002589	0.000000369	7.37E-06	ESCC-Normal
FAM110A	1.642879054	3.672750734	2.78E-13	2.23E-11	ESCC-Normal
TRIB3	1.642263793	3.307623826	3.59E-08	9.33E-07	ESCC-Normal
SLC1A1	-1.641275966	1.267973411	9.28E-12	5.45E-10	ESCC-Normal
ATP1A2	-1.640550154	0.821149379	0.00000637	9.17E-05	ESCC-Normal
ACSM3	-1.639922176	0.485320037	1.84E-18	5.73E-16	ESCC-Normal
CYP24A1	1.639222783	2.080098082	0.0005323	0.004273	ESCC-Normal
CHST2	1.638229789	3.198016126	0.000260536	0.002323357	ESCC-Normal
KLK7	1.636829983	3.689151634	0.008874592	0.044694102	ESCC-Normal
ORM2	-1.636805586	0.346073337	3.78E-13	2.95E-11	ESCC-Normal
HBA2	-1.636597456	2.521607803	0.000185087	0.001735161	ESCC-Normal
SIGLEC11	-1.635636299	0.308688711	9.87E-17	1.87E-14	ESCC-Normal
RBM47	-1.633573442	3.660814998	1.06E-08	3.14E-07	ESCC-Normal
LMNB2	1.633211597	4.958868327	6.45E-13	4.85E-11	ESCC-Normal
CDCA2	1.632862836	2.452829586	3.57E-12	2.30E-10	ESCC-Normal
HOXC13	1.632679266	1.748826569	5.29E-11	2.62E-09	ESCC-Normal
IRF6	1.632212655	5.987464866	0.00000387	5.88E-05	ESCC-Normal
CDA	1.631918306	3.864034178	0.007155316	0.037497263	ESCC-Normal
TIMELESS	1.630760701	3.464219679	3.74E-14	3.62E-12	ESCC-Normal
PPARG	-1.629536811	1.179318921	2.5E-09	8.42E-08	ESCC-Normal
FOXA1	-1.629453472	2.755521358	0.00153084	0.010442289	ESCC-Normal
RCC2	1.628792393	5.923204832	4.2E-15	5.10E-13	ESCC-Normal
SLC2A12	-1.62864542	1.687816805	0.00000139	2.38E-05	ESCC-Normal
EEF1AKMT4	1.628083887	2.945984979	1.47E-12	1.02E-10	ESCC-Normal
AC008556.1	1.627546092	2.252902923	5.17E-09	1.63E-07	ESCC-Normal
CST6	1.626855668	2.538185807	0.003721467	0.021896594	ESCC-Normal
SLC3A2	1.625376108	5.697601325	1.69E-11	9.37E-10	ESCC-Normal
CLEC2B	1.624861434	3.168944931	0.00000561	8.21E-05	ESCC-Normal
CENPM	1.62378541	2.668376834	9.96E-13	7.18E-11	ESCC-Normal
TP73	1.623453859	2.168034605	9.35E-09	2.79E-07	ESCC-Normal
HABP2	-1.623327671	0.288819339	7.29E-20	3.31E-17	ESCC-Normal
FILIP1L	-1.62329474	3.076088342	0.00000594	8.63E-05	ESCC-Normal
BICD2	1.622962412	5.200667868	0.000000013	3.75E-07	ESCC-Normal
IFITM1	1.622083881	5.484394241	0.0000148	0.000192955	ESCC-Normal
GJB4	1.621785406	2.012980509	0.00000299	4.68E-05	ESCC-Normal
PGPEP1	-1.62067501	1.691096882	5.33E-14	5.00E-12	ESCC-Normal
SOD3	-1.619009921	4.120154061	0.000437251	0.003608959	ESCC-Normal
WDHD1	1.618703141	2.525008926	2.83E-16	4.72E-14	ESCC-Normal
IQGAP3	1.617706473	3.145416273	2.97E-11	1.56E-09	ESCC-Normal
IGHJ3P	-1.617548816	1.824383228	0.000653938	0.005107677	ESCC-Normal
RNASE7	1.615980361	2.412470845	0.005626249	0.030787392	ESCC-Normal
MSC	1.615804874	2.780773741	0.000141731	0.001378996	ESCC-Normal
PBXIP1	-1.614511912	4.43428007	9.69E-12	5.67E-10	ESCC-Normal
KLC3	1.614400063	2.152542105	0.000000191	4.10E-06	ESCC-Normal
PRNP	1.613912275	6.785733387	2.91E-08	7.74E-07	ESCC-Normal
LYVE1	-1.612861436	1.049967936	0.000000336	6.79E-06	ESCC-Normal
PRELP	-1.611863047	2.256326033	0.000145515	0.001411382	ESCC-Normal
HOXC10	1.611360899	1.931855829	0.00000439	6.56E-05	ESCC-Normal
H2BC8	1.609929279	2.170196527	0.00000234	3.76E-05	ESCC-Normal
ATP1B1	-1.609315472	6.261539465	0.0000111	0.00015074	ESCC-Normal
RHPN2	-1.608448803	1.88202547	0.00000022	4.66E-06	ESCC-Normal
FENDRR	-1.606801029	0.982599286	9.8E-09	2.92E-07	ESCC-Normal
RAC2	1.606643326	4.227648164	0.00000577	8.42E-05	ESCC-Normal
GPT	-1.604756408	0.845378957	1.03E-16	1.94E-14	ESCC-Normal
AC008870.5	-1.602870577	0.329013087	1.61E-17	3.95E-15	ESCC-Normal
GMDS	-1.602410397	2.750731538	5.87E-10	2.30E-08	ESCC-Normal
RASEF	-1.602392471	2.016003416	0.000000861	1.56E-05	ESCC-Normal
SAPCD2	1.600890852	3.182170308	0.000000299	6.10E-06	ESCC-Normal
ADGRD1	-1.600500833	0.486497112	7E-18	1.88E-15	ESCC-Normal
RNASE1	-1.600078501	5.496786598	0.000106802	0.001078311	ESCC-Normal
TTYH3	1.599787014	5.281442422	2.98E-09	9.93E-08	ESCC-Normal
CA12	1.598982949	5.108340289	0.000371267	0.003142469	ESCC-Normal
CDCA3	1.597268005	2.397411438	1.22E-14	1.32E-12	ESCC-Normal
HOMER3	1.595827059	2.664376763	1.67E-12	1.14E-10	ESCC-Normal
IFIT3	1.594948812	4.088944932	0.00034077	0.002922637	ESCC-Normal
TNS1	-1.59469611	3.80622952	0.000289003	0.002540245	ESCC-Normal
MTND5P11	-1.594507891	1.349643681	3.1E-12	2.02E-10	ESCC-Normal
TMEM79	1.594238255	3.680721228	0.0000591	0.000646462	ESCC-Normal
GCNT4	-1.594010247	1.100210428	1.32E-12	9.28E-11	ESCC-Normal
ABCA13	1.592263057	1.671087384	0.0000564	0.000620286	ESCC-Normal
MYOCD	-1.591554823	0.791432675	8.88E-08	2.07E-06	ESCC-Normal
PAX9	1.590547054	2.757265111	0.000766989	0.005854077	ESCC-Normal
CD9	1.589978831	6.519610666	0.000000635	1.19E-05	ESCC-Normal
CCL20	1.588874438	2.934313908	0.00446073	0.025479414	ESCC-Normal
MYO1B	1.588080705	4.432537367	1.31E-08	3.76E-07	ESCC-Normal
GBP1	1.587986565	4.073074355	0.0000431	0.000491184	ESCC-Normal
GPRIN1	1.587149418	2.501240419	4.09E-10	1.66E-08	ESCC-Normal
MCM10	1.586820418	2.022764331	9.2E-14	8.20E-12	ESCC-Normal
RNA5SP111	-1.586675	0.662475614	4.18E-09	1.35E-07	ESCC-Normal
CDH24	1.578829707	2.797617911	8.68E-13	6.31E-11	ESCC-Normal
CRCT1	1.578056431	3.657410701	0.038347993	0.208028244	ESCC-Normal
PLAAT3	-1.57715827	1.949734971	0.00000482	7.15E-05	ESCC-Normal
TNS2	-1.576162148	2.868284363	1.32E-08	3.80E-07	ESCC-Normal
JAG1	1.574585122	5.329407138	0.00000132	2.28E-05	ESCC-Normal
CEACAM5	-1.572643869	3.798363982	0.041997079	0.154202064	ESCC-Normal
ST6GALNAC2	1.572067997	2.645927625	1.29E-09	4.68E-08	ESCC-Normal
RAD51	1.571763481	2.4176599	5.15E-14	4.86E-12	ESCC-Normal
AOC3	-1.571330275	2.557393722	0.000194007	0.00180342	ESCC-Normal
ITGA2	1.57070394	4.222081302	0.000000851	1.54E-05	ESCC-Normal
SPAG5	1.570692816	3.117494027	6.2E-10	2.41E-08	ESCC-Normal
FEN1	1.568245624	4.215948847	7.25E-14	6.64E-12	ESCC-Normal
AP000763.2	-1.568013699	3.51366594	0.00000165	2.78E-05	ESCC-Normal
TMOD1	-1.566332328	1.138598244	0.000000297	6.07E-06	ESCC-Normal
RNY1P16	-1.566077553	1.292935508	0.000000217	4.59E-06	ESCC-Normal
PLN	-1.565956302	1.840247168	0.001629603	0.01098932	ESCC-Normal
ZBED2	1.565644053	2.266150432	0.000201035	0.001859152	ESCC-Normal
S100A16	1.565637691	7.696852222	0.0000147	0.000192309	ESCC-Normal
ANKRD22	-1.564637045	2.667999684	0.0000183	0.000231518	ESCC-Normal
ZNF385B	-1.563986947	0.540424015	5.08E-13	3.90E-11	ESCC-Normal
CSRNP1	-1.563533634	3.509189171	1.37E-08	3.92E-07	ESCC-Normal
AADAC	-1.5622172	1.564552088	0.001208669	0.008579499	ESCC-Normal
RACGAP1	1.561934048	4.015976778	2.76E-14	2.75E-12	ESCC-Normal
SH3BP1	1.561080725	2.382997981	1.52E-14	1.58E-12	ESCC-Normal
FABP3	-1.561004944	1.799519164	0.000000055	1.36E-06	ESCC-Normal
THRB	-1.560821604	1.313306531	6.78E-12	4.14E-10	ESCC-Normal
SEMA4G	-1.560253532	0.901322961	3.38E-15	4.20E-13	ESCC-Normal
CHKA	-1.560043782	2.010588902	4.2E-10	1.70E-08	ESCC-Normal
RAMP1	-1.55927431	2.588792956	0.0000428	0.000488126	ESCC-Normal
EEPD1	-1.557718669	1.83308773	1.58E-13	1.32E-11	ESCC-Normal
MIR3131	-1.557595012	0.255188177	3.92E-17	8.75E-15	ESCC-Normal
PCLAF	1.557482114	2.431229829	7.46E-12	4.49E-10	ESCC-Normal
COL12A1	1.557464054	4.585219043	0.000108116	0.001089511	ESCC-Normal
ACADSB	-1.557246046	2.230792419	2.27E-12	1.52E-10	ESCC-Normal
OSBPL7	-1.556377725	1.458499956	4.45E-11	2.24E-09	ESCC-Normal
CIP2A	1.555981384	2.391988952	8.85E-12	5.23E-10	ESCC-Normal
CPED1	-1.555552762	1.094654013	3.88E-09	1.26E-07	ESCC-Normal
ANGPTL1	-1.554733259	0.910733536	0.00000074	1.36E-05	ESCC-Normal
HYAL1	-1.554708608	2.008348321	0.00000278	4.38E-05	ESCC-Normal
AL157935.1	-1.554632517	0.948534077	3.43E-09	1.12E-07	ESCC-Normal
HNF4G	-1.554158299	0.730152907	3.8E-11	1.95E-09	ESCC-Normal
TTK	1.553901488	2.809125738	2.91E-12	1.91E-10	ESCC-Normal
PRSS2	-1.551790205	0.397111105	2.42E-09	8.18E-08	ESCC-Normal
GOLT1A	-1.551069179	0.499320077	2.82E-13	2.26E-11	ESCC-Normal
HOXD11	1.550717172	1.493376072	1.26E-09	4.58E-08	ESCC-Normal
ADM	1.550459989	4.447359485	0.0000798	0.00083852	ESCC-Normal
ITGB8	1.550241375	3.360346451	0.000000569	1.09E-05	ESCC-Normal
APOBEC3A	1.549162355	2.194856257	0.00295508	0.018044752	ESCC-Normal
NCMAP	-1.548669324	0.392589715	3.39E-18	9.78E-16	ESCC-Normal
GAL3ST1	-1.547644575	0.354794314	5.2E-27	5.15E-23	ESCC-Normal
FADD	1.546318535	3.338770517	0.0000112	0.000151889	ESCC-Normal
NETO2	1.545986397	2.663599155	4.65E-10	1.87E-08	ESCC-Normal
IGHJ5	-1.545267887	1.572772678	0.000587895	0.004657007	ESCC-Normal
TSC22D3	-1.545126703	4.148587757	0.00000212	3.44E-05	ESCC-Normal
ABHD2	-1.544235734	4.330471375	0.000000067	1.61E-06	ESCC-Normal
MTND2P28	-1.543923967	7.037448094	0.0000108	0.000146474	ESCC-Normal
TICRR	1.543315937	2.151519284	3.48E-12	2.24E-10	ESCC-Normal
REEP4	1.542522965	4.926443733	6.69E-10	2.58E-08	ESCC-Normal
MT1F	-1.541238132	2.489710998	0.0000178	0.000226373	ESCC-Normal
DSC2	1.540592587	5.010803493	0.000876879	0.00655228	ESCC-Normal
IGFBP3	1.54042053	5.111930469	0.000718947	0.005542206	ESCC-Normal
AL021068.1	-1.540096108	1.482656076	1.06E-08	3.13E-07	ESCC-Normal
AC007849.1	-1.539252429	0.874845132	2.91E-12	1.91E-10	ESCC-Normal
LUM	1.53870503	6.740405173	0.000191388	0.001783816	ESCC-Normal
CLMN	-1.538611825	1.172723386	8.64E-15	9.76E-13	ESCC-Normal
DEGS2	-1.538451699	1.59587096	0.00000906	0.000125483	ESCC-Normal
PARD3B	-1.537393305	1.052346575	1.15E-15	1.65E-13	ESCC-Normal
TBX1	1.536397863	2.2629071	0.0000458	0.000518541	ESCC-Normal
SP5	-1.536116264	0.526057918	2.65E-15	3.42E-13	ESCC-Normal
KLHDC7A	-1.535767375	0.373443031	4.05E-17	8.95E-15	ESCC-Normal
FERMT1	1.535596633	4.353021869	0.0000136	0.000179864	ESCC-Normal
MTCO1P53	-1.535398753	1.877521585	5.56E-09	1.74E-07	ESCC-Normal
PLK4	1.534745636	2.526613381	5.98E-13	4.53E-11	ESCC-Normal
LARGE2	1.534594038	4.091213525	0.00000175	2.92E-05	ESCC-Normal
RAB27A	-1.533708013	2.796959027	9.51E-16	1.41E-13	ESCC-Normal
DDIAS	1.53254725	2.021534108	7.06E-12	4.29E-10	ESCC-Normal
MIR4477B	1.530496063	2.844909931	0.000000037	9.55E-07	ESCC-Normal
COL14A1	-1.52964791	1.953835662	0.00000965	0.000132781	ESCC-Normal
C1QTNF6	1.529362906	2.152398915	0.00000101	1.79E-05	ESCC-Normal
GSTA2	-1.528516378	0.337351946	3.99E-13	3.10E-11	ESCC-Normal
AP001107.9	-1.52829831	0.999679833	1.05E-17	2.69E-15	ESCC-Normal
IGHJ6	-1.528083257	2.047975614	0.002746346	0.016986101	ESCC-Normal
OAS3	1.528060795	4.761588381	0.00000037	7.39E-06	ESCC-Normal
NKD2	1.527620371	2.256563182	0.00000348	5.35E-05	ESCC-Normal
CHPT1	-1.527319465	2.26891212	0.000000011	3.22E-07	ESCC-Normal
DEPDC1B	1.526892593	2.292857415	7.26E-14	6.64E-12	ESCC-Normal
STS	-1.526590012	1.213759218	4.94E-20	2.31E-17	ESCC-Normal
STX12	-1.526127852	3.997017015	1.72E-16	3.00E-14	ESCC-Normal
PEBP4	-1.526082662	0.36979052	3.22E-12	2.09E-10	ESCC-Normal
SLC26A7	-1.52567346	0.310035903	2.15E-12	1.45E-10	ESCC-Normal
ADGRF4	1.525458688	2.091258633	0.0000118	0.000158741	ESCC-Normal
FZD5	-1.525215216	2.258143093	1.49E-12	1.03E-10	ESCC-Normal
CHST1	1.524395842	1.786798761	0.0000136	0.000179771	ESCC-Normal
PPP1R9A	-1.523934778	0.546509175	3.47E-18	9.97E-16	ESCC-Normal
CD44-AS1	1.523099662	2.338352371	7.09E-08	1.69E-06	ESCC-Normal
GPX3	-1.523045178	4.352226687	0.001985753	0.01296214	ESCC-Normal
COLCA1	-1.522393988	1.11096555	0.000129919	0.001279107	ESCC-Normal
GPR160	-1.521300305	1.736535604	0.000000357	7.15E-06	ESCC-Normal
PLIN5	-1.521290489	0.4237829	1.08E-15	1.58E-13	ESCC-Normal
CASQ2	-1.521102503	1.127745413	0.0000631	0.000684935	ESCC-Normal
CENPU	1.5209646	2.930338995	4.7E-10	1.89E-08	ESCC-Normal
HMGA1	1.520213488	7.54452357	0.000000222	4.69E-06	ESCC-Normal
C1orf210	-1.520131782	2.243063519	0.000000614	1.16E-05	ESCC-Normal
MT-TL1	-1.51976198	1.880620584	0.000000103	2.37E-06	ESCC-Normal
ACTL6A	1.519584124	4.374042968	4.58E-14	4.36E-12	ESCC-Normal
RGS1	1.519316037	3.267627162	0.00000314	4.88E-05	ESCC-Normal
RAP1GAP2	-1.518780457	2.725154878	7.32E-08	1.74E-06	ESCC-Normal
ACADS	-1.518691559	2.934974765	2.65E-16	4.46E-14	ESCC-Normal
LINC01605	1.518571096	1.896313768	0.00000425	6.39E-05	ESCC-Normal
CRYL1	-1.51796468	1.982261266	7.7E-15	8.85E-13	ESCC-Normal
CENPH	1.517590366	2.718675727	8.99E-14	8.07E-12	ESCC-Normal
CXCL6	1.517125484	1.882948996	0.000186924	0.001748794	ESCC-Normal
NCF2	1.516954379	2.639441244	0.000000182	3.93E-06	ESCC-Normal
CACFD1	-1.516919034	2.401575603	9.35E-16	1.39E-13	ESCC-Normal
TBC1D2	1.516790578	4.342265029	0.000000648	1.21E-05	ESCC-Normal
TMEM171	-1.516535799	2.2454833	0.0000214	0.000266097	ESCC-Normal
DUSP14	1.514312757	4.101396537	2.19E-09	7.50E-08	ESCC-Normal
CFAP251	1.513817384	1.67975837	1.33E-09	4.80E-08	ESCC-Normal
KCNK5	-1.512611203	1.419950639	2.54E-08	6.82E-07	ESCC-Normal
AC005336.1	1.512368479	2.254434102	0.022883021	0.09625349	ESCC-Normal
DNAJC22	-1.511150698	0.681761649	4.48E-12	2.83E-10	ESCC-Normal
LAMA2	-1.509620592	1.426368892	5.61E-09	1.75E-07	ESCC-Normal
PGF	1.509532737	2.085829228	0.00000193	3.18E-05	ESCC-Normal
VIP	-1.509079622	0.463490492	0.000000104	2.39E-06	ESCC-Normal
CENPE	1.508944435	2.329257253	1.4E-12	9.81E-11	ESCC-Normal
KRT16P6	1.50869703	2.222467367	0.004103599	0.023773113	ESCC-Normal
SMPDL3B	-1.50861762	0.926313012	2.52E-08	6.78E-07	ESCC-Normal
DKK1	1.508391514	2.645123127	0.00140508	0.009700241	ESCC-Normal
CXCL12	-1.508226772	1.980372569	0.000045	0.000509241	ESCC-Normal
EPHX3	1.508193285	2.857780771	0.012298501	0.058370976	ESCC-Normal
RMI2	1.507519241	2.601253831	2.62E-09	8.82E-08	ESCC-Normal
PPP1R3C	-1.506924731	2.017803159	0.000798307	0.006055778	ESCC-Normal
MTATP6P2	-1.505633509	0.621750979	2.88E-09	9.63E-08	ESCC-Normal
PHLDA3	1.5050977	4.404260659	6.54E-10	2.53E-08	ESCC-Normal
AC025252.2	-1.504569905	0.196620187	3.38E-14	3.32E-12	ESCC-Normal
TOX	-1.503196035	1.421541632	2.45E-08	6.62E-07	ESCC-Normal
FZD4	-1.501320145	1.56530359	7.2E-13	5.33E-11	ESCC-Normal
ORC6	1.501246602	2.102412518	8.02E-16	1.21E-13	ESCC-Normal
SLC4A11	1.499587346	2.898812067	0.0000184	0.000233297	ESCC-Normal
MPC1	-1.498874904	3.947004467	1.34E-11	7.61E-10	ESCC-Normal
MAOA	-1.498309508	3.965364305	0.000117557	0.001170786	ESCC-Normal
CRACDL	-1.498273512	1.633936012	3.16E-08	8.33E-07	ESCC-Normal
CHDH	-1.497632803	0.832875575	2.1E-12	1.42E-10	ESCC-Normal
AC105460.1	1.4971681	1.592187488	0.009557	0.047542596	ESCC-Normal
UPP1	1.49632025	3.477844411	0.00012149	0.001206116	ESCC-Normal
ARHGAP11A	1.496021575	2.642587411	1.5E-13	1.27E-11	ESCC-Normal
MEST	1.495199195	3.018754357	0.0000069	9.83E-05	ESCC-Normal
NDRG1	1.494228875	6.584077647	0.00052642	0.004234951	ESCC-Normal
GRAMD1B	-1.494084143	0.584791919	1.36E-11	7.71E-10	ESCC-Normal
MS4A8	-1.493371312	0.244756272	1.03E-22	1.11E-19	ESCC-Normal
CLEC7A	1.493227875	2.147843545	0.00000661	9.47E-05	ESCC-Normal
TRIP6	1.49263102	4.85427964	2.58E-12	1.71E-10	ESCC-Normal
UCN2	1.492428834	1.570377624	5.73E-08	1.41E-06	ESCC-Normal
TMEM38A	-1.491925305	1.347994738	1.14E-11	6.59E-10	ESCC-Normal
CRYBG2	1.491793585	2.971977421	0.000543266	0.004347518	ESCC-Normal
TWIST1	1.491462791	2.238992124	0.00000205	3.35E-05	ESCC-Normal
AKR1C2	1.490695094	4.476263958	0.048544745	0.17234414	ESCC-Normal
ARSD	-1.489007566	2.461459983	3.09E-10	1.29E-08	ESCC-Normal
PKDCC	-1.488749408	1.571477476	0.0000224	0.000276774	ESCC-Normal
TUBB	1.487027296	7.85624722	4.85E-16	7.57E-14	ESCC-Normal
DNMT3B	1.486323705	2.092522267	1.03E-09	3.83E-08	ESCC-Normal
ANO5	-1.48627621	0.542325611	2.3E-15	3.01E-13	ESCC-Normal
NCAM1	-1.486207322	0.652025889	4.51E-10	1.82E-08	ESCC-Normal
LONRF2	-1.485968762	0.659289327	1.04E-09	3.86E-08	ESCC-Normal
IFI27L2	1.484678289	3.842387206	3.92E-09	1.27E-07	ESCC-Normal
H2BC11	1.483815676	2.176986097	0.00000656	9.41E-05	ESCC-Normal
WIPF3	-1.483530275	1.182287102	7.1E-10	2.73E-08	ESCC-Normal
PHYHD1	-1.483472269	1.319148211	0.00000168	2.82E-05	ESCC-Normal
AC007637.1	-1.482742193	0.516263217	7.01E-25	2.15E-21	ESCC-Normal
PCAT6	1.482382675	2.976364254	0.00000516	7.61E-05	ESCC-Normal
PPP1R14B	1.482154542	5.95132415	4.08E-11	2.07E-09	ESCC-Normal
MFSD2A	1.480451505	2.832591418	0.0000121	0.000162898	ESCC-Normal
SLC25A20	-1.480010414	2.160009058	1.58E-14	1.64E-12	ESCC-Normal
MTND4P24	-1.479718816	2.73785779	0.000108055	0.001089106	ESCC-Normal
LCE3E	1.479503091	2.08776428	0.02312885	0.097040255	ESCC-Normal
FAM177B	-1.479249119	0.834734335	5.72E-11	2.81E-09	ESCC-Normal
WNT10A	1.479195857	2.410877973	0.000382928	0.003227384	ESCC-Normal
PSORS1C3	-1.478270452	0.977001279	0.000000232	4.87E-06	ESCC-Normal
F12	1.477170687	2.017103912	7.89E-10	3.01E-08	ESCC-Normal
CSTB	1.476537439	6.842412871	0.003196214	0.019303701	ESCC-Normal
EIF4EBP1	1.476256877	6.634368611	0.00000181	3.00E-05	ESCC-Normal
AQP5	-1.475923466	0.840033235	0.0000206	0.000257599	ESCC-Normal
AC026401.3	1.475862338	3.820938124	1.25E-10	5.75E-09	ESCC-Normal
CELSR1	1.474132358	4.215660473	0.000000154	3.38E-06	ESCC-Normal
KAT2B	-1.473497247	2.557623879	3.67E-08	9.48E-07	ESCC-Normal
LDHA	1.472648996	7.493329288	5.96E-08	1.45E-06	ESCC-Normal
AL033397.1	1.472206704	1.622892699	0.009579264	0.047633415	ESCC-Normal
ALDH2	-1.472029655	3.197168751	0.000000473	9.22E-06	ESCC-Normal
KL	-1.471820331	0.472318162	2.05E-18	6.26E-16	ESCC-Normal
ZWINT	1.471770876	3.90516242	1.02E-09	3.80E-08	ESCC-Normal
GPR35	-1.471388109	0.574902201	3.38E-16	5.49E-14	ESCC-Normal
PYY2	1.471324201	1.606364791	0.001846251	0.012188087	ESCC-Normal
BCKDHB	-1.470522659	2.272917988	4.92E-14	4.67E-12	ESCC-Normal
ADAM23	1.470304618	2.444957725	0.003183751	0.019239454	ESCC-Normal
NELL2	1.46990256	2.490069756	0.001554657	0.010564732	ESCC-Normal
FYCO1	-1.469669334	3.008074514	2.16E-11	1.18E-09	ESCC-Normal
GIPC2	-1.469483554	1.066525637	2.74E-08	7.32E-07	ESCC-Normal
TGFA	1.468922698	3.699572912	0.0000132	0.000174988	ESCC-Normal
IGFBP5	-1.468918116	5.514264297	0.000279045	0.002465845	ESCC-Normal
AGTRAP	1.467831694	4.428214998	1.78E-10	7.92E-09	ESCC-Normal
DNALI1	-1.467509343	0.622264074	9.76E-17	1.86E-14	ESCC-Normal
ARHGAP18	-1.466696127	2.446158573	6.4E-10	2.48E-08	ESCC-Normal
PLCE1	-1.465911737	1.166431386	2.95E-18	8.72E-16	ESCC-Normal
VWA2	-1.465306463	1.526192917	0.0000178	0.000226053	ESCC-Normal
ARHGEF37	-1.464970821	2.751507881	7.95E-08	1.87E-06	ESCC-Normal
MMP15	-1.462868511	3.435026301	0.00000103	1.83E-05	ESCC-Normal
C1orf116	-1.460843041	3.864358748	0.002412939	0.015253031	ESCC-Normal
IGSF3	1.460673921	4.631171309	0.00000079	1.44E-05	ESCC-Normal
MTCO1P22	-1.460381835	0.633910615	1.79E-10	7.94E-09	ESCC-Normal
EGFL6	1.459979893	2.501495414	0.000000878	1.59E-05	ESCC-Normal
ESPL1	1.459596982	2.692827637	2.43E-08	6.58E-07	ESCC-Normal
APOBEC3B	1.458903835	2.2382346	0.0000151	0.000196935	ESCC-Normal
SPTBN2	1.458872809	3.798763395	0.00000212	3.44E-05	ESCC-Normal
ENO1	1.45781303	7.856250026	3.67E-11	1.89E-09	ESCC-Normal
ANXA9	-1.457808132	1.740053638	7.72E-08	1.82E-06	ESCC-Normal
SPC24	1.457449366	2.235694602	2.54E-13	2.05E-11	ESCC-Normal
SMOC2	-1.456932432	2.443535183	0.000502861	0.00406911	ESCC-Normal
SHCBP1	1.456672433	2.104374635	5.7E-14	5.32E-12	ESCC-Normal
AKAP12	-1.455952078	2.136977813	0.000123072	0.001218564	ESCC-Normal
CCDC190	1.455817478	2.034567779	0.011087257	0.053722727	ESCC-Normal
RANBP1	1.455428045	4.826715654	9.05E-14	8.11E-12	ESCC-Normal
AC011374.1	1.454928869	1.785167924	0.0000367	0.000425745	ESCC-Normal
ALAD	-1.454730168	3.404838177	1.2E-14	1.29E-12	ESCC-Normal
CCDC68	-1.454589341	0.94771202	2.02E-10	8.83E-09	ESCC-Normal
LOX	1.454275495	3.391942405	0.0000343	0.000401127	ESCC-Normal
RHBDF2	1.45375792	3.724749991	2.92E-12	1.92E-10	ESCC-Normal
LY6G6C	1.453420181	2.772629015	0.019466771	0.084367837	ESCC-Normal
H3C10	1.452410719	2.386781427	0.0000421	0.000480867	ESCC-Normal
CHEK1	1.452209195	2.506850027	1.17E-13	1.01E-11	ESCC-Normal
B4GALNT1	1.451923731	1.628172332	0.000000983	1.75E-05	ESCC-Normal
H2AX	1.451062348	5.656684532	3.46E-09	1.13E-07	ESCC-Normal
IGF2BP3	1.45101136	1.552993383	0.00000837	0.000116827	ESCC-Normal
TP53AIP1	1.450817293	1.827850762	0.0000189	0.000238491	ESCC-Normal
MITF	-1.450266243	1.412495585	2.94E-11	1.55E-09	ESCC-Normal
AC010275.1	1.449776055	1.391055016	0.000000179	3.87E-06	ESCC-Normal
CDHR1	1.449228478	1.716788254	0.000074	0.000789164	ESCC-Normal
TACC3	1.448430218	3.185557154	6.22E-11	3.02E-09	ESCC-Normal
LINC01133	-1.447211242	2.539702023	0.001645365	0.011076018	ESCC-Normal
KIF22	1.447165269	3.611302452	1.39E-15	1.95E-13	ESCC-Normal
GNAZ	-1.447084623	1.359537261	0.000000213	4.52E-06	ESCC-Normal
TNFSF9	1.446528478	2.153406249	0.00000937	0.000129457	ESCC-Normal
LAMB2	-1.444218524	4.432224094	3.66E-08	9.46E-07	ESCC-Normal
ADAMTS2	1.443605711	2.926786192	0.000145738	0.001413312	ESCC-Normal
RGMB	-1.442807993	1.898551174	1.96E-12	1.32E-10	ESCC-Normal
GPT2	-1.442629476	3.361459367	0.00000877	0.000121762	ESCC-Normal
FAM89A	1.440829929	2.979907901	1.76E-08	4.91E-07	ESCC-Normal
CYP2AB1P	-1.440793364	0.450620709	0.000000155	3.39E-06	ESCC-Normal
BBOX1-AS1	1.44017878	2.062683741	4.85E-08	1.21E-06	ESCC-Normal
OCLN	-1.439505386	1.475237772	5.93E-08	1.45E-06	ESCC-Normal
FANCI	1.439159679	2.614616875	3.57E-12	2.30E-10	ESCC-Normal
LINC00365	-1.439106351	0.380734613	8.81E-15	9.90E-13	ESCC-Normal
PRRX1	1.438914353	2.523772645	0.0000341	0.000399804	ESCC-Normal
AC010998.3	-1.43880024	0.38668466	4.13E-11	2.09E-09	ESCC-Normal
JPT1	1.438212201	5.046762028	5.56E-10	2.18E-08	ESCC-Normal
PLA2G7	1.436823509	2.009895706	0.0000013	2.25E-05	ESCC-Normal
TUBA1C	1.435942605	5.656754558	1.18E-08	3.44E-07	ESCC-Normal
AQP3	1.435751046	5.417102858	0.021854753	0.09282842	ESCC-Normal
H4C9	1.43567201	3.473657892	0.0000048	7.14E-05	ESCC-Normal
AC116407.1	-1.434676465	0.359629714	1.3E-13	1.11E-11	ESCC-Normal
AC011632.1	1.434632284	1.333275258	0.000000291	5.95E-06	ESCC-Normal
MT1L	-1.434307402	1.921119134	0.000323781	0.00279508	ESCC-Normal
ABLIM1	-1.434002181	4.670750784	0.0000228	0.00028149	ESCC-Normal
ZBED3	-1.433311509	1.474568998	1.86E-11	1.03E-09	ESCC-Normal
EFNA3	1.432819833	2.614251909	0.00000421	6.33E-05	ESCC-Normal
SNAPC1	1.432343955	2.689586279	1.61E-11	9.01E-10	ESCC-Normal
SBSPON	-1.430982068	1.434655729	0.00000463	6.90E-05	ESCC-Normal
LINC02541	1.430651581	1.937147782	1.42E-09	5.08E-08	ESCC-Normal
PODNL1	1.430356729	1.907588073	0.000000196	4.19E-06	ESCC-Normal
CPXM1	1.430336283	2.655580219	0.000153004	0.001473201	ESCC-Normal
GAST	1.42806739	1.564378109	0.000690739	0.005351834	ESCC-Normal
ENTPD8	-1.427495173	0.371556323	6.33E-16	9.66E-14	ESCC-Normal
SCNN1B	-1.427071095	2.034073083	0.002522017	0.01580636	ESCC-Normal
BMP1	1.426771443	3.665316968	4.03E-09	1.30E-07	ESCC-Normal
TOR4A	-1.426691216	2.884995793	0.000201675	0.001864488	ESCC-Normal
TNFAIP6	1.426221524	2.608874003	0.0000206	0.000257499	ESCC-Normal
PSPHP1	1.425271676	3.038882307	0.036253335	0.137552026	ESCC-Normal
CRISPLD2	-1.424632649	3.109918174	0.0000516	0.000574174	ESCC-Normal
NCAPD2	1.424573562	5.097034326	3.51E-10	1.44E-08	ESCC-Normal
SMC4	1.424478299	4.173019725	3.06E-09	1.01E-07	ESCC-Normal
AC114801.3	-1.424295591	1.80911676	2.29E-10	9.81E-09	ESCC-Normal
MDK	1.424132703	5.505493581	0.000151522	0.001461531	ESCC-Normal
GBP5	1.424001487	1.92101142	0.000768255	0.00586148	ESCC-Normal
TMEM151A	-1.423864853	0.414078101	4.31E-15	5.20E-13	ESCC-Normal
CRY2	-1.423027744	2.61409726	5.85E-16	9.01E-14	ESCC-Normal
LOXL2	1.422940386	3.372753435	0.0000286	0.000342839	ESCC-Normal
ADCY5	-1.422722005	1.291427782	0.000198715	0.001840297	ESCC-Normal
TSPAN15	-1.422576921	3.209151604	0.000000926	1.66E-05	ESCC-Normal
SLC2A10	-1.422175497	2.162177279	0.000000141	3.13E-06	ESCC-Normal
AL513318.1	1.421846215	1.636734984	0.000000814	1.48E-05	ESCC-Normal
KLK5	1.421632903	2.593405742	0.02910099	0.116331529	ESCC-Normal
KCNJ11	-1.421089605	0.634910462	1E-11	5.85E-10	ESCC-Normal
POLQ	1.420977288	1.969094998	1.17E-11	6.72E-10	ESCC-Normal
PTPRJ	-1.420756973	1.848696321	1.79E-10	7.94E-09	ESCC-Normal
ITGA9	-1.420518003	1.412671759	0.00000733	0.000103784	ESCC-Normal
CDK5R1	1.420353425	2.414856891	0.00000153	2.59E-05	ESCC-Normal
IFI44	1.420137809	4.386347723	0.000292617	0.002566314	ESCC-Normal
ATAD2	1.419231579	3.873681282	9.44E-10	3.54E-08	ESCC-Normal
S1PR1	-1.419195806	1.877551914	0.000000346	6.96E-06	ESCC-Normal
IFIT1	1.419122336	2.743315173	0.000538963	0.004318318	ESCC-Normal
SFRP4	1.419062562	2.493061753	0.006622394	0.03517627	ESCC-Normal
SLCO2A1	-1.418865045	2.827686381	0.0000269	0.000324719	ESCC-Normal
PODN	-1.417515944	1.992327197	0.0000384	0.000442854	ESCC-Normal
GJA3	1.416518988	1.525768335	0.0000061	8.82E-05	ESCC-Normal
XPR1	1.416457731	3.867703209	8.37E-10	3.18E-08	ESCC-Normal
PRKACB	-1.414563293	2.894307387	0.000000239	5.01E-06	ESCC-Normal
HHLA2	-1.413923731	0.333860178	1.83E-15	2.45E-13	ESCC-Normal
BOP1	1.412561765	4.632653839	2.9E-10	1.22E-08	ESCC-Normal
ITGB4	1.41238272	7.113225372	0.0000287	0.000343485	ESCC-Normal
DHCR7	1.411764399	5.158960433	0.00036807	0.003119856	ESCC-Normal
PPP1R1B	-1.41141537	0.848508003	0.0000591	0.00064617	ESCC-Normal
ACAT1	-1.411010654	2.307927403	5.96E-15	7.01E-13	ESCC-Normal
HNMT	-1.41093844	1.594203966	6.26E-10	2.43E-08	ESCC-Normal
GCNT3	-1.410536461	1.062488978	0.0000139	0.000183055	ESCC-Normal
RUVBL1	1.410425345	3.210030583	2.98E-13	2.38E-11	ESCC-Normal
FAM111B	1.409765849	2.564741911	5.52E-08	1.36E-06	ESCC-Normal
THY1	1.408224526	3.071118443	0.0000162	0.000209457	ESCC-Normal
BTD	-1.408192154	1.107571452	1.34E-25	6.13E-22	ESCC-Normal
DEFB4A	1.408167839	1.961761579	0.018305128	0.080269987	ESCC-Normal
CYCSP6	1.407742963	1.596602458	0.000552229	0.004409152	ESCC-Normal
KNTC1	1.406999386	2.80231892	8.53E-13	6.20E-11	ESCC-Normal
GPR176	1.406863936	2.027140956	0.00000972	0.0001337	ESCC-Normal
USP54	-1.406119807	2.457105679	1.1E-12	7.85E-11	ESCC-Normal
UBXN10	-1.405556517	0.63048109	7.39E-13	5.47E-11	ESCC-Normal
PFDN2	1.405532842	6.016114836	4.06E-11	2.06E-09	ESCC-Normal
CBX7	-1.405226826	1.832312184	8.87E-10	3.34E-08	ESCC-Normal
RARG	1.405166822	4.400989009	8.51E-08	1.99E-06	ESCC-Normal
SCUBE2	-1.404990244	0.77987614	8.8E-11	4.16E-09	ESCC-Normal
AOC1	-1.404499059	1.118641068	0.0000953	0.000976736	ESCC-Normal
FADS2	1.403230579	2.668378115	0.000130565	0.001284616	ESCC-Normal
NBPF12	-1.403180975	1.631403984	3.45E-11	1.78E-09	ESCC-Normal
MTND4P20	-1.403179405	0.598807501	6.63E-10	2.56E-08	ESCC-Normal
TEDC2	1.402965981	1.825553247	1.34E-13	1.15E-11	ESCC-Normal
IGFBP2	-1.401298872	5.003439027	0.004094521	0.023727458	ESCC-Normal
SAMD5	-1.40111219	1.215697059	0.0000266	0.000321508	ESCC-Normal
HMGB2	1.400949789	5.328179437	0.000000191	4.10E-06	ESCC-Normal
ZIC2	1.40085893	1.768480037	0.0000129	0.000171524	ESCC-Normal
SMIM14	-1.400841384	3.309159311	9.07E-12	5.35E-10	ESCC-Normal
TLCD4	-1.400749298	1.184512729	2.25E-09	7.70E-08	ESCC-Normal
AC091588.1	-1.40060601	0.2873022	5.12E-20	2.38E-17	ESCC-Normal
DMBT1	-1.400561111	0.75534224	0.00115202	0.008252303	ESCC-Normal
CDH2	-1.400283978	0.843232311	1.27E-08	3.69E-07	ESCC-Normal
TMEM132A	1.400082843	4.199504271	5.37E-08	1.33E-06	ESCC-Normal
H1-10	1.399236035	5.974043619	3.89E-11	1.99E-09	ESCC-Normal
F10	-1.398558934	0.576731381	3E-23	3.88E-20	ESCC-Normal
GGT6	-1.398387984	2.574018821	0.002267046	0.01445689	ESCC-Normal
TTR	-1.398095063	0.214973137	2.89E-19	1.12E-16	ESCC-Normal
NME1	1.397971958	3.174977241	2.37E-10	1.01E-08	ESCC-Normal
DAAM2	-1.396878356	1.215402322	0.0000141	0.000185271	ESCC-Normal
CASP14	1.396368748	1.508115636	0.032888346	0.1278779	ESCC-Normal
ACOT7	1.396152078	4.234016405	4.83E-09	1.53E-07	ESCC-Normal
AC099677.1	-1.395494482	1.89394432	0.000000246	5.14E-06	ESCC-Normal
MSMB	-1.394808333	1.189003907	0.001022097	0.007458274	ESCC-Normal
RAB31	1.394802933	4.350054248	0.00000431	6.46E-05	ESCC-Normal
AC092851.1	-1.394598042	0.455730223	4.86E-14	4.62E-12	ESCC-Normal
GGH	1.394506672	2.476081966	1.57E-13	1.32E-11	ESCC-Normal
CCT5	1.392533702	5.412215996	1.21E-11	6.91E-10	ESCC-Normal
ARNTL2	1.392460329	3.854471487	0.0000324	0.000382249	ESCC-Normal
CACNA1H	-1.392188551	1.84868099	0.000370258	0.003135267	ESCC-Normal
MGAT4A	-1.392168373	1.502425909	5.64E-10	2.21E-08	ESCC-Normal
LZTS3	-1.392126112	2.049703709	2.36E-09	8.00E-08	ESCC-Normal
C4BPB	-1.392088404	0.257892033	2.18E-21	1.44E-18	ESCC-Normal
VPS9D1-AS1	1.392036185	2.605023012	0.000000056	1.38E-06	ESCC-Normal
PLP2	1.39183167	7.416610969	3.62E-08	9.38E-07	ESCC-Normal
AL512363.1	1.390932262	1.710484268	0.0000029	4.56E-05	ESCC-Normal
SYNJ2BP	-1.38968181	2.955475981	1.25E-13	1.08E-11	ESCC-Normal
IGHG2	1.389576028	4.959097967	0.040542926	0.150133627	ESCC-Normal
UNC13B	-1.389317078	1.808939727	1.02E-12	7.31E-11	ESCC-Normal
SLC4A2	-1.38875548	3.240875259	1.56E-12	1.08E-10	ESCC-Normal
RAB20	-1.388308565	2.571823992	3.28E-09	1.08E-07	ESCC-Normal
EPB41L1	-1.388142816	3.314618443	0.00000714	0.00010139	ESCC-Normal
GAB2	-1.387641384	1.864865814	4.67E-12	2.93E-10	ESCC-Normal
ALOX12P2	1.38679793	1.598440147	3.01E-10	1.26E-08	ESCC-Normal
NRARP	1.384589698	5.019503852	0.0000329	0.000387048	ESCC-Normal
RAB11FIP2	-1.383570232	2.266384743	4.42E-14	4.23E-12	ESCC-Normal
ALG3	1.38336618	5.071232915	1.74E-10	7.78E-09	ESCC-Normal
PHYH	-1.383057566	2.496967136	8.37E-09	2.53E-07	ESCC-Normal
CTXND1	-1.382539565	0.259226933	3.03E-15	3.82E-13	ESCC-Normal
AC010677.1	1.382421634	2.077783323	0.000660736	0.00515093	ESCC-Normal
GLUL	-1.381688855	5.708376485	0.0000524	0.000581324	ESCC-Normal
ZNF812P	1.381427319	2.384930346	0.006604221	0.035107707	ESCC-Normal
NTS	1.381026748	2.874265769	0.0412195	0.2237279	ESCC-Normal
EZH2	1.380878179	2.897168017	1.17E-11	6.69E-10	ESCC-Normal
CCDC69	-1.378436416	2.507879846	0.000188063	0.001756956	ESCC-Normal
SULT2B1	1.376871109	3.022780283	0.016309141	0.073234276	ESCC-Normal
GPR87	1.376614246	1.442516784	2.49E-09	8.39E-08	ESCC-Normal
TYROBP	1.37557799	4.802594093	0.0000843	0.00087951	ESCC-Normal
KALRN	-1.374965835	0.817007445	2.5E-20	1.25E-17	ESCC-Normal
MTRNR2L12	-1.374713499	3.072728513	0.00000196	3.22E-05	ESCC-Normal
FGG	-1.37463776	0.282402394	1.05E-09	3.89E-08	ESCC-Normal
FANCE	1.374599424	3.207122364	5.69E-12	3.52E-10	ESCC-Normal
IER5	1.374480836	3.985679998	0.00000136	2.33E-05	ESCC-Normal
LONRF3	-1.374447896	0.71930352	1.05E-13	9.19E-12	ESCC-Normal
XBP1	-1.374118786	5.504037436	3.34E-08	8.75E-07	ESCC-Normal
SH3PXD2A-AS1	1.373902189	2.134898513	0.000273465	0.00242266	ESCC-Normal
DUSP19	-1.372622658	1.061100961	2.66E-14	2.66E-12	ESCC-Normal
STAT1	1.372307639	5.232407645	0.00000317	4.93E-05	ESCC-Normal
LIMK1	1.372124287	3.780225753	1.16E-14	1.25E-12	ESCC-Normal
INKA1	1.371436644	2.309922308	3.82E-09	1.24E-07	ESCC-Normal
RPLP0P2	1.371158376	1.696193852	5.85E-08	1.43E-06	ESCC-Normal
E2F1	1.371111999	3.214011311	8.51E-10	3.22E-08	ESCC-Normal
IGFL2-AS1	1.370781565	1.479407916	0.001118611	0.00805009	ESCC-Normal
BCL2L14	-1.370627387	0.503691676	3.11E-13	2.47E-11	ESCC-Normal
CDH13	1.370041845	1.920172765	0.0000066	9.45E-05	ESCC-Normal
PSMB9	1.369742408	3.703310136	0.000327809	0.002826161	ESCC-Normal
H19	1.369414666	3.547537684	0.032052101	0.125329661	ESCC-Normal
CCL18	1.369197651	3.01480622	0.010722928	0.052249214	ESCC-Normal
PLS1	-1.369144527	2.436109523	0.0000334	0.000392658	ESCC-Normal
SIX1	1.368752445	1.474436615	3.59E-08	9.33E-07	ESCC-Normal
MTND4P12	-1.368710715	4.301783318	0.0000412	0.000471388	ESCC-Normal
CCNF	1.367769827	2.458734265	5.31E-12	3.30E-10	ESCC-Normal
BEX3	1.367153712	5.690733248	0.0000418	0.000478198	ESCC-Normal
KLK6	1.366808649	3.02420042	0.023595807	0.098592375	ESCC-Normal
A4GNT	-1.366404412	0.328227051	2.15E-14	2.19E-12	ESCC-Normal
MTND4P35	-1.365906983	1.33807969	0.000000401	7.93E-06	ESCC-Normal
GNMT	-1.364296813	0.703660429	4.36E-10	1.76E-08	ESCC-Normal
PITX1	1.364178463	5.762623124	0.003289303	0.019760757	ESCC-Normal
CBX1	1.363884292	4.428959826	1.83E-12	1.24E-10	ESCC-Normal
GCLM	1.362773402	3.975418683	0.002351456	0.014911959	ESCC-Normal
AC091182.2	1.362311061	1.6274907	0.0000254	0.000308978	ESCC-Normal
SLAIN1	-1.361261843	0.763792705	5.45E-12	3.37E-10	ESCC-Normal
STARD10	-1.360123708	4.342552211	0.00000913	0.000126414	ESCC-Normal
NPM3	1.359942403	3.531971225	8.06E-10	3.07E-08	ESCC-Normal
LINC00491	1.359491655	1.320918621	2.92E-09	9.74E-08	ESCC-Normal
AL512328.1	-1.357828204	0.205123862	2.63E-22	2.30E-19	ESCC-Normal
H2AW	1.356424709	3.603109698	0.0000437	0.000496894	ESCC-Normal
RCC1	1.355236532	3.715460631	1.79E-10	7.94E-09	ESCC-Normal
SLC44A5	1.355174364	2.253721173	0.0000097	0.000133522	ESCC-Normal
PRR15	-1.354902819	1.696699095	0.000345336	0.002956675	ESCC-Normal
RALGPS1	-1.354565735	1.276847702	1.62E-12	1.11E-10	ESCC-Normal
H1-4	1.353794763	1.90086907	5.16E-09	1.63E-07	ESCC-Normal
CLSPN	1.353727625	1.99644494	4.51E-13	3.48E-11	ESCC-Normal
MICB	1.353714596	1.975287113	0.00000712	0.00010115	ESCC-Normal
IFITM3	1.353469563	8.286158142	0.0000188	0.000237523	ESCC-Normal
SNRPB	1.353202554	7.07930671	2.81E-12	1.86E-10	ESCC-Normal
SFRP2	1.352247893	5.556353675	0.013716004	0.063689715	ESCC-Normal
KLHDC7B-DT	1.352157975	1.34739495	0.00000539	7.91E-05	ESCC-Normal
XRCC2	1.352046903	1.888830297	7.24E-11	3.47E-09	ESCC-Normal
BTNL8	-1.351853915	0.229280848	3.56E-17	8.10E-15	ESCC-Normal
PSAT1	1.351745797	5.000275841	0.0000157	0.000203274	ESCC-Normal
CAV2	1.350545469	4.479250659	0.00000794	0.000111454	ESCC-Normal
DSG1	1.350328301	2.522263622	0.037157175	0.15489745	ESCC-Normal
MT-CYB	-1.349358285	12.38836548	0.000000752	1.38E-05	ESCC-Normal
PUS7	1.349199442	3.381477523	6.12E-11	2.98E-09	ESCC-Normal
PLCH2	1.34876597	2.111021763	0.0000336	0.000394066	ESCC-Normal
RFC3	1.348398129	3.351956332	4.23E-11	2.14E-09	ESCC-Normal
SESN1	-1.348271519	2.26306541	6.96E-14	6.39E-12	ESCC-Normal
FUCA1	-1.347647175	3.762688922	7.01E-09	2.15E-07	ESCC-Normal
WNT3A	1.347626619	1.476376442	0.00000598	8.67E-05	ESCC-Normal
C1QB	1.347265684	5.611777432	0.001592194	0.010770557	ESCC-Normal
PTPN13	1.347194083	3.626627183	0.00000338	5.22E-05	ESCC-Normal
ACSS1	-1.346648854	2.658208165	0.00000605	8.76E-05	ESCC-Normal
MIR205	1.346472531	1.688255932	0.0000959	0.000981694	ESCC-Normal
ODC1	1.346223712	6.462509727	0.004155715	0.024021175	ESCC-Normal
KNL1	1.346025334	2.214524036	1.62E-10	7.26E-09	ESCC-Normal
STRA6	1.345831641	1.510943983	0.000230484	0.002088911	ESCC-Normal
DUX4L50	1.344222621	2.37168254	4.04E-08	1.03E-06	ESCC-Normal
PPFIA1	1.343522468	3.966094652	0.000132715	0.001302753	ESCC-Normal
DDX39A	1.343094911	4.485950929	1.47E-12	1.02E-10	ESCC-Normal
TMEM220	-1.342737094	1.054081212	1.88E-15	2.51E-13	ESCC-Normal
MGLL	-1.34238372	2.757956777	0.000059	0.000645916	ESCC-Normal
LRFN4	1.341953452	3.161397494	2.92E-08	7.76E-07	ESCC-Normal
PSPC1P1	1.341542973	1.551014387	0.000284468	0.002506688	ESCC-Normal
C1orf115	-1.34154238	2.275611197	8.21E-08	1.92E-06	ESCC-Normal
HMGN5	-1.340929384	1.666125934	0.000000186	4.00E-06	ESCC-Normal
CYP2C9	-1.340077927	0.49659456	8.07E-12	4.82E-10	ESCC-Normal
PPARGC1A	-1.339995378	0.875455366	0.000000349	7.02E-06	ESCC-Normal
ETFDH	-1.33966168	2.591123859	3.47E-13	2.72E-11	ESCC-Normal
FNDC10	1.33919095	4.008355979	0.0000103	0.000140356	ESCC-Normal
IL12RB2	1.338871666	1.67857399	0.000482319	0.003926408	ESCC-Normal
FOXF1	-1.337474389	2.046016935	0.0000229	0.000281758	ESCC-Normal
IFITM3P9	1.337039218	1.326904285	0.00000212	3.44E-05	ESCC-Normal
ESRRB	-1.336593024	0.26102419	2.09E-15	2.75E-13	ESCC-Normal
CRAT	-1.335371158	3.584724761	0.000120239	0.0011946	ESCC-Normal
LINC02489	-1.334985621	0.208169391	9.88E-22	7.43E-19	ESCC-Normal
ACAA2	-1.334836704	2.162976344	0.00000031	6.31E-06	ESCC-Normal
HEY1	1.334548165	2.031133581	0.000162934	0.001557198	ESCC-Normal
GM2A	1.331522182	5.515458283	0.000000277	5.71E-06	ESCC-Normal
ERBB3	-1.331418903	3.692476666	0.00000288	4.53E-05	ESCC-Normal
COL27A1	1.33138784	2.737275435	0.0000013	2.24E-05	ESCC-Normal
RPL29P19	1.331265528	1.553045043	0.0000759	0.000805573	ESCC-Normal
CCNE1	1.330607151	2.464223244	0.000000111	2.53E-06	ESCC-Normal
IGHM	-1.330103507	4.081076951	0.035139043	0.17961564	ESCC-Normal
GABRA3	1.328891713	1.27201136	0.000000011	3.22E-07	ESCC-Normal
PRLR	-1.328774122	0.69633571	7.06E-09	2.17E-07	ESCC-Normal
TFR2	-1.328411098	1.013074253	6.17E-08	1.50E-06	ESCC-Normal
SIX2	1.32800644	1.735558971	0.001363428	0.009456632	ESCC-Normal
PAFAH2	-1.327935028	2.56264722	1.77E-14	1.82E-12	ESCC-Normal
AL357033.4	-1.32663743	1.038533714	2.66E-10	1.13E-08	ESCC-Normal
AC079305.2	-1.325921214	0.647511154	9.31E-12	5.46E-10	ESCC-Normal
IGLV3-10	-1.325637127	2.696131689	0.041625651	0.153250933	ESCC-Normal
IRAG1	-1.325499452	2.301255519	0.000417742	0.003468652	ESCC-Normal
AL136018.1	1.32535252	1.371187988	0.000287855	0.002532028	ESCC-Normal
CXCL11	1.325070521	1.967854925	0.006418246	0.034272363	ESCC-Normal
MLF1	1.324534186	3.02627273	0.00000579	8.44E-05	ESCC-Normal
PLXNA1	1.32390999	4.905449393	0.000000821	1.50E-05	ESCC-Normal
FZD2	1.323505886	1.799649073	3.21E-08	8.45E-07	ESCC-Normal
QSOX1	-1.323454761	4.652731495	9.58E-09	2.86E-07	ESCC-Normal
KRT17P3	1.322830138	1.520373735	0.00000564	8.24E-05	ESCC-Normal
AHNAK2	1.322697506	4.306674985	0.002863876	0.017576326	ESCC-Normal
IL1RN	1.321524585	5.458662074	0.035893245	0.136539202	ESCC-Normal
RTN4R	1.320613894	2.349087573	9.12E-08	2.12E-06	ESCC-Normal
SNRPGP10	1.320510541	4.148253826	3.5E-11	1.80E-09	ESCC-Normal
XXYLT1	1.32034238	3.166221962	2.73E-10	1.15E-08	ESCC-Normal
CD276	1.318722032	4.643712913	0.000000192	4.12E-06	ESCC-Normal
NDRG4	1.318077903	2.533880956	0.0005698	0.004534216	ESCC-Normal
LINC01503	1.318077469	1.682362782	2.7E-10	1.14E-08	ESCC-Normal
LGR4	-1.31768321	3.194928889	0.00000252	4.03E-05	ESCC-Normal
SRD5A1	1.31649859	2.952348011	0.000000773	1.41E-05	ESCC-Normal
CDC42EP5	-1.315790552	3.237523551	0.0000188	0.000237508	ESCC-Normal
SLC39A6	1.315570301	5.161077815	0.000000372	7.41E-06	ESCC-Normal
AC113189.3	1.314876914	1.731234938	0.0000569	0.000625449	ESCC-Normal
NCAPG2	1.314672755	2.816691054	6.22E-11	3.02E-09	ESCC-Normal
KRT13	1.313897843	5.185832936	0.023491254	0.1148833	ESCC-Normal
FBXO27	1.313638657	2.876678839	0.0000036	5.52E-05	ESCC-Normal
ENPP7P11	-1.313422628	0.225315131	1.8E-20	9.62E-18	ESCC-Normal
KIAA0930	1.313087496	4.348159907	3.37E-11	1.75E-09	ESCC-Normal
FGD6	1.313060969	2.933869182	6.78E-10	2.61E-08	ESCC-Normal
OLR1	1.312589615	1.458208053	0.000205413	0.0018914	ESCC-Normal
FUT4	-1.312391215	1.126490392	2.01E-15	2.65E-13	ESCC-Normal
HOXC8	1.312292703	1.421916068	8.58E-09	2.58E-07	ESCC-Normal
PLA2G1B	-1.312146772	0.297980355	1.87E-14	1.92E-12	ESCC-Normal
CHAF1A	1.3120051	3.194233213	3.22E-14	3.17E-12	ESCC-Normal
CCN4	2.311552747	1.88174647	0.0000239	0.000293225	ESCC-Normal
BTBD3	-1.31119001	2.923499871	9.57E-11	4.48E-09	ESCC-Normal
ACO1	-1.310767729	2.790709789	5.95E-11	2.91E-09	ESCC-Normal
CLCNKA	-1.310356	0.260571994	4.92E-14	4.67E-12	ESCC-Normal
HOXC9	1.310099612	1.483956645	1.05E-09	3.89E-08	ESCC-Normal
B4GALNT4	1.310096005	2.086093494	0.000719619	0.0055456	ESCC-Normal
DGKA	1.310025176	3.497178528	3.67E-08	9.48E-07	ESCC-Normal
BTG2	-1.309753758	5.456233784	0.000103981	0.00105359	ESCC-Normal
RBPMS	-1.309683441	2.535449063	0.00000305	4.76E-05	ESCC-Normal
UBE2L6	1.309514428	5.278220405	0.0000628	0.000681826	ESCC-Normal
DUOXA2	-1.309079506	1.552434656	0.000143911	0.001397187	ESCC-Normal
CYRIB	1.308822326	3.461746922	1.16E-14	1.25E-12	ESCC-Normal
NEXN	-1.30874686	2.409843195	0.000113722	0.001139269	ESCC-Normal
PLEK2	1.308519909	4.039696811	0.00234009	0.014855732	ESCC-Normal
KRT10	1.30831254	5.638698752	0.004793501	0.026960379	ESCC-Normal
RAP2B	1.308269359	3.770466728	1.04E-09	3.86E-08	ESCC-Normal
RGS19	1.307939566	3.294930706	2.18E-11	1.19E-09	ESCC-Normal
SYNE1	-1.307148525	0.857275581	3.39E-11	1.76E-09	ESCC-Normal
WDR62	1.306838564	1.934215363	1.15E-11	6.62E-10	ESCC-Normal
PDCD4	-1.306515099	4.06789447	5.44E-08	1.35E-06	ESCC-Normal
REEP1	-1.306248074	1.132724743	0.000000403	7.98E-06	ESCC-Normal
AC102945.2	-1.305270335	0.825079215	3.11E-11	1.62E-09	ESCC-Normal
PTGFRN	1.304523394	5.454605831	0.00000205	3.34E-05	ESCC-Normal
GALNT18	1.302364043	3.098462916	0.00000146	2.48E-05	ESCC-Normal
PMEPA1	1.302237651	4.423213902	0.000524171	0.004218568	ESCC-Normal
TMEM47	-1.30221808	2.564524802	0.000143398	0.001393486	ESCC-Normal
GAPDH	1.302152851	9.639526999	5.27E-08	1.31E-06	ESCC-Normal
APOA1	-1.301000989	0.370409218	9.78E-12	5.71E-10	ESCC-Normal
C1QC	1.300685644	5.652764751	0.001215072	0.008615687	ESCC-Normal
TNFAIP2	1.299691614	4.823147761	0.000378314	0.003194165	ESCC-Normal
SYNM	-1.299686389	2.851296856	0.019628885	0.084965094	ESCC-Normal
FN1	1.29960982	6.544027759	0.018650626	0.08152635	ESCC-Normal
LINC01614	1.299155053	1.284435093	0.000091	0.000937686	ESCC-Normal
GBGT1	-1.298612359	0.929495975	1.11E-08	3.24E-07	ESCC-Normal
DIXDC1	-1.298546246	1.584641012	0.000000135	3.01E-06	ESCC-Normal
SCEL	1.298140281	2.87195867	0.043034144	0.157078193	ESCC-Normal
TEAD4	1.297461608	3.598258475	1.02E-09	3.79E-08	ESCC-Normal
TONSL	1.296182128	3.051926908	6.16E-11	3.00E-09	ESCC-Normal
PLEKHH1	-1.29616796	1.386143244	4.19E-10	1.70E-08	ESCC-Normal
RPS6KA2	-1.294189678	2.218055125	5.05E-09	1.60E-07	ESCC-Normal
MT-ND3	-1.293372055	10.75202621	0.00000432	6.47E-05	ESCC-Normal
CPQ	-1.293342385	2.30115973	0.00000117	2.05E-05	ESCC-Normal
FOXD1	1.292725618	1.796700439	0.0000109	0.000147644	ESCC-Normal
FN3K	-1.292368655	1.906788647	0.000000157	3.44E-06	ESCC-Normal
FAP	1.291394265	1.605257889	0.000015	0.000195819	ESCC-Normal
DNAH17	1.291279353	1.691825703	0.000163713	0.001562891	ESCC-Normal
PRSS21	1.290954762	1.910279714	0.008619211	0.043618655	ESCC-Normal
KANK2	-1.290878669	3.30279203	0.000309866	0.002692161	ESCC-Normal
AL606489.1	-1.290517281	0.674749732	3.12E-12	2.03E-10	ESCC-Normal
TPSB2	-1.290451899	2.254144159	0.000180679	0.001697848	ESCC-Normal
ADAMTS1	-1.290396108	2.93843746	0.000513236	0.004139529	ESCC-Normal
NKX6-2	-1.289923728	0.176594233	8.28E-15	9.40E-13	ESCC-Normal
BTC	-1.289624749	1.448920094	0.00000198	3.25E-05	ESCC-Normal
IGSF9	1.288582392	3.557956864	0.000175557	0.00165653	ESCC-Normal
AOX1	-1.288497133	0.802057519	0.000000573	1.09E-05	ESCC-Normal
HR	1.288113983	4.389247464	0.000635565	0.004990055	ESCC-Normal
TTC39A	-1.288026815	1.23043688	0.000000125	2.82E-06	ESCC-Normal
SERPINB7	1.287199195	1.786057164	0.004242004	0.024439125	ESCC-Normal
THBD	1.286255286	5.313446467	0.003887111	0.022745109	ESCC-Normal
EPB41L4B	-1.286192432	2.177671284	0.00000272	4.31E-05	ESCC-Normal
NEIL3	1.286179197	1.660777627	2.87E-10	1.21E-08	ESCC-Normal
PRSS3	-1.286175225	1.949667852	0.007408078	0.038495964	ESCC-Normal
RBL1	1.284681987	2.659746867	7.24E-12	4.39E-10	ESCC-Normal
COL6A3	1.284424172	4.889244074	0.004048102	0.023506909	ESCC-Normal
IYD	-1.282083865	0.201814082	2.4E-15	3.12E-13	ESCC-Normal
TMPRSS11A	1.281963543	2.267042977	0.044267244	0.160621452	ESCC-Normal
SIAE	-1.281896957	1.628116727	4.21E-12	2.67E-10	ESCC-Normal
NR4A3	-1.281747384	1.328372076	0.0000896	0.000926349	ESCC-Normal
GRK5	-1.281469303	1.727332754	7.06E-13	5.25E-11	ESCC-Normal
MTFR2	1.280154181	1.849445022	1.93E-11	1.06E-09	ESCC-Normal
BSPRY	-1.279363395	2.251408568	0.000159637	0.001529385	ESCC-Normal
MTRNR2L8	-1.278286573	2.046037145	5.66E-08	1.39E-06	ESCC-Normal
CPA4	1.277707907	1.884846523	0.006161217	0.033183816	ESCC-Normal
SPARCL1	-1.277056082	5.26909955	0.003994702	0.023253319	ESCC-Normal
ITGA7	-1.276753875	1.582128874	0.0000566	0.000622086	ESCC-Normal
MTND3P25	-1.276306529	1.622355013	0.000000537	1.03E-05	ESCC-Normal
PAICS	1.276202671	4.550647702	6.37E-11	3.09E-09	ESCC-Normal
FAXDC2	-1.275789293	1.530978284	1.18E-08	3.45E-07	ESCC-Normal
INPP5J	-1.275142333	1.069046404	5.13E-11	2.55E-09	ESCC-Normal
DMD	-1.274734471	1.176406802	0.0000144	0.000188916	ESCC-Normal
KIAA1549L	1.274233804	1.44478471	0.0000243	0.000296995	ESCC-Normal
IRX3	1.273416679	3.595178389	0.0000626	0.000680633	ESCC-Normal
C8orf49	-1.273173194	0.225776548	2.85E-23	3.85E-20	ESCC-Normal
NAV1	1.273104169	3.079431139	0.0000368	0.000426842	ESCC-Normal
ANGPTL3	-1.27297565	0.299156433	7.18E-13	5.33E-11	ESCC-Normal
AC244153.1	1.272590331	1.714348857	0.00087593	0.006547663	ESCC-Normal
BRCA1	1.272089638	2.425113243	7.91E-11	3.77E-09	ESCC-Normal
TMSB10	1.271172787	10.42498373	0.00000145	2.48E-05	ESCC-Normal
LINC00671	-1.270661246	0.200567985	9.11E-15	1.02E-12	ESCC-Normal
STIL	1.269918413	2.250594177	1.87E-10	8.27E-09	ESCC-Normal
SLCO3A1	1.269608279	2.939339035	0.000000307	6.26E-06	ESCC-Normal
HAP1	1.269257048	1.443809629	0.0000124	0.0001659	ESCC-Normal
PARM1	-1.269112918	2.280493074	0.000780457	0.005940089	ESCC-Normal
FNIP2	-1.269006188	2.325891317	2.2E-11	1.19E-09	ESCC-Normal
AMIGO2	1.268804687	2.696770752	0.000119836	0.001190889	ESCC-Normal
DSCC1	1.268779273	2.550518953	5.71E-11	2.81E-09	ESCC-Normal
IGFL3	1.268630977	1.204378676	0.005180966	0.028761259	ESCC-Normal
ZG16B	-1.268619488	0.854225421	0.0000289	0.000345099	ESCC-Normal
BIRC3	-1.267929801	2.426428261	0.000579914	0.004602367	ESCC-Normal
TMEM237	1.26719581	2.477709582	1.63E-13	1.37E-11	ESCC-Normal
ABCA2	-1.266905708	2.743729183	0.00000644	9.25E-05	ESCC-Normal
ARHGEF19	1.266899033	3.348014559	0.00000144	2.46E-05	ESCC-Normal
C11orf96	-1.266591859	3.606220835	0.00151426	0.010348196	ESCC-Normal
TUBB6	1.266580871	5.171099465	0.0000468	0.000527567	ESCC-Normal
ANO7	-1.266289604	0.663015756	4.22E-14	4.04E-12	ESCC-Normal
AQP1	-1.266098691	3.844761408	0.001240238	0.008754441	ESCC-Normal
FAM221A	-1.265905044	0.800340384	3.56E-14	3.46E-12	ESCC-Normal
AC021218.1	-1.265540974	0.223522892	9.57E-18	2.47E-15	ESCC-Normal
RAD54L	1.264956697	1.740871659	6.75E-13	5.05E-11	ESCC-Normal
B4GALNT2	-1.26470162	0.466891557	0.000000885	1.60E-05	ESCC-Normal
THRA	-1.264618647	2.70264279	2.23E-11	1.21E-09	ESCC-Normal
LRG1	-1.264326015	2.213407307	0.002546632	0.015938781	ESCC-Normal
BST2	1.264276789	6.082190536	0.009703767	0.048142681	ESCC-Normal
YEATS2	1.263812768	3.59882921	7.83E-10	2.99E-08	ESCC-Normal
TPBG	1.263421312	4.678553623	0.0000142	0.000187011	ESCC-Normal
EPOP	1.263399063	2.26524354	1.12E-08	3.27E-07	ESCC-Normal
MIR27B	-1.262919402	1.186490252	0.0000926	0.000952613	ESCC-Normal
AC025575.2	1.262423434	1.741133228	0.00014588	0.001414333	ESCC-Normal
AL162413.1	1.262402422	2.003524049	0.021376173	0.091121285	ESCC-Normal
ADAMTSL1	-1.262049264	0.703960059	0.000000551	1.05E-05	ESCC-Normal
SPTSSB	-1.261985502	1.458972122	0.001951271	0.012780209	ESCC-Normal
HEPACAM2	-1.260602583	0.289718967	1.46E-14	1.53E-12	ESCC-Normal
MT-RNR2	-1.259530692	12.59633251	0.0000183	0.000232368	ESCC-Normal
GSN	-1.259509247	5.46013981	0.0000115	0.000155739	ESCC-Normal
HTRA3	1.257002357	4.132080796	0.00182247	0.0120646	ESCC-Normal
SCNN1G	-1.25683193	1.26774172	0.000203503	0.001877431	ESCC-Normal
IGHV5-10-1	-1.256764575	1.808385939	0.041646628	0.153303654	ESCC-Normal
NUAK2	1.25638648	3.698372349	0.00023046	0.002088911	ESCC-Normal
CYP4F12	-1.255960843	0.906048927	0.000000257	5.33E-06	ESCC-Normal
SPC25	1.25526187	2.466536692	1.16E-09	4.24E-08	ESCC-Normal
AC091043.1	-1.254498753	0.17507328	2.09E-20	1.07E-17	ESCC-Normal
ITPKA	-1.253993203	1.532898515	0.000000986	1.75E-05	ESCC-Normal
TMTC3	1.253300457	3.937550576	1.94E-09	6.72E-08	ESCC-Normal
CPNE2	1.252665652	2.94976298	3.08E-10	1.28E-08	ESCC-Normal
ADAM33	-1.251814244	0.887960694	2.05E-09	7.06E-08	ESCC-Normal
DBF4	1.251559014	2.801056746	1.15E-08	3.36E-07	ESCC-Normal
BRIX1	1.251204679	3.262330885	1.5E-10	6.77E-09	ESCC-Normal
ADAMTS8	-1.250843573	0.709634729	0.00000173	2.90E-05	ESCC-Normal
WNT5A-AS1	1.250831368	2.59824046	0.002518664	0.015790338	ESCC-Normal
SEL1L3	-1.250569688	3.335753689	0.000062	0.0006744	ESCC-Normal
LINC02688	-1.249746078	0.239386533	2.33E-14	2.36E-12	ESCC-Normal
PTGDR2	-1.248698423	0.28303675	4.92E-23	5.85E-20	ESCC-Normal
GRHL1	1.248480363	2.873170005	0.001249099	0.008803315	ESCC-Normal
THBS2	1.247330242	3.268603887	0.004739205	0.026708083	ESCC-Normal
FGFRL1	-1.247292369	3.140848733	6.93E-10	2.66E-08	ESCC-Normal
MT-ND1	-1.247278536	11.85605788	0.00000329	5.10E-05	ESCC-Normal
SLC25A25-AS1	-1.247216886	1.401688755	1.46E-08	4.16E-07	ESCC-Normal
RCN3	1.24689364	3.699438619	0.000339782	0.002915	ESCC-Normal
GULP1	-1.246580086	1.36519721	0.000000429	8.42E-06	ESCC-Normal
MYOM1	-1.246517122	0.779488543	0.00000088	1.59E-05	ESCC-Normal
SHISA2	1.246422359	1.985952129	0.0082337	0.041964332	ESCC-Normal
CTIF	-1.246108611	2.594892911	2.41E-11	1.29E-09	ESCC-Normal
AC068228.2	1.24580917	1.265083355	0.000710398	0.00548342	ESCC-Normal
ODF3B	1.245454653	3.496034584	3.55E-08	9.22E-07	ESCC-Normal
STX19	-1.245341398	1.584540827	0.00000603	8.74E-05	ESCC-Normal
SLC52A1	1.245095443	1.526618418	0.000000337	6.80E-06	ESCC-Normal
DNMBP	-1.244944801	2.836309559	1.67E-11	9.31E-10	ESCC-Normal
THOC3	1.244835419	2.910108987	0.000000077	1.82E-06	ESCC-Normal
EVA1A	1.24442763	1.354314404	0.0000355	0.000413655	ESCC-Normal
NEGR1	-1.244363306	0.654430764	1.76E-08	4.93E-07	ESCC-Normal
KAZALD1	-1.244279963	0.96358186	2.91E-12	1.91E-10	ESCC-Normal
SLC7A2	-1.244187105	1.599799392	0.000536666	0.004302233	ESCC-Normal
AC097493.3	-1.244182952	0.410474892	1.53E-14	1.60E-12	ESCC-Normal
FKBP5	-1.243981302	3.739461093	0.000230773	0.002091208	ESCC-Normal
AC092718.4	1.243936225	3.523903871	1.73E-09	6.09E-08	ESCC-Normal
ASPHD1	-1.243525842	1.148636131	0.000000623	1.17E-05	ESCC-Normal
C3orf18	-1.243370914	0.887494478	1.85E-12	1.26E-10	ESCC-Normal
SOX7	1.24274123	3.102512608	0.00000138	2.37E-05	ESCC-Normal
RIMS4	-1.242634288	0.29985658	1.11E-14	1.20E-12	ESCC-Normal
VWA5A	-1.242463756	1.869453113	1.49E-08	4.24E-07	ESCC-Normal
TAP1	1.24235743	4.825058627	0.0000813	0.000852601	ESCC-Normal
CBFB	1.241818567	4.115099655	5.85E-17	1.22E-14	ESCC-Normal
RAB34	1.241703434	4.177662696	0.000000692	1.29E-05	ESCC-Normal
KRT8	-1.241496435	5.066366736	0.020745452	0.088872548	ESCC-Normal
CRYZL2P	-1.241408799	1.424486942	1.1E-09	4.05E-08	ESCC-Normal
AC027763.1	1.241395484	1.501521761	0.00000144	2.47E-05	ESCC-Normal
HRAS	1.241184257	4.488632686	1.94E-09	6.72E-08	ESCC-Normal
AGRN	1.240962308	5.769516429	0.00000781	0.000109867	ESCC-Normal
PXDN	1.240959395	3.385649382	0.000699837	0.005411737	ESCC-Normal
TOP1MT	1.24078044	3.057166581	1.55E-08	4.38E-07	ESCC-Normal
FGL2	-1.240468416	2.250940687	0.005904326	0.032084526	ESCC-Normal
CEL	1.239938592	1.980794552	0.026097872	0.106511796	ESCC-Normal
CPA3	-1.239237344	2.189804693	0.0000792	0.000833864	ESCC-Normal
MCM6	1.239155221	4.126684111	1.31E-09	4.75E-08	ESCC-Normal
DLK2	1.238339723	2.269481105	0.0000142	0.000186932	ESCC-Normal
GALNT10	-1.237453279	2.605108986	9.37E-09	2.80E-07	ESCC-Normal
ALYREF	1.237332296	4.744648957	2.28E-12	1.52E-10	ESCC-Normal
SNRPG	1.236984861	4.872070515	7.62E-12	4.58E-10	ESCC-Normal
SGO2	1.236214224	1.963521342	6.4E-12	3.92E-10	ESCC-Normal
PPP1R18	1.236093953	4.349097586	0.000000121	2.74E-06	ESCC-Normal
JAM2	-1.236083588	1.281114347	0.00000181	3.00E-05	ESCC-Normal
AL359771.1	1.236048344	1.24669883	0.000476395	0.003884038	ESCC-Normal
RPH3AL	-1.236009966	1.067117115	3.04E-09	1.01E-07	ESCC-Normal
PCP4	-1.234680151	1.216985212	0.002570222	0.016065454	ESCC-Normal
MIS18A	1.234196447	3.022725259	5.24E-10	2.07E-08	ESCC-Normal
LINC00342	-1.233331818	1.510289876	0.00000177	2.94E-05	ESCC-Normal
WDR54	1.232466812	2.53742158	2.22E-08	6.06E-07	ESCC-Normal
MLLT11	1.231884082	2.523291252	0.001321703	0.00921888	ESCC-Normal
SECISBP2L	-1.231794214	2.794736824	9.74E-14	8.63E-12	ESCC-Normal
PLEKHG5	1.231766708	3.216782132	0.0000014	2.41E-05	ESCC-Normal
SLIT3	-1.231434029	1.731776856	0.000114081	0.001142094	ESCC-Normal
TRAK1	-1.231116076	3.294452352	1.01E-14	1.11E-12	ESCC-Normal
AC004982.1	-1.230957512	0.353797271	1.1E-17	2.82E-15	ESCC-Normal
PAIP2B	-1.230933275	1.430235482	8.26E-08	1.93E-06	ESCC-Normal
QRFPR	1.230566646	1.268801364	0.000845059	0.006352857	ESCC-Normal
HS6ST1	1.229827487	4.326198697	0.000000136	3.02E-06	ESCC-Normal
ANKRD13B	1.229522109	2.641761156	0.000000145	3.21E-06	ESCC-Normal
H2BC5	1.22929724	4.122123287	0.000589091	0.004665237	ESCC-Normal
CADM3	-1.22918988	0.49964554	1.18E-08	3.45E-07	ESCC-Normal
ISL1	-1.228417121	0.378000991	9.08E-14	8.12E-12	ESCC-Normal
CDC7	1.227714251	2.329629557	3.77E-10	1.55E-08	ESCC-Normal
CHTF18	1.227355166	2.419261128	6.01E-11	2.94E-09	ESCC-Normal
CAPG	1.226828957	5.455444723	0.0000024	3.84E-05	ESCC-Normal
MTHFD1L	1.226823026	3.101264002	1.29E-08	3.72E-07	ESCC-Normal
MAGEA1	1.226572794	1.091773378	0.016775475	0.074871659	ESCC-Normal
TUBA4A	1.226332727	5.133731506	0.00039993	0.003347414	ESCC-Normal
ANXA2	1.225976618	6.602609342	0.00000262	4.16E-05	ESCC-Normal
CERCAM	1.225018188	3.433500371	0.0000442	0.000501984	ESCC-Normal
CEP19	1.224661606	1.699611221	0.000000109	2.49E-06	ESCC-Normal
STXBP6	-1.224148393	0.618783476	8.47E-10	3.21E-08	ESCC-Normal
MTRNR2L2	-1.224104833	2.345218667	0.00000381	5.80E-05	ESCC-Normal
GOLM1	-1.224101901	4.15403048	0.000260272	0.002321699	ESCC-Normal
LEF1	1.22374389	2.257914812	0.0000463	0.000523421	ESCC-Normal
PLS3	1.223648712	6.434532763	0.0000012	2.10E-05	ESCC-Normal
CTH	-1.223426121	1.151390494	6.69E-09	2.07E-07	ESCC-Normal
DNMT1	1.221807669	3.377613761	7.41E-12	4.48E-10	ESCC-Normal
POLD1	1.221701173	3.102283906	8.26E-14	7.45E-12	ESCC-Normal
HAPLN3	1.221628431	2.356571502	3.85E-08	9.87E-07	ESCC-Normal
TMEM100	-1.221619917	0.365486151	2.9E-16	4.80E-14	ESCC-Normal
HIF1A	1.221615777	6.244374956	6.63E-08	1.60E-06	ESCC-Normal
MREG	1.221252287	2.894335792	0.00000257	4.09E-05	ESCC-Normal
TMPRSS3	-1.220927253	0.572739789	4.35E-08	1.10E-06	ESCC-Normal
AC099654.10	-1.220815379	0.184842034	3.81E-13	2.97E-11	ESCC-Normal
APOBEC3C	1.220486161	4.697628149	1.02E-08	3.03E-07	ESCC-Normal
COLGALT1	1.22030727	5.109929191	2.14E-10	9.29E-09	ESCC-Normal
LRRC66	-1.219852105	0.261983171	4.68E-17	1.00E-14	ESCC-Normal
RFC2	1.219762719	4.326799953	1.12E-11	6.50E-10	ESCC-Normal
IDH2	-1.219298729	5.579150148	0.000000798	1.46E-05	ESCC-Normal
SESN3	1.219155544	3.911195762	0.000549888	0.004392545	ESCC-Normal
SPINDOC	1.218966246	3.223910331	2.9E-09	9.70E-08	ESCC-Normal
LINC01980	1.217211177	1.127601877	7.37E-09	2.25E-07	ESCC-Normal
NPR1	-1.217130943	1.036422628	0.000000193	4.13E-06	ESCC-Normal
VWA7	-1.216451796	1.054825323	2.44E-12	1.63E-10	ESCC-Normal
SPACA4	-1.216152425	0.822849119	2.73E-10	1.15E-08	ESCC-Normal
SHISA3	-1.216133261	0.499463366	0.000000132	2.95E-06	ESCC-Normal
SGMS2	-1.215613194	2.584497992	0.000000149	3.28E-06	ESCC-Normal
IGFL1P1	1.215581066	1.414725806	0.001549063	0.010532744	ESCC-Normal
MED30	1.215527188	3.679058061	1.26E-10	5.78E-09	ESCC-Normal
MAF	1.214566832	3.968303048	0.000110698	0.00111179	ESCC-Normal
MTCYBP4	-1.2144069	0.285601753	6.21E-11	3.02E-09	ESCC-Normal
PKM	1.214175921	7.703367541	4.51E-09	1.44E-07	ESCC-Normal
ARRDC4	-1.213816696	3.576254223	0.00072757	0.005597783	ESCC-Normal
STARD13	-1.213514289	1.61360891	0.000000157	3.43E-06	ESCC-Normal
KIAA0513	-1.213082408	1.907494839	8.2E-10	3.12E-08	ESCC-Normal
SHC2	-1.213069637	1.501766763	1.89E-08	5.25E-07	ESCC-Normal
BCL2A1	1.212254505	2.184928231	0.000027	0.000325325	ESCC-Normal
TRMT112	1.21149759	6.011578502	1.15E-09	4.21E-08	ESCC-Normal
GLTP	1.211471153	5.791521728	0.001470438	0.010092832	ESCC-Normal
TMC4	-1.211405226	3.355854327	0.001185147	0.008443796	ESCC-Normal
TMEM252	-1.210678982	0.412028024	2.61E-08	7.00E-07	ESCC-Normal
PITX2	1.210625082	1.735511162	0.0000016	2.70E-05	ESCC-Normal
SNPH	-1.210533123	0.961199829	1.38E-11	7.83E-10	ESCC-Normal
RGS20	1.209588159	1.389571029	0.00000369	5.64E-05	ESCC-Normal
TCF19	1.209432198	3.379041042	2.8E-10	1.18E-08	ESCC-Normal
HASPIN	1.209272347	1.927794441	1.13E-10	5.25E-09	ESCC-Normal
IRX4-AS1	1.208486342	1.339931867	0.00000144	2.47E-05	ESCC-Normal
RHOBTB1	-1.208381974	1.840296803	0.000000845	1.53E-05	ESCC-Normal
APOLD1	-1.208371695	1.962373456	0.000000236	4.96E-06	ESCC-Normal
SEM1	1.207946357	3.600272273	6.62E-08	1.60E-06	ESCC-Normal
RPL22L1	1.207664405	4.411305059	0.000043	0.000489621	ESCC-Normal
KBTBD12	-1.207182386	0.256748494	7.98E-25	2.26E-21	ESCC-Normal
CPM	-1.207163253	2.057873612	0.0000688	0.000739908	ESCC-Normal
DKC1	1.205983005	4.637359528	1.11E-11	6.43E-10	ESCC-Normal
FOXQ1	-1.205540528	3.869259114	0.003928666	0.022945091	ESCC-Normal
FOXL2	1.205269267	1.127829838	0.000192099	0.001788944	ESCC-Normal
CGAS	1.20500539	2.498665449	0.0000921	0.000947878	ESCC-Normal
C3	-1.204734734	4.325443512	0.015205711	0.069248967	ESCC-Normal
LINC00885	1.204569342	1.393390461	0.0000431	0.000490939	ESCC-Normal
MTCO2P12	-1.204517648	3.92071113	0.0000492	0.000550674	ESCC-Normal
DLX6	1.204231599	1.139495016	0.00000606	8.77E-05	ESCC-Normal
TNFRSF25	1.204220485	2.403374636	0.000000265	5.48E-06	ESCC-Normal
PLEKHG4	1.204161961	2.419662501	0.0000189	0.000238035	ESCC-Normal
IGIP	-1.204032481	1.946217782	2.68E-12	1.78E-10	ESCC-Normal
MARVELD1	1.20357139	4.728997183	0.00000623	8.98E-05	ESCC-Normal
RPRM	-1.203390703	1.03616116	0.00000213	3.45E-05	ESCC-Normal
PLK2	1.202636835	3.525043936	0.0000954	0.000976736	ESCC-Normal
TMEM98	-1.202481423	2.414788389	0.0000164	0.000211053	ESCC-Normal
ECI2	-1.202220902	1.972229455	1.67E-09	5.90E-08	ESCC-Normal
FNDC1	1.202093203	1.956629381	0.001310239	0.009151805	ESCC-Normal
GLI2	1.201059986	2.43549936	0.009122046	0.04570791	ESCC-Normal
BANF1	1.200512049	6.24060548	1.9E-09	6.61E-08	ESCC-Normal
TNFAIP3	1.200090329	4.428764986	0.000831384	0.006265892	ESCC-Normal
AC112206.3	1.1996818	1.268410774	7.43E-08	1.76E-06	ESCC-Normal
PTMS	1.199189282	7.444134367	1.51E-09	5.35E-08	ESCC-Normal
MEX3A	1.198815655	1.610483601	0.000341425	0.002927407	ESCC-Normal
EPHX2	-1.198729832	2.137290968	0.0000114	0.000154639	ESCC-Normal
LDLRAD3	1.198501187	2.68117836	2.27E-08	6.17E-07	ESCC-Normal
TLR2	1.198111666	2.386097849	0.00000173	2.89E-05	ESCC-Normal
YDJC	1.196931812	4.295992866	3.31E-08	8.68E-07	ESCC-Normal
PPIAP29	1.196710222	2.85594162	0.0000278	0.000334451	ESCC-Normal
CALML3-AS1	1.196369704	1.448214812	0.000000346	6.96E-06	ESCC-Normal
RNA5SP498	1.19564376	2.056160976	0.000306712	0.00266905	ESCC-Normal
CLDN2	-1.195362437	0.4355703	0.000000168	3.65E-06	ESCC-Normal
LLGL2	-1.195144551	3.149324352	0.0000193	0.000243264	ESCC-Normal
H2BP1	-1.19464179	0.347219299	1.45E-14	1.52E-12	ESCC-Normal
PSMD2	1.19449313	6.186329603	6.18E-10	2.40E-08	ESCC-Normal
MAP7D2	-1.194116483	1.060257077	0.001593229	0.010775475	ESCC-Normal
HOXA1	1.193671435	1.716229536	7.53E-08	1.79E-06	ESCC-Normal
NUDT11	1.19226	1.840241333	0.000215987	0.001974993	ESCC-Normal
LINC02038	-1.192222992	0.260441553	1.91E-15	2.54E-13	ESCC-Normal
PLEKHA7	-1.191836745	1.992992189	0.00000402	6.09E-05	ESCC-Normal
FAM171A1	-1.19141922	2.206737957	0.000288195	0.002534263	ESCC-Normal
TENT5A	-1.191365742	2.841226474	0.0000369	0.0004279	ESCC-Normal
SCN7A	-1.191365217	0.526377524	0.00000145	2.48E-05	ESCC-Normal
CNTD1	-1.190850361	0.543080038	5.71E-14	5.32E-12	ESCC-Normal
MTCYBP18	-1.19029804	1.593951483	0.000000331	6.70E-06	ESCC-Normal
FABP5P1	1.19009547	2.121222991	0.001297538	0.009079097	ESCC-Normal
SREBF1	1.190020681	4.896817469	0.000000105	2.42E-06	ESCC-Normal
ARL6IP6	1.189220551	3.438998689	7.44E-12	4.49E-10	ESCC-Normal
CENPI	1.188927608	1.733914159	8.19E-12	4.87E-10	ESCC-Normal
POLE2	1.188604382	2.248075737	4.27E-11	2.16E-09	ESCC-Normal
AKR1C7P	1.188120117	1.095633948	0.000318856	0.002757774	ESCC-Normal
A2M	-1.18783182	5.511402463	0.001603718	0.010837409	ESCC-Normal
VSTM2L	-1.187787714	1.132091717	0.00000537	7.89E-05	ESCC-Normal
F2RL3	-1.187447375	1.222595436	5.8E-09	1.81E-07	ESCC-Normal
SLC49A3	-1.187392182	1.193697795	4.03E-12	2.57E-10	ESCC-Normal
SLC25A23	-1.187247228	4.096387833	0.0000105	0.000142797	ESCC-Normal
ANP32E	1.186089051	4.598082987	4.9E-09	1.55E-07	ESCC-Normal
PTPRB	-1.186019905	1.10975284	3.53E-11	1.82E-09	ESCC-Normal
CDC42BPA	-1.185926449	2.785268117	5.26E-08	1.31E-06	ESCC-Normal
MTATP6P1	-1.185622364	9.993292965	0.00000141	2.43E-05	ESCC-Normal
AL512625.3	1.185532583	1.719477813	2.67E-08	7.15E-07	ESCC-Normal
CDH17	-1.184829332	0.604968884	0.0000145	0.000190052	ESCC-Normal
KBTBD11	-1.183991092	0.647865491	2.87E-14	2.84E-12	ESCC-Normal
IKBIP	1.183914259	2.438347858	5.93E-10	2.32E-08	ESCC-Normal
LINC02561	1.183419384	1.139247255	0.000890298	0.006630056	ESCC-Normal
SFTA2	-1.183334954	0.535022996	0.0000172	0.000220664	ESCC-Normal
NRTN	-1.183027527	1.763624388	0.000000856	1.55E-05	ESCC-Normal
ANXA3	-1.182996065	2.805627216	0.000404583	0.003376371	ESCC-Normal
MGAT3	-1.182993761	0.895996651	0.000000417	8.22E-06	ESCC-Normal
PPIA	1.182882213	6.749451411	9.55E-10	3.57E-08	ESCC-Normal
CARNS1	-1.182669206	0.587450218	2.84E-17	6.64E-15	ESCC-Normal
ONECUT3	-1.182418414	0.321154878	0.000000022	6.02E-07	ESCC-Normal
FSTL4	1.182155568	1.487784774	0.0000304	0.000361369	ESCC-Normal
GCOM1	-1.18193816	0.686018774	4.58E-08	1.15E-06	ESCC-Normal
CA8	-1.181091782	0.454809378	3.23E-09	1.07E-07	ESCC-Normal
XPNPEP2	-1.180950401	0.413402571	4.01E-09	1.29E-07	ESCC-Normal
MRPL47	1.180511878	5.175504846	3.05E-10	1.27E-08	ESCC-Normal
GOLGA4	-1.179971217	3.844586984	2.57E-10	1.09E-08	ESCC-Normal
FANCA	1.179380659	1.997422913	9.87E-12	5.76E-10	ESCC-Normal
CCNG1	-1.179274418	4.420444952	3.24E-09	1.07E-07	ESCC-Normal
RFWD3	1.178919372	3.702870881	6.94E-13	5.18E-11	ESCC-Normal
GMPS	1.178285743	4.202700308	1.41E-10	6.44E-09	ESCC-Normal
YWHAG	1.178271487	6.216514824	4.25E-11	2.15E-09	ESCC-Normal
ECHDC2	-1.178193399	2.052009007	0.000000118	2.68E-06	ESCC-Normal
RANBP3L	-1.178117004	0.372440724	6.89E-13	5.14E-11	ESCC-Normal
EIF5A	1.177249182	6.842607906	5.53E-10	2.17E-08	ESCC-Normal
CTAG2	1.177142566	1.073385987	0.044505218	0.161229675	ESCC-Normal
FOXC2	1.176581076	1.487852986	0.002057223	0.013345879	ESCC-Normal
LDB3	-1.17644452	0.653095906	0.00000637	9.17E-05	ESCC-Normal
NDNF	-1.176353728	0.716705638	5.77E-10	2.26E-08	ESCC-Normal
SPTBN1	-1.176318719	4.576307739	5.71E-08	1.40E-06	ESCC-Normal
ABRACL	1.176290034	4.857367929	0.000000397	7.87E-06	ESCC-Normal
FCGR2A	1.175959846	2.470455819	0.0000762	0.000808559	ESCC-Normal
ESM1	1.174637548	1.266479682	0.000000587	1.11E-05	ESCC-Normal
SNRPF	1.174347396	4.461103383	4.69E-08	1.18E-06	ESCC-Normal
PDE2A	-1.173374366	0.935326983	3.06E-09	1.01E-07	ESCC-Normal
RNA5SP311	-1.172790795	0.773668866	2.54E-11	1.36E-09	ESCC-Normal
CEMIP2	-1.172022787	2.807915708	0.000000132	2.95E-06	ESCC-Normal
PAFAH1B3	1.171767427	3.730386158	0.000000885	1.60E-05	ESCC-Normal
TOPBP1	1.171127454	3.930528954	4.59E-08	1.15E-06	ESCC-Normal
ABCC3	-1.171082141	2.684432403	0.003010329	0.018330445	ESCC-Normal
NOTCH1	1.17061616	4.454998838	0.00000172	2.88E-05	ESCC-Normal
GCKR	-1.170464257	0.300880602	2.29E-21	1.49E-18	ESCC-Normal
MIR4653	1.170156854	2.068926818	0.00000292	4.59E-05	ESCC-Normal
HS3ST3A1	1.170087902	1.647236003	0.0000372	0.000431179	ESCC-Normal
C6orf15	1.169336102	1.37446923	0.02496411	0.102988003	ESCC-Normal
FBXO45	1.169163924	3.368194184	4.36E-08	1.11E-06	ESCC-Normal
CITED2	-1.168692984	4.090930845	0.0000159	0.000205092	ESCC-Normal
ANTXR1	1.168629514	4.456751977	0.000401477	0.003356109	ESCC-Normal
AP001148.1	-1.168534001	0.25679692	1.09E-20	6.13E-18	ESCC-Normal
ELN-AS1	-1.168502097	0.349365568	1.29E-20	7.10E-18	ESCC-Normal
DMRT2	1.168408424	1.233576619	0.000644311	0.00504539	ESCC-Normal
AC109454.3	1.168235602	1.13214109	0.000151285	0.001459929	ESCC-Normal
TBC1D14	-1.168137736	2.619674361	4.06E-10	1.65E-08	ESCC-Normal
CAT	-1.167088866	4.120558647	3.86E-08	9.89E-07	ESCC-Normal
HMCN2	-1.165986732	0.551933801	1.11E-08	3.24E-07	ESCC-Normal
KLK8	1.165942687	1.897027877	0.003546032	0.021007883	ESCC-Normal
FADS1	1.165889523	2.364991711	0.000286162	0.002518255	ESCC-Normal
PID1	-1.165316904	1.43764371	0.0000199	0.000250432	ESCC-Normal
HELLS	1.165285664	2.419494283	1.15E-09	4.22E-08	ESCC-Normal
LTBP4	-1.165142441	4.91542902	0.0000403	0.000462058	ESCC-Normal
ARSL	-1.164821508	0.531996655	7.06E-13	5.25E-11	ESCC-Normal
OTX1	1.164328382	1.779867296	0.00000857	0.00011925	ESCC-Normal
DENND2C	1.163880931	2.431742028	0.00028831	0.002534788	ESCC-Normal
TRIM31	-1.163825149	0.53072153	0.000000488	9.46E-06	ESCC-Normal
LHX2	1.162481362	1.151719597	0.0000283	0.000339262	ESCC-Normal
SEMA3E	-1.162105807	0.582935342	0.000000118	2.68E-06	ESCC-Normal
CMTM3	1.162094491	3.155045361	0.0000186	0.000235405	ESCC-Normal
GCNT2	-1.161334101	1.352717041	0.00000578	8.42E-05	ESCC-Normal
LRP12	1.161282537	2.280380862	0.00000028	5.75E-06	ESCC-Normal
PRR26	-1.160920684	0.290841398	1.68E-31	9.96E-27	ESCC-Normal
CMBL	-1.159351663	2.525375002	0.000234951	0.00212195	ESCC-Normal
FGF19	1.159224063	1.234214822	0.045813567	0.164889338	ESCC-Normal
LY6K	1.158216854	1.449192976	0.0000526	0.000583692	ESCC-Normal
LRP8	1.157874703	1.472308047	1.26E-09	4.57E-08	ESCC-Normal
PPFIBP2	-1.15781096	2.223948651	0.00000101	1.79E-05	ESCC-Normal
PRKAR2B	-1.157196903	1.891840645	0.000980808	0.007201193	ESCC-Normal
CENPK	1.156935817	1.83644473	2.82E-11	1.49E-09	ESCC-Normal
NPY	-1.156670442	0.375938175	0.000000572	1.09E-05	ESCC-Normal
AGT	-1.156596703	0.981332761	0.000000388	7.72E-06	ESCC-Normal
SLC37A1	-1.156037678	1.880656309	1.49E-08	4.23E-07	ESCC-Normal
FCGRT	-1.15527831	3.636256018	0.00000232	3.73E-05	ESCC-Normal
NPL	1.15521859	2.807510389	0.00011291	0.001132213	ESCC-Normal
KIF15	1.154737862	1.960245922	5.58E-09	1.75E-07	ESCC-Normal
ZC3H12A	1.154670085	4.63224415	0.00084973	0.006382322	ESCC-Normal
HSPB1P2	1.154368168	2.583539494	0.0000985	0.001005337	ESCC-Normal
LINC00942	1.153815672	1.16940447	0.03690052	0.139470025	ESCC-Normal
STK39	-1.153523183	3.439587592	0.000000241	5.04E-06	ESCC-Normal
CBX3	1.153058707	5.173788452	6.41E-11	3.11E-09	ESCC-Normal
LAMA3	1.152722954	4.021814401	0.008356001	0.042492902	ESCC-Normal
SDK1	1.152462056	2.347004124	0.000657698	0.005132639	ESCC-Normal
CTSB	1.152240955	6.989827208	0.00000304	4.75E-05	ESCC-Normal
B4GALNT3	-1.151703639	3.608371808	0.0025461	0.015937128	ESCC-Normal
SLC38A11	-1.151532074	0.541629547	0.000000109	2.49E-06	ESCC-Normal
KIF20B	1.151193326	2.783491426	1.59E-08	4.49E-07	ESCC-Normal
CLEC11A	1.15107362	3.091200175	0.00000765	0.000107943	ESCC-Normal
SNRPGP2	1.150652181	3.710486565	1.42E-10	6.47E-09	ESCC-Normal
TLE2	-1.150472765	1.935423646	0.000078	0.000823991	ESCC-Normal
GPR153	1.150271904	4.073299132	0.000532959	0.004277133	ESCC-Normal
CST3	-1.150132134	6.403461352	0.0000084	0.000117249	ESCC-Normal
MMP7	1.150103613	2.845725484	0.034038444	0.131168928	ESCC-Normal
TPM1	-1.150024789	3.222420327	0.000829886	0.006256992	ESCC-Normal
MYO7B	-1.149890674	0.450373651	0.000000184	3.97E-06	ESCC-Normal
DOP1B	-1.149664435	2.684278189	0.00000482	7.16E-05	ESCC-Normal
CHST11	1.148170578	2.883621198	0.000209429	0.001922122	ESCC-Normal
SORT1	-1.147947674	3.628446442	0.0000711	0.000761225	ESCC-Normal
AL355796.1	1.147831564	1.201622675	0.000868083	0.006498811	ESCC-Normal
TXN	1.146847396	8.302832811	0.000165153	0.001574355	ESCC-Normal
MYO5A	1.146792577	3.059284119	0.00000235	3.76E-05	ESCC-Normal
STMN2	-1.146710085	0.349203978	2.61E-10	1.11E-08	ESCC-Normal
CHAF1B	1.146183558	2.101504766	6.93E-11	3.34E-09	ESCC-Normal
RASSF3	-1.145495724	2.939465918	0.00000244	3.91E-05	ESCC-Normal
BLM	1.145321901	1.690767445	2.04E-11	1.12E-09	ESCC-Normal
RAI14	1.145187007	3.863455487	0.000033	0.000388089	ESCC-Normal
MTCYBP35	-1.14514845	0.438238217	3.09E-17	7.14E-15	ESCC-Normal
SLC22A20P	1.144785715	1.506926006	0.000660886	0.00515143	ESCC-Normal
PACC1	1.144460028	2.327348258	1.9E-10	8.38E-09	ESCC-Normal
RGS2	-1.143788533	4.220939987	0.00280431	0.017280928	ESCC-Normal
SLC37A2	1.143499885	2.635736602	0.00036757	0.003117293	ESCC-Normal
LINC02560	1.143448173	2.080923677	0.006320359	0.033871402	ESCC-Normal
CCL26	1.143405543	1.307603588	0.0000504	0.000562624	ESCC-Normal
IGLV4-69	-1.143237114	2.483299241	0.048091573	0.171308394	ESCC-Normal
CYBRD1	-1.14288714	4.025005895	0.00074104	0.005684492	ESCC-Normal
WASF1	1.142542763	2.80992831	0.0000616	0.000670655	ESCC-Normal
HIPK2	-1.141992428	3.296602854	0.000000111	2.53E-06	ESCC-Normal
PCCA	-1.14165289	1.451586512	2.1E-13	1.71E-11	ESCC-Normal
KRT23	1.141564023	1.749962548	0.010301462	0.050547848	ESCC-Normal
PLP1	-1.141365882	0.412346257	0.000000248	5.18E-06	ESCC-Normal
SULT1C2P1	-1.14110489	0.155947359	5.07E-19	1.83E-16	ESCC-Normal
KCNK15	-1.141103871	0.701926487	4.92E-10	1.96E-08	ESCC-Normal
VEGFD	-1.1409444	0.531769167	3.1E-10	1.29E-08	ESCC-Normal
SRRM3	1.140463731	1.633605891	0.000000625	1.18E-05	ESCC-Normal
PRKAB1	-1.140157912	2.856604388	3.78E-14	3.66E-12	ESCC-Normal
HCG21	-1.13992065	0.183915353	1.76E-11	9.70E-10	ESCC-Normal
EGFR	1.139668981	5.492823312	0.002499709	0.015698003	ESCC-Normal
TRIM59	1.139374655	1.777865678	3.87E-10	1.58E-08	ESCC-Normal
CADM2	-1.138657891	0.277147854	1.29E-14	1.37E-12	ESCC-Normal
PAK6	1.138279908	2.806264829	0.0000028	4.42E-05	ESCC-Normal
MELTF-AS1	1.138233464	1.61265177	0.00000167	2.81E-05	ESCC-Normal
THSD1	1.138200799	1.97192471	0.0000148	0.000193497	ESCC-Normal
C6	-1.138010248	0.189628465	9.82E-23	1.08E-19	ESCC-Normal
TUBA1B	1.13762056	5.696186867	1.13E-08	3.31E-07	ESCC-Normal
KCNMB1	-1.137544832	1.433702552	0.001540979	0.010493384	ESCC-Normal
HOMER2	-1.137533696	1.804003557	0.000006	8.71E-05	ESCC-Normal
PPT1	1.136993459	5.670476651	0.00000748	0.000105735	ESCC-Normal
SLC1A2	-1.136967141	0.231575213	6.83E-17	1.39E-14	ESCC-Normal
AP001528.2	-1.136756475	0.39489445	9.27E-17	1.78E-14	ESCC-Normal
TAGLN	-1.136607618	3.890177111	0.016673943	0.074508038	ESCC-Normal
SLC1A4	1.136561697	4.079799073	0.000536282	0.004299732	ESCC-Normal
CASP1	1.136481372	3.089932421	0.0000204	0.000255698	ESCC-Normal
GAL3ST4	1.136460119	2.362472453	0.00000105	1.86E-05	ESCC-Normal
PRXL2A	1.136298067	4.270738336	0.00000179	2.98E-05	ESCC-Normal
LRRC15	1.135529603	1.772165064	0.006381908	0.034118177	ESCC-Normal
CPNE8	1.135476242	2.527328603	0.0000025	3.99E-05	ESCC-Normal
PRKX	1.13538019	3.32877336	0.00016242	0.001553287	ESCC-Normal
PHETA1	-1.135078642	2.207144	4.09E-11	2.08E-09	ESCC-Normal
SLC6A15	1.135036276	1.446946196	0.00031455	0.002727679	ESCC-Normal
KIF3C	1.134849292	2.333876804	0.00000052	1.00E-05	ESCC-Normal
MUC17	-1.134692268	0.25522575	0.00000297	4.66E-05	ESCC-Normal
ARHGEF10L	-1.134370769	2.671015626	0.000000439	8.61E-06	ESCC-Normal
SGCA	-1.133165735	1.008744615	0.000219815	0.002004751	ESCC-Normal
G0S2	-1.132999107	2.853907778	0.006415729	0.034262194	ESCC-Normal
GNLY	1.132655882	1.689329777	0.002087846	0.013511316	ESCC-Normal
HMCES	1.132598103	4.645860407	8.82E-11	4.16E-09	ESCC-Normal
AL031058.1	1.132105533	1.95966002	0.0000986	0.001005934	ESCC-Normal
MAPK6	1.132090364	4.962267804	0.000000238	4.99E-06	ESCC-Normal
GUCA1C	-1.131988546	0.203507069	1.21E-12	8.59E-11	ESCC-Normal
PHLDA2	1.131867877	5.456170309	0.003055442	0.018556543	ESCC-Normal
CCL4L2	1.131055097	1.540806748	0.000173654	0.001641659	ESCC-Normal
BACE2	-1.130587336	3.249708294	0.000000064	1.55E-06	ESCC-Normal
AC009271.1	1.130585022	1.167216232	5.72E-08	1.41E-06	ESCC-Normal
TPSAB1	-1.130485918	2.729943019	0.000352708	0.003010254	ESCC-Normal
GALE	-1.129951627	3.049959152	0.0000316	0.000374101	ESCC-Normal
[truncated: 549 more rows]
