# Supplementary material for: WISP1 drives esophageal squamous cell carcinoma progression via modulation of cancer-associated fibroblasts and immune microenvironment
Source: Front Immunol. 2025 Jul 23;16:1586790. doi: 10.3389/fimmu.2025.1586790 (PMC12325208; doi:10.3389/fimmu.2025.1586790)
Supplement: Supplementary file 12 [file DataSheet8.csv]

Overlapping_Genes
TFF1
KRT17
S100A7
VSIG2
TP63
TSPAN8
PIGR
HMGCS2
PDK4
FSCN1
MMP11
LYPD3
PRR15L
COL7A1
CST1
HPGD
S100P
SH3BGRL2
KRTDAP
FOXE1
PTHLH
PLAU
MUC1
MMP1
MMP12
ST6GALNAC1
CXCL17
COL1A1
CTHRC1
PPP1R14C
UBE2C
SBSN
AZGP1
DEPTOR
TPX2
CXCL8
CAPN5
PLEKHA6
TNC
CDC20
LAMP3
RHCG
CAPNS2
SHROOM3
DES
CNFN
TOP2A
MMP10
MMP13
PAQR8
LAMC2
C7
FAM3B
TRNP1
SORBS1
SERPINB3
GPNMB
BGN
MMP3
ISG15
SLC4A4
CFD
TK1
BIRC5
LIPH
AURKB
S100A7A
CXCL1
CEP55
HOXD10
INHBA
MAL
FAM107A
KIF20A
TRIP13
ANLN
CENPF
SERPINB4
IVL
TGFBI
RBP1
CRABP2
MFAP2
LIFR
TMPRSS11D
CYP3A5
SYNPO2
CENPW
MECOM
RPL39L
SERPINB13
COBL
PIK3C2G
GP2
ATP1B3
GREM2
APOE
DLGAP5
IL33
UBE2T
CDK1
LAMB3
CHI3L1
FHL1
XK
COL11A1
SORBS2
RBPMS2
PRDM16
APOD
KIF2C
CCNA2
CAPN6
FOLR1
MTURN
ADAM12
GALNT12
ACTG2
NEK2
DPT
MKI67
HMGB3
ADH1B
MCM4
CDKN3
UCHL1
ECT2
NUF2
PROM1
PRAME
COL3A1
CNN1
TCN1
TGM1
TROAP
SUCLG2
RCAN2
MAOB
TMEM45A
OGN
LMOD1
UBL3
IFI6
PDPN
COL1A2
KIF4A
SERPINE1
PTGIS
ASPM
HOXB7
GPD1L
PLAC8
TREM2
CDC25B
PRR11
CLU
KLHDC7B
KIF23
CKS1B
ABI3BP
SCGB2A1
MAGEA6
A2ML1
TFRC
BUB1
PLCB4
RAD51AP1
COL5A2
MFAP4
HIF3A
ANXA1
E2F7
TMPRSS11E
SLC44A3
PLAC9
RFC4
LCAL1
TGFBR3
SAMD9
EXO1
LGALS1
S100A14
MELTF
GINS2
TFF3
ITIH5
GINS1
MAGEA4
SLC16A7
DEPDC1
ZNF185
GNG7
GFRA1
MYZAP
MCM7
IGFL1
RGN
ABCA8
AURKA
ITM2A
BPIFB1
FAM189A2
ANO1
SERPINH1
KIF14
GTSE1
STC2
CYP2C18
OLFML2B
SPRR3
KIF18A
NMB
PPP1R12B
PKIB
FAM149A
BTBD11
MAMDC2
ADAMTS12
SPNS2
FST
SLC39A14
KCNS3
CTSC
SULF1
IFI27
MMRN1
SPARC
TMEM45B
AIM2
CYP24A1
CHST2
RBM47
CDA
CST6
CENPM
WDHD1
RNASE7
LYVE1
PRELP
HOXC10
ATP1B1
RASEF
HOMER3
IFIT3
PAX9
CCL20
MYO1B
GBP1
MCM10
CRCT1
CEACAM5
AOC3
SPAG5
PLN
ZBED2
COL12A1
CPED1
ANGPTL1
TTK
HOXD11
NETO2
DSC2
IGFBP3
LUM
COL14A1
PPP1R9A
GPX3
CASQ2
ACTL6A
CRYL1
NCF2
EPHX3
PPP1R3C
ORC6
MAOA
MEST
NCAM1
PHYHD1
CSTB
KAT2B
NELL2
FYCO1
GIPC2
C1orf116
ESPL1
APOBEC3B
ANXA9
SHCBP1
LOX
IGF2BP3
GPT2
OCLN
PLA2G7
ABLIM1
CPXM1
TNFAIP6
LOXL2
IFI44
ATAD2
IFIT1
ITGB4
GCNT3
THY1
SAMD5
ZIC2
TMEM132A
GGT6
MSMB
RAB31
STAT1
LIMK1
CCL18
SLC44A5
MICB
C1QB
ODC1
KNL1
PPFIA1
DDX39A
MGLL
HMGN5
CYP2C9
HEY1
ERBB3
CXCL11
MLF1
FZD2
IL1RN
KRT13
OLR1
NEXN
REEP1
PTGFRN
SYNM
SCEL
FAP
DNAH17
PRSS21
BTC
PRSS3
COL6A3
MTFR2
BSPRY
FAXDC2
STIL
FAM221A
BST2
YEATS2
SPC25
GRHL1
THBS2
GULP1
SHISA2
SLC7A2
PXDN
SGO2
JAM2
PCP4
PAIP2B
MAGEA1
TMEM100
BCL2A1
GLTP
DLX6
FNDC1
TNFAIP3
EPHX2
PLEKHA7
CENPI
IKBIP
SFTA2
ANXA3
MRPL47
GMPS
LDB3
FCGR2A
ESM1
CITED2
HELLS
LHX2
LRP12
STK39
CBX3
SDK1
CHST11
SORT1
MYO5A
PLP1
LRRC15
G0S2
USP53
BAMBI
IDO1
SOST
CD14
MRGBP
ICAM1
PPL
LAPTM4B
CILP
PPP1R3B
GZMB
MAGEA11
ADH7
CPEB3
CYP27C1
GPX7
OSMR
TCHH
PRKAA2
ASPN
P3H1
BCAT1
TP53INP2
CENPN
COBLL1
RUNX2
SCNN1A
PLAUR
SASH1
EREG
RDH12
ID4
DCBLD1
NUCB2
ZMAT1
MUC5B
ATP13A4
ZNF469
CDH11
ADAMDEC1
POSTN
SOCS1
COL4A1
IL11
TIAM1
SIM2
KIAA0232
DAPP1
PSMB2
